# Supplementary material for: Integrative Omics Analysis of Three Oil Palm Varieties Reveals (Tanzania × Ekona) TE as a Cold-Resistant Variety in Response to Low-Temperature Stress
Source: Int J Mol Sci. 2022 Nov 29;23(23):14926. doi: 10.3390/ijms232314926 (PMC9740226; doi:10.3390/ijms232314926)
Supplement: Supplementary file 1 [file ijms-23-14926-s001.zip]

Archive with 15 entries (15 files):
- Figure S1-Quality assessment of reads for three oil palm varieties.pdf
- Figure S2. GO analysis for DEGs of three oil palm varieties..pdf
- Figure S3. GO_correlation for oil palm transcriptome and proteome in repsonse to low temperature stress.pdf
- Figure S4_.KEGG pathway enrichmnet for DEGs of three oil palm varieties.pdf
- Table S1 Summary of reads mapped to oil palm genome.xls
- Table S10. Stress reponsive DEPs in three oil palm varieties.xlsx
- Table S11. Photosynthesis and repsiration related DEPs in three oil palm varieties.xlsx
- Table S2. BE-0-VS-BE-5.GeneDiffExp..xls
- Table S3. OG-0-VS-OG-5.GeneDiffExp.xls
- Table S4. TE-0-VS-TE-5.GeneDiffExp.xls
- Table S5. BE_5-VS-BE_0_Up and Down_iTRAQ.xls
- Table S6. OG_5-VS-OG_0_Up and Down_iTRAQ.xls
- Table S7. TE_5-VS-TE_0_Up and Down_iTRAQ.xls
- Table S8. TFs in oil palm transcriptome.xls
- Table S9. Top 20 TFs in oil plam transcriptome.xls
