# Supplementary material for: Integrative Omics Analysis of Three Oil Palm Varieties Reveals (Tanzania × Ekona) TE as a Cold-Resistant Variety in Response to Low-Temperature Stress
Source: Int J Mol Sci. 2022 Nov 29;23(23):14926. doi: 10.3390/ijms232314926 (PMC9740226; doi:10.3390/ijms232314926)
Supplement: Supplementary file 1 [file ijms-23-14926-s001.zip › Table S1 Summary of reads mapped to oil palm genome.xls]

## Sheet: Sheet1
Table S Summary of reads mapped to oil palm genome
Samples	Tolat reads	Total base pairs	Total mapped reads (%)	Perfect match (%)	Mismatch (%)	Unique match (%)	Multi-position Match(%)	Total Unmapped Reads(%)
BE-0	12855623	629925527	10866115 (84.52%)	7519313 (58.49%)	3346802 (26.03%)	9306656 (72.13%)	1559459 (12.13%)	1989508 (15.48%)
BE-5	12999785	636989465	11203782 (86.18%)	7782710 (59.87%)	3421072 (26.32%)	9766762 (75.13%)	1437020 (11.05%)	1796003 (13.82%)
OG-0	12852585	629776665	10740577 (83.57%)	6261261 (48.72%)	4479316 (34.85%)	8916190 (69.37%)	1824387 (14.19%)	2112008 (16.43%)
OG-5	12994874	636748826	10784498 (82.99%)	6599572 (50.79%)	4184926 (32.2%)	9540319 (73.42%)	1244179 (9.57%)	2210376 (17.01%)
TE-0	12867673	630515977	10801348 (83.94%)	7421947 (57.68%)	3379401 (26.26%)	9341901 (72.6%)	1459447 (11.34%)	2066325 (16.06%)
TE-5	13014507	637710843	11134393 (85.55%)	7323287 (56.27%)	3811106 (29.28%)	8949149 (68.76%)	2185244 (16.79%)	1880114 (14.45%)
Note:	BE0/OG0/TE0 denote to control at 28 °C and BE5/OG5/TE5 refer cold stressed samlpes at 8 °C
