# Supplementary material for: Integrative Omics Analysis of Three Oil Palm Varieties Reveals (Tanzania × Ekona) TE as a Cold-Resistant Variety in Response to Low-Temperature Stress
Source: Int J Mol Sci. 2022 Nov 29;23(23):14926. doi: 10.3390/ijms232314926 (PMC9740226; doi:10.3390/ijms232314926)
Supplement: Supplementary file 1 [file ijms-23-14926-s001.zip › Table S10. Stress reponsive DEPs in three oil palm varieties.xlsx]

## Sheet: Oxidative stress
P11964	Pisum sativum	Superoxide dismutase [Cu-Zn], chloroplastic, SODCP	1.846	NA	NA
O65199	Vitis vinifera	Superoxide dismutase [Cu-Zn], chloroplastic, , SODCP	NA	NA	0.475
Q9SQL5	Ananas comosus	Superoxide dismutase [Cu-Zn], (SOD1)	1.361	0.68	0.547
P93258	Mesembryanthemum crystallinum	Superoxide dismutase [Cu-Zn] 1, (SODCC.1), superoxide dismutase activity	0.748	NA	NA
P35017	Hevea brasiliensis	Superoxide dismutase [Mn], mitochondrial, (SODA), superoxide dismutase activity	0.607	1.965	1.762
Q9LU64	Arabidopsis thaliana	Superoxide dismutase [Fe] 2, chloroplastic, (FSD2), Oxidative stress	NA	1.302	1.639
Q6AUK5	Oryza sativa	Peptide methionine sulfoxide reductase B3, chloroplastic, (MSRB3), Oxidative stress	NA	NA	0.614
P52032	Arabidopsis thaliana	Phospholipid hydroperoxide glutathione peroxidase 1 (GPX1), chloroplastic (stress oxidative))	1.399	NA	0.829
Q84NN4	Oryza sativa	Thioredoxin-like protein CDSP32, chloroplastic, (oxidative stress)	1.515	NA	0.809
Q6ZJJ1	Oryza sativa	Probable L-ascorbate peroxidase 4 (APX4) (oxidative stress)	1.251	0.772	1.316
A7NY33	Vitis vinifera	Peroxidase 4, (oxidative stress)	0.619	1.497	1.245
A7QEU4	Vitis vinifera	Peroxidase 5 (oxidative stress)	1.219	2.445	0.501
O23044	Arabidopsis thaliana	Peroxidase 3 (oxidative stress)	0.758	1.271	0.641
Q9FJZ9	Arabidopsis thaliana	Peroxidase 72, (PER72) (oxidative stress)	0.418	NA	NA
Q9FLC0	Arabidopsis thaliana	Peroxidase 52 (PER52), (oxidative stress)	NA	0.426	NA
Q96520	Arabidopsis thaliana	Peroxidase 12, (PER12), (oxidative stress)	NA	0.675	NA
Q96510	Arabidopsis thaliana	Peroxidase 35, (PER35) ), (oxidative stress)	NA	NA	1.406
P00434	Brassica rapa	Peroxidase P7 (oxidative stress)	1.615	0.329	0.606
Q9LEH3	Ipomoea batatas	Peroxidase 15 (oxidative stress)	0.464	NA	NA
Q9SJZ2	Arabidopsis thaliana	Peroxidase 17, (PER17), (oxidative stress)	0.485	1.384	1.216
Q42517	Armoracia rusticana	Peroxidase N, (HRPN), (oxidative stress)	NA	NA	0.793
Q7F8S5	Oryza sativa	Peroxiredoxin-2E-2, chloroplastic, (PRXIIE-2), (oxidative stress)	1.485	NA	NA
Q9FR35	Oryza sativa	Peroxiredoxin-2C, (PRXIIC) (oxidative stress), redox signaling	NA	1.392	1.318
Q6QPJ6	Populus jackii	Peroxiredoxin Q, chloroplastic , (PRXQ) (oxidative stress)	1.229	NA	0.729
P34791	Arabidopsis thaliana	Peptidyl-prolyl cis-trans isomerase CYP20-3, chloroplastic, (CYP20-3) (oxidative stress)	1.467	NA	0.73
F4I907	Arabidopsis thaliana	Glyoxylate/succinic semialdehyde reductase 2, chloroplastic, (GLYR2), (oxidative stress)	1.519	NA	NA
P22195	Arachis hypogaea	Cationic peroxidase 1, (PNC1), (oxidative stress)	1.262	0.499	NA
P84516	Sorghum bicolor	Cationic peroxidase (SPC4) (oxidative stress)	0.744	1.259	0.782
Q96324	Arabidopsis thaliana	Glutathione S-transferase F11, (GSTF11), ) (oxidative stress)	0.552	1.49	1.848
Q8LE52	Arabidopsis thaliana	Glutathione S-transferase DHAR3, chloroplastic, (DHAR3) (redox homeostasis scavenging ROS under Oxidative stress, redox)	NA	1.238	NA
Q9FRL8	Arabidopsis thaliana	Glutathione S-transferase (DHAR2) (redox homeostasis scavenging ROS under Oxidative stress)	NA	1.39	NA
O04922	Arabidopsis thaliana	Probable glutathione peroxidase 2, (GPX2), (oxidative stress)	0.771	1.375	NA
Q6ER94	Oryza sativa	2-Cys peroxiredoxin BAS1, chloroplastic, (BAS1) (oxidative stress)	0.807	1.435	1.316
Q9M8R4	Arabidopsis thaliana	Protein DJ-1 homolog D, (DJ1D) (oxidative stress)	0.57	NA	1.931
Q9MAH3	Arabidopsis thaliana	Protein DJ-1 homolog B, (DJ1B) (oxidative stress)	0.745	NA	1.336
Q43497	Solanum lycopersicum	Monodehydroascorbate reductase, (AFRR), response to oxidative stress	NA	NA	1.487
Q7XKD0	Oryza sativa	Thioredoxin X, (TRX-X), Oxidative stress	NA	1.436
Q9SGH6	Arabidopsis thaliana	Alpha-dioxygenase 1, (DOX1) oxidative stress and cell death (HR)	0.387	NA	0.452
Q9ZUC1	Arabidopsis thaliana	NADPH-dependent alkenal/one oxidoreductase, chloroplastic, (AOR) (oxidative stress)	1.365	NA	0.716
			BE-0_VS_BE-5	OG-0_VS_5-0	TE-0_VS_5-0

## Sheet: heat shock and related stress
Q94GC5	Solanum demissum	Hsp20/alpha crystallin family protein, heat shock protein	0.675	NA	NA
Q6K7E9	Oryza sativa	18.6 kDa class III heat shock protein, (HSP18.6)	0.41	NA	NA
Q652V8	Oryza sativa	16.0 kDa heat shock protein, peroxisomal, (HSP16.0)	NA	0.763	NA
P30222	Petunia hybrida	Small heat shock protein, chloroplastic, (HSP22)	1.294	NA	0.706
XP_003563964.1	Brachypodium distachyon	Heat shock factor-binding protein 1-like	NA	1.792	1.884
P51819	Ipomoea nil	Heat shock protein 83, (HSP83A)	0.758	1.218	1.645
Q0J4P2	Oryza sativa	Heat shock protein 81-1, (HSP81-1)	0.788	NA	1.613
P27322	Solanum lycopersicum	Heat shock cognate 70 kDa protein 2, (HSC-2)	0.766	NA	1.414
Q01899	Phaseolus vulgaris	Heat shock 70 kDa protein, mitochondrial,	0.669	1.276	1.231
C5YLG9	Sorghum bicolor	Heat shock protein binding	1.354	NA	NA
XP_002267463.2	Vitis vinifera	PREDICTED: heat shock protein 90-5, chloroplastic	1.791	0.673	NA
Q02028	Pisum sativum	Stromal 70 kDa heat shock-related protein, chloroplastic, (HSP70)	NA	NA	0.795
F4JMJ1	Arabidopsis thaliana	Heat shock 70 kDa protein 17, (HSP70-17)	0.75	1.367	1.253
Q6F2Y7	Oryza sativa	Chaperone protein ClpB1, (CLPB1) HSP, heat stress response	0.752	NA	NA
Q75GT3	Oryza sativa	Chaperone protein ClpB2, chloroplastic, HSP, heat stress response	NA	NA	1.294
Q9NB32	Vitis vinifera	T-complex protein 1 subunit delta, Chaperonin GroEL (HSP60 family)	0.755	NA	NA
O65282	Arabidopsis thaliana	20 kDa chaperonin, chloroplastic, CPN20	1.856	0.793	0.561
P36183	Hordeum vulgare	Endoplasmin homolog, molecular chaperone (HSP90)	0.592	NA	1.397
P35016	Catharanthus roseus	Endoplasmin homolog, molecular chaperone (HSP90)	0.665	NA	1.244
Q43468	Glycine max	Hsp70-Hsp90 organizing protein 1, (HOP1)	NA	0.762	NA
Q7F9I1	Oryza sativa	Chaperone protein ClpC1, chloroplastic, (CLPC1) HSP	1.357	NA	0.783
Q03685	Nicotiana tabacum	Luminal-binding protein 5, (BIP5) response to heat stress	0.693	NA	1.452
Q8LGG8	Arabidopsis thaliana	Universal stress protein A-like protein	0.636	NA	0.753
			BE-0_VS_BE-5	OG-0_VS_5-0	TE-0_VS_5-0

## Sheet: Biotic stress
Q8H8C7	Oryza sativa	Chitin elicitor-binding protein, (CEBIP) innate immunity/biotic stress	0.683	NA	0.538
P02879	Ricinus communis	Ricin (plant defense ) biotic	0.409	NA	1.965
O81865	Arabidopsis thaliana	Protein PHLOEM PROTEIN 2-LIKE A1, (PP2A1) (response to fungal)	3.054	NA	1.918
A7PQW3	Vitis vinifera	Glucan endo-1,3-beta-glucosidase, response to biotic stimuli	0.205	0.705	0.396
Q9M088	Arabidopsis thaliana	Glucan endo-1,3-beta-glucosidase 5, response to biotic stimuli	0.611	1.415	NA
P13240	Pisum sativum	Disease resistance response protein 206, (PI206), defense response to biotic stimulus	0.446	1.79	1.462
Q9SVG9	Arabidopsis thaliana	Calcium-binding protein CML42, (CML42) biotic response	NA	1.745	NA
Q9M3T9	Betula pendula	Defender against cell death 1, (DADI) Apoptosis and biotic resistance	NA	1.293	NA
Q9S9N9	Arabidopsis thaliana	Cinnamoyl-CoA reductase 1, (CCR1), (response to biotic stress bacteria)	NA	NA	1.237
Q05736	Asparagus officinalis	Pathogenesis-related protein 1, (PR1), response to biotic stimulus	1.693	0.646	1.36
Q19VG6	Zea mays	Pathogenesis-related protein 2, response to biotic stimulus	NA	0.695	NA
P52409	Triticum aestivum	Glucan endo-1,3-beta-glucosidase, (GLC1) defense against fungi	0.739	NA	1.209
P52407	Hevea brasiliensis	Glucan endo-1,3-beta-glucosidase, basic vacuolar isoform, (HGN1) defense to fungi	NA	1.87	NA
Q05091	Pyrus communis	Polygalacturonase inhibitor, (PGIP) response to fungi	0.553	NA	1.902
P04399	Hordeum vulgare	Protein synthesis inhibitor II, (RIP30A), defense response to fungi	0.527	1.334	1.319
Q9C7F7	Arabidopsis thaliana	Non-specific lipid transfer protein GPI-anchored 1, LTPG1, (biotic fungal)	1.386	NA	0.484
Q9LS01	Arabidopsis thaliana	Allene oxide cyclase 3, chloroplastic, (AOC3) response to fungi	0.706	NA	1.726
P49027	Oryza sativa	Guanine nucleotide-binding protein subunit beta-like protein A, (RACK1A) response to fungi	0.786	0.804	NA
O22527	Arabidopsis thaliana	Chlorophyllase-1, (CLH1) response to bacteria and fungi	0.594	1.869	NA
Q9C5Y0	Arabidopsis thaliana	Phospholipase D delta, (PLDDELTA), nonhost resistance to fungal pathogen	0.609	NA	1.261
O65202	Arabidopsis thaliana	Peroxisomal acyl-coenzyme A oxidase 1, ( ACX1) response to fungi and wounding	NA	NA	1.321
Q9LL85	Solanum tuberosum	Single-stranded DNA-binding protein WHY1, chloroplastic, response to fungi	NA	0.707	NA
Q9LXA5	Arabidopsis thaliana	L-type lectin-domain containing receptor kinase IX.1, (LECRK91) defense to oomycetes and cell death	NA	NA	0.528
Q9LSL5	Arabidopsis thaliana	L-type lectin-domain containing receptor kinase IX.2, (LECRK92) defense to oomycetes and cell death	NA	NA	0.669
Q0JNR2	Oryza sativa	Cysteine proteinase inhibitor 12, defense response against pathogens	NA	1.621	2.152
Q9LUV2	Arabidopsis thaliana	Stress-response A/B barrel domain-containing protein HS1, (Response to fungi and bacteria)	2.082	NA	NA
Q8S8Q6	Arabidopsis thaliana	Tetraspanin-8, (TET8) response to bacteria	NA	NA	0.731
Q9FM19	Arabidopsis thaliana	Hypersensitive-induced response protein 1, (HIR1), regulate HR-like cell death to biotic stress	0.721	NA	NA
Q9FHM7	Arabidopsis thaliana	Hypersensitive-induced response protein 4, (HIR4), response to biotic stress	NA	1.259	NA
Q941L3	Arabidopsis thaliana	Protein BONZAI 1, (BON1), cell death and defense responses Biotic	0.797	NA	NA
Q9SIV2	Arabidopsis thaliana	26S proteasome non-ATPase regulatory subunit 2 homolog A, (RPN1A), required for innate immunity, Biotic	0.826	NA	NA
O24412	Arabidopsis thaliana	26S proteasome non-ATPase regulatory subunit 7 homolog A, (RPN8A) ), required for innate immunity, Biotic	NA	1.221	NA
			BE-0_VS_BE-5	OG-0_VS_5-0	TE-0_VS_5-0

## Sheet: Abiotic stress
Q42521	Arabidopsis thaliana	Glutamate decarboxylase 1, (GAD1), Calcium/Calmodulin-binding regulates GABA biosynthesis in wounding	0.7	NA	2.023
Q38946	Arabidopsis thaliana	Glutamate dehydrogenase 2, (GDH2), low oxygen tolerance	NA	1.225	NA
O23264	Arabidopsis thaliana	Selenium-binding protein 1, (SBP1) response to selenium and cadmium	0.781	NA	1.26
Q42093	Arabidopsis thaliana	ABC transporter C family member 2, (ABCC2) tolerance to cadmium/mercury	NA	NA	1.486
Q9LZJ5	Arabidopsis thaliana	ABC transporter C family member 14, (ABCC14), tolerance to Arsenic	0.613	NA	1.4
P42761	Arabidopsis thaliana	Glutathione S-transferase F10, (GSTF10), abiotic stress	0.422	1.54	1.378
Q9M1H3	Arabidopsis thaliana	ABC transporter F family member 4, (ABCF4) AtGCN4 drought tolerance	NA	0.794	NA
Q9FUS8	Arabidopsis thaliana	Glutathione S-transferase U17, (GSTU17) response to salt and drought stresses	NA	1.201	NA
P48534	Pisum sativum	L-ascorbate peroxidase, cytosolic, (APX1) (salt/drought stress)	0.721	NA	1.577
Q9LS40	Arabidopsis thaliana	Protein ASPARTIC PROTEASE IN GUARD CELL 1, (ASPG1) drought avoidance through abscisic acid	0.616	3.154	1.583
Q9LHE3	Arabidopsis thaliana	Protein ASPARTIC PROTEASE IN GUARD CELL 2 (ASPG2) drought avoidance through abscisic acid	0.623	1.709	1.908
Q9FN48	Arabidopsis thaliana	Calcium sensing receptor, chloroplastic, (CAS) involved chloroplast-dependent calcium signaling under salt and drought stresses.	1.386	NA	0.824
Q9SVM8	Arabidopsis thaliana	Glycine-rich RNA-binding protein 2, mitochondrial (RBG2) (cold/drought/salt stress)	NA	NA	0.466
Q944G9	Arabidopsis thaliana	Fructose-bisphosphate aldolase 2, chloroplastic, (FBA2) drought and salt stresses	0.554	NA	NA
P46518	Gossypium hirsutum	Late embryogenesis abundant protein Lea14-A, (LEA14-A), response to desiccation	0.551	1.447	1.792
Q7XSQ9	Oryza sativa	Probable aquaporin PIP1-2, (PIP1-2), response to water deprivation	0.632	NA	1.748
Q56WD9	Arabidopsis thaliana	3-ketoacyl-CoA thiolase 2, peroxisomal, PED1 (involved in wounding response, positive regulation of abscisic acid-activated signaling pathway)	1.556	0.684	0.777
Q53RB0	Oryza sativa	Probable linoleate 9S-lipoxygenase 4, response to wounding	0.802	NA	1.441
Q43191	Solanum tuberosum	Probable linoleate 9S-lipoxygenase 5, (LOX1.5) response to wounding, cell death (HR)	NA	NA	1.83
O24370	Solanum tuberosum	Linoleate 13S-lipoxygenase 2-1, chloroplastic, (LOX2.1), (wounding)	NA	0.529	1.405
O22264	Arabidopsis thaliana	Transcription factor MYB12, (MYB12), response to salt stress	0.174	NA	NA
Q9LI00	Oryza sativa	6-phosphogluconate dehydrogenase, decarboxylating 1, (G6PGH1) response to salt stress	NA	NA	1.464
Q9S795	Arabidopsis thaliana	Betaine aldehyde dehydrogenase 1, chloroplastic, (ALDH10A8), salt stress tolerance	NA	NA	1.271
Q42479	Arabidopsis thaliana	Calcium-dependent protein kinase 3, (CPK3), response to salt stress	0.57	NA	NA
Q0DJV6	Oryza sativa	Probable calcium-binding protein (CML18), response to salt stress	NA	1.432	1.464
Q0DC89	Oryza sativa	Peptide methionine sulfoxide reductase B1, chloroplastic, (MSRB1), Salt stress	NA	NA	0.607
Q9FMU6	Arabidopsis thaliana	Mitochondrial phosphate carrier protein 3, MPT3 (salt stress response)	1.384	NA	NA
Q9LYD9	Arabidopsis thaliana	Protein EMBRYONIC FLOWER 1, (EMF1), (development and salt stress response)	NA	NA	2.468
Q9SE45	Arabidopsis thaliana	Annexin D3, (ANN3) response to (salt, cold, heat)	0.559	NA	1.275
Q0PGJ6	Arabidopsis thaliana	NADPH-dependent aldo-keto reductase, chloroplastic, (AKR4C9), abiotic stress (salt and cold)	0.508	NA	1.251
Q9ZVJ6	Arabidopsis thaliana	Annexin D4, (ANN4) abiotic stresses (salt, cold, heat, osmotic, abscisic acid calcium depend manner)	0.368	1.221	1.35
Q8W034	Arabidopsis thaliana	Heterogeneous nuclear ribonucleoprotein 1, (RNP1), (salt/drought/osmotic stress response)	NA	NA	0.537
Q0JCU7	Oryza sativa	Zeaxanthin epoxidase, chloroplastic, (ZEP-ABA1), (ABA synthesis response drought and osmotic) abiotic stress	1.267	NA	NA
Q9FGC7	Arabidopsis thaliana	Zeaxanthin epoxidase, chloroplastic, (ZEP), (ABA synthesis response drought and osmotic))	NA	NA	0.582
Q9SYT0	Arabidopsis thaliana	Annexin D1, (ANN1) abiotic stresses (salt, cold, heat, osmotic, abscisic acid thru calcium depend manner)	0.715	1.798	1.995
Q96262	Arabidopsis thaliana	Plasma membrane-associated cation-binding protein 1, (PCAP1)., Response to abiotic stress (Cu, metals) through Ca2+ -CaM-binding signaling pathway	0.517	NA	NA
Q948T6	Oryza sativa	Lactoylglutathione lyase, (GLYI-11), response to salt and osmotic stresses)	0.369	2.472	1.913
Q9FNR1	Arabidopsis thaliana	Glycine-rich RNA-binding protein 3, mitochondrial, (RBG3), (involved in cold stress)	NA	NA	0.768
Q43472	Hordeum vulgare	Glycine-rich RNA-binding protein (blt801), ), (involved in cold/ abscisic stress)	NA	NA	0.709
I0J1A7	Oryza brachyantha	Ozone-responsive stress related protein, (OZS)	NA	NA	1.259
Q9SSA5	Arabidopsis thaliana	Peptidyl-prolyl cis-trans isomerase CYP38, chloroplastic, ( response to light-stress)	NA	NA	0.707
			BE-0_VS_BE-5	OG-0_VS_5-0	TE-0_VS_5-0
