# Supplementary material for: Integrative Omics Analysis of Three Oil Palm Varieties Reveals (Tanzania × Ekona) TE as a Cold-Resistant Variety in Response to Low-Temperature Stress
Source: Int J Mol Sci. 2022 Nov 29;23(23):14926. doi: 10.3390/ijms232314926 (PMC9740226; doi:10.3390/ijms232314926)
Supplement: Supplementary file 1 [file ijms-23-14926-s001.zip › Table S11. Photosynthesis and repsiration related DEPs in three oil palm varieties.xlsx]

## Sheet: Respiration
P46488	Cucumis sativus	Malate dehydrogenase, glyoxysomal, MDHG, (TCA)	1.592	0.611	0.813
Q42972	Oryza sativa	Malate dehydrogenase, glyoxysomal, (TCA)	1.369	0.736	NA
O48905	Medicago sativa	Malate dehydrogenase, cytoplasmic, (CMDH), (TCA) cycle	0.695	1.316	NA
Q08062	Zea mays	Malate dehydrogenase, cytoplasmic, (TCA) cycle	NA	NA	1.228
P93033	Arabidopsis thaliana	Fumarate hydratase 1, mitochondrial, (FUM1), tricarboxylic acid (TCA) cycle	1.203	0.79	NA
P46487	Eucalyptus gunnii	Malate dehydrogenase, mitochondrial, (MDH), (TCA) cycle	NA	NA	0.662
P49298	Citrus maxima	Citrate synthase, mitochondrial, (CIT), (TCA) cycle	0.724	NA	NA
P50218	Nicotiana tabacum	Isocitrate dehydrogenase [NADP] , (TCA) cycle	NA	NA	1.304
Q8LFC0	Arabidopsis thaliana	Isocitrate dehydrogenase [NAD] regulatory subunit 1, mitochondrial, (IDH1), (TCA) cycle	0.767	NA	NA
Q945K7	Arabidopsis thaliana	Isocitrate dehydrogenase [NAD] catalytic subunit 5, mitochondrial, (TCA) cycle	NA	0.831	NA
Q6K9N6	Oryza sativa	Succinate--CoA ligase [ADP-forming] subunit beta, mitochondrial, (TCA) cycle	0.833	NA	1.222
Q6DQL1	Solanum lycopersicum	Succinate--CoA ligase [ADP-forming] subunit alpha-2, mitochondrial, (TCA) cycle	0.797	NA	NA
P29194	Sorghum bicolor	Phosphoenolpyruvate carboxylase 2, (TCA) cycle	0.798	NA	1.54
P29193	Saccharum hybrid	Phosphoenolpyruvate carboxylase, housekeeping isozyme, (TCA)	NA	1.367	1.303
Q9FLQ4	Arabidopsis thaliana	Dihydrolipoyllysine-residue succinyltransferase component of 2-oxoglutarate dehydrogenase complex 1, mitochondrial, (TCA) cycle	0.639	NA	1.567
Q8H107	Arabidopsis thaliana	Dihydrolipoyllysine-residue succinyltransferase component of 2-oxoglutarate dehydrogenase complex 2, mitochondrial, (TCA) cycle	0.692	NA	NA
Q6YZX6	Oryza sativa	Putative aconitate hydratase, cytoplasmic, (TCA) cycle	0.715	NA	1.321
Q9SIB9	Arabidopsis thaliana	Aconitate hydratase 3, mitochondrial, ACO3, (TCA) cycle	NA	0.822	NA
Q9LW15	Arabidopsis thaliana	Cytochrome c oxidase subunit 5b-1, mitochondrial, COX5B-1 (ETC)	1.355	1.213	0.827
Q9SXX7	Oryza sativa	Cytochrome c oxidase subunit 5C, (COX5C), mitochondrial electron-transport chain.	0.688	NA	0.716
Q0DI31	Oryza sativa	Cytochrome c, (CC-1), mitochondrial electron-transport chain.	0.627	NA	NA
P49727	Zea mays	Cytochrome b-c1 complex subunit Rieske, mitochondrial, Electron transport, Respiratory chain	0.743	0.679	NA
P25076	Solanum tuberosum	Cytochrome c1-1, heme protein, mitochondrial, (CYCL), Electron transport, Respiratory chain	0.656	NA	1.663
Q9SJ12	Arabidopsis thaliana	Probable ATP synthase 24 kDa subunit, mitochondrial, (electron transport complexes of the respiratory chain)	NA	1.386	NA
Q9FLX7	Arabidopsis thaliana	Probable NADH dehydrogenase [ubiquinone] 1 alpha subcomplex subunit 5, mitochondrial, respiratory electron transport chain	0.682	NA	NA
Q9FGK0	Arabidopsis thaliana	NADH dehydrogenase [ubiquinone] 1 beta subcomplex subunit 8, mitochondrial, respiratory electron transport chain	NA	0.832	NA
O49313	Arabidopsis thaliana	NADH dehydrogenase [ubiquinone] 1 alpha subcomplex subunit 13-B, , mitochondrial, respiratory electron transport chain	0.82	NA	NA
Q9FNN5	Arabidopsis thaliana	NADH dehydrogenase [ubiquinone] flavoprotein 1, mitochondrial, respiratory electron transport chain	0.716	NA	NA
Q9FJW4	Arabidopsis thaliana	NADH dehydrogenase [ubiquinone] iron-sulfur protein 4, mitochondrial, (FRO1) mitochondrial, respiratory electron transport chain	0.746	NA	NA
P80269	Solanum tuberosum	NADH dehydrogenase [ubiquinone] iron-sulfur protein 8, mitochondrial, respiratory electron transport chain	NA	NA	1.585
P29677	Solanum tuberosum	Mitochondrial-processing peptidase subunit alpha, (MPP) (ETC)	0.679	NA	NA
P46256	Pisum sativum	Fructose-bisphosphate aldolase, cytoplasmic isozyme 1 (Glycolysis)	1.287	0.773	0.631
P17784	Oryza sativa	Fructose-bisphosphate aldolase cytoplasmic isozyme, (FBA1) (Glycolysis)	0.752	NA	1.495
Q9ZU52	Arabidopsis thaliana	Fructose-bisphosphate aldolase 3, chloroplastic, (FBA3), (Glycolysis)	NA	NA	1.379
Q9MB58	Arabidopsis thaliana	6-phosphofructo-2-kinase/fructose-2,6-bisphosphatase, (FKFBP),(Glycolysis)	1.307	0.819	NA
Q0WQF7	Arabidopsis thaliana	Dihydrolipoyllysine-residue acetyltransferase component 1 of pyruvate dehydrogenase complex, mitochondrial, (LTA3), (Glycolysis)	0.788	NA	NA
P35493	Ricinus communis	2,3-bisphosphoglycerate-independent phosphoglycerate mutase, (Glycolysis)	0.621	NA	1.238
P48495	Petunia hybrida	Triosephosphate isomerase, cytosolic, (TPIP1) (Glycolysis)	0.769	1.378	1.647
Q42962	Nicotiana tabacum	Phosphoglycerate kinase, cytosolic, (Glycolysis)	0.793	NA	NA
P52903	Solanum tuberosum	Pyruvate dehydrogenase E1 component subunit alpha, mitochondrial, (Glycolysis)	0.619	NA	NA
Q6Z5N4	Oryza sativa	Pyruvate dehydrogenase E1 component subunit alpha-1, mitochondrial, (Glycolysis)	0.722	NA	NA
Q0J0H4	Oryza sativa	Pyruvate dehydrogenase E1 component subunit beta-2, mitochondrial, (Glycolysis)	0.814	0.832	NA
Q42806	Glycine max	Pyruvate kinase, cytosolic isozyme, (Glycolysis)	0.796	1.242	NA
P22200	Solanum tuberosum	Pyruvate kinase, cytosolic isozyme, (Glycolysis)	0.765	NA	NA
Q9FIK0	Arabidopsis thaliana	ATP-dependent 6-phosphofructokinase 2, (PFK2), (Glycolysis)	0.725	NA	NA
P42895	Zea mays	Enolase 2, (ENO2), (Glycolysis)	0.72	NA	NA
Q41140	Ricinus communis	Pyrophosphate--fructose 6-phosphate 1-phosphotransferase subunit alpha, (PFP-ALPHA) (Glycolysis)	0.772	NA	1.347
Q41141	Ricinus communis	Pyrophosphate--fructose 6-phosphate 1-phosphotransferase subunit beta, (PFP-BETA) (Glycolysis)	NA	NA	1.235
Q7FAH2	Oryza sativa	Glyceraldehyde-3-phosphate dehydrogenase 2, cytosolic, (GAPC2), (Glycolysis)	0.746	NA	1.501
P19023	Zea mays	ATP synthase subunit beta, mitochondrial, (ATPB) ATPase activity proteins)	0.678	1.483	NA
Q9FT52	Arabidopsis thaliana	ATP synthase subunit d, mitochondrial) ATPase activity proteins)	0.802	NA	NA
P22778	Ipomoea batatas	ATP synthase subunit O, mitochondrial, ATPase activity proteins)	0.61	1.445	NA
			BE-0_VS_BE-5	OG-0_VS_OG-5	TE-0_VS_TE-5

## Sheet: Photosynthesis
P82658	Arabidopsis thaliana	Thylakoid lumenal 19 kDa protein, chloroplastic	1.597	NA	0.7
O22160	Arabidopsis thaliana	Thylakoid lumenal 15 kDa protein 1, chloroplastic	2.22	0.614	0.53
Q9SW33	Arabidopsis thaliana	Thylakoid lumenal 17.9 kDa protein, chloroplastic	1.427	NA	NA
P81760	Arabidopsis thaliana	Thylakoid lumenal 17.4 kDa protein, chloroplastic, (TL17)	1.788	NA	0.504
O22773	Arabidopsis thaliana	Thylakoid lumenal 16.5 kDa protein, chloroplastic	1.547	NA	0.705
Q8H1Q1	Arabidopsis thaliana	Thylakoid lumenal protein TL20.3, chloroplastic	1.423	NA	0.578
P48496	Spinacia oleracea	Triosephosphate isomerase, chloroplastic (Calvin cycle)	1.284	0.714	NA
P12859	Pisum sativum	Glyceraldehyde-3-phosphate dehydrogenase B, chloroplastic, GAPB (Calvin cycle)	2.126	0.664	0.679
Q9BA49	Hyophorbe lagenicaulis	Ribulose bisphosphate carboxylase large chain, (rbcL), (Calvin cycle)	2.527	0.828	0.526
O24045	Musa acuminata	Ribulose bisphosphate carboxylase small chain, chloroplastic, (RBCS1), (Calvin cycle), carbon dioxide fixation	2.322	0.687	0.647
Q43843	Solanum tuberosum	Ribulose-phosphate 3-epimerase, chloroplastic, (Calvin cycle),	NA	NA	1.27
Q7X999	Larrea tridentata	Ribulose bisphosphate carboxylase/oxygenase activase 2, chloroplastic, activation of RuBisCO	3.187	0.615	0.519
Q7X9A0	Larrea tridentata	Ribulose bisphosphate carboxylase/oxygenase activase 1, chloroplastic, RuBisCO	2.681	0.589	0.586
Q9XF47	Musa acuminata	Fructose-1,6-bisphosphatase, , cytosolic, (FBPban1) calvin cycle	1.939	NA	NA
O64422	Oryza sativa	Fructose-1,6-bisphosphatase, chloroplastic (Calvin cycle)	1.303
P25856	Arabidopsis thaliana	Glyceraldehyde-3-phosphate dehydrogenase GAPA1, chloroplastic, (Calvin cycle)	2.178	0.684	0.578
P26302	Triticum aestivum	Phosphoribulokinase, chloroplastic, (Calvin cycle)	1.299	NA	1.221
Q42961	Nicotiana tabacum	Phosphoglycerate kinase, chloroplastic, (Calvin cycle)	1.529	0.638	0.61
Q7SIC9	Zea mays	Transketolase, chloroplastic, (Calvin cycle)	NA	NA	1.346
P46285	Triticum aestivum	Sedoheptulose-1,7-bisphosphatase, chloroplastic, (Calvin cycle)	NA	NA	0.764
Q9XI73	Arabidopsis thaliana	Photosynthetic NDH subunit of lumenal location 2, chloroplastic, (PNSL2), photosynthetic electron transport chain	1.273
Q9ASS6	Arabidopsis thaliana	Photosynthetic NDH subunit of lumenal location 5, chloroplastic, (PNSL5), photosynthetic electron transport chain	NA	0.774	0.747
P69383	Spinacia oleracea	Cytochrome b559 subunit alpha (photosynthetic electron transport chain)	1.266	NA	0.799
Q7IW43	Zamia furfuracea	Cytochrome b559 subunit beta, (psbF)	2.527	0.779
Q4VZI6	Cucumis sativus	Cytochrome b6, (petB), (PSI &II)	1.629	0.725
Q7YJW0	Calycanthus floridus	Cytochrome f (petA), (PSI &II)	NA	NA	0.701
Q14FC6	Populus alba	Cytochrome b6-f complex subunit 4, petD, (photosynthetic electron transport chain)	1.399	0.794
Q69S39	Oryza sativa	Cytochrome b6-f complex iron-sulfur subunit, chloroplastic, (petC)	1.631	0.716	0.623
P17340	Solanum lycopersicum	Plastocyanin, chloroplastic, (PETE), Participates in electron transfer between P700 and the cytochrome b6-f complex in photosystem I	NA	1.553	0.699
A6MMJ2	Dioscorea elephantipes	ATP synthase subunit alpha, chloroplastic	1.422	0.741	0.753
P32980	Nicotiana tabacum	ATP synthase delta chain, chloroplastic, (ATPD)	NA	1.462	0.763
Q7HHX1	Balaka seemannii	ATP synthase subunit beta, chloroplastic, atpB	1.394	NA	0.801
P31853	Spinacia oleracea	ATP synthase subunit b', chloroplastic, (ATPG)	0.676	1.41	NA
O04683	Mesembryanthemum crystallinum	Ferredoxin-1, chloroplastic	2.331	NA	0.377
P41345	Oryza sativa	Ferredoxin--NADP reductase, root isozyme, chloroplastic	NA	1.211	1.337
P80680	Zea mays	Ferredoxin-thioredoxin reductase, variable chain (photosynthesis)	1.598	NA	0.603
P13869	Petunia hybrida	Chlorophyll a-b binding protein, chloroplastic, (LHC)	NA	NA	1.253
Q9XF88	Arabidopsis thaliana	Chlorophyll a-b binding protein CP29.2, chloroplastic, LHCB4.2 (LHC PS1)	1.523	1.369	1.348
P27524	Solanum lycopersicum	Chlorophyll a-b binding protein CP24 10A, chloroplastic, CAP10A (LHC PS1)	1.403	1.783	1.297
Q9XF89	Arabidopsis thaliana	Chlorophyll a-b binding protein CP26, chloroplastic, (LHCB5)	NA	0.757	1.415
P12333	Spinacia oleracea	Chlorophyll a-b binding protein, chloroplastic (LHC) (bt PSI & II)	1.646	1.24	1.299
P27518	Gossypium hirsutum	Chlorophyll a-b binding protein 151, chloroplastic, (LHC) (bt PSI & II)	2.037	NA	1.224
P27495	Nicotiana tabacum	Chlorophyll a-b binding protein 40, chloroplastic, CAB40 (PSI)	1.801	1.265	1.442
P27522	Solanum lycopersicum	Chlorophyll a-b binding protein 8, chloroplastic , (CAB8) (LHC)	1.211	1.4	1.386
P12360	Solanum lycopersicum	Chlorophyll a-b binding protein 6A, chloroplastic, (CAB6A) (LHC)	1.532	1.454	1.771
P27493	Nicotiana tabacum	Chlorophyll a-b binding protein 21, chloroplastic, (CAB21)	1.876	1.373	NA
P27489	Solanum lycopersicum	Chlorophyll a-b binding protein 13, chloroplastic	1.957	1.33	1.384
Q0JG75	Oryza sativa	Photosystem II reaction center PSB28 protein, chloroplastic, PSB28	3.475	0.528	NA
Q06GW8	Drimys granadensis	Photosystem II reaction center protein H, (psbH)	NA	2.051	2.768
P06183	Solanum tuberosum	Photosystem II 10 kDa polypeptide, chloroplastic, PSBR	1.237	0.703	0.734
Q02060	Spinacia oleracea	Photosystem II 22 kDa protein, chloroplastic, (PSBS)	NA	NA	1.288
Q3BAP4	Phalaenopsis aphrodite	Photosystem II CP43 reaction center protein, (psbC)	1.362	0.728	0.817
Q4FFP2	Nuphar advena	Photosystem II D2 protein, psbD	1.227	0.787	NA
Q0G9J3	Liriodendron tulipifera	Photosystem II CP47 reaction center protein, (psbB)	NA	0.765	NA
P82538	Arabidopsis thaliana	PsbP-like protein 1, chloroplastic, PsbP is subunit of photosystem II (PSII),	1.701	NA	NA
Q9LXX5	Arabidopsis thaliana	PsbP domain-containing protein 6, chloroplastic, PPD6, (PSII)	1.88	NA	0.662
Q9S720	Arabidopsis thaliana	PsbP domain-containing protein 3, chloroplastic, (PPD3)	2.118	NA	0.471
O49292	Arabidopsis thaliana	PsbP domain-containing protein 4, chloroplastic, (PPD4)	1.422	NA	NA
Q40459	Nicotiana tabacum	Oxygen-evolving enhancer protein 1, chloroplastic, PSBO (PSII)	1.673	0.54	0.247
P18212	Nicotiana tabacum	Oxygen-evolving enhancer protein 2-2, chloroplastic, PSBP2, (PSII)	1.5	NA	0.544
P12301	Spinacia oleracea	Oxygen-evolving enhancer protein 3, chloroplastic, (PSBQ)	1.211	NA	0.692
Q3BAP0	Phalaenopsis aphrodite	Photosystem I P700 chlorophyll a apoprotein A1, (psaA)	NA	0.83	1.348
Q06GZ8	Drimys granadensis	Photosystem I P700 chlorophyll a apoprotein A2, psaB	1.254	NA	1.203
P13192	Hordeum vulgare	Photosystem I reaction center subunit III, chloroplastic, (PSAF)	NA	1.515
P32869	Cucumis sativus	Photosystem I reaction center subunit II, chloroplastic (psaD)	NA	NA	0.814
P36886	Hordeum vulgare	Photosystem I reaction center subunit psaK, chloroplastic,	2.18	NA	NA
P13194	Hordeum vulgare	Photosystem I reaction center subunit IV, chloroplastic	1.472	NA	0.59
Q9S7N7	Arabidopsis thaliana	Photosystem I reaction center subunit V, chloroplastic, (PSAG),	2.085	NA	1.202
Q39654	Cucumis sativus	Photosystem I reaction center subunit XI, chloroplastic, (PSAL)	NA	NA	1.326
Q06GU5	Drimys granadensis	Photosystem I iron-sulfur center, (psaC)	NA	NA	0.688
P49107	Arabidopsis thaliana	Photosystem I reaction center subunit N, chloroplastic, (PSAN)	0.735	1.558	0.803
A6MML8	Dioscorea elephantipes	Photosystem I assembly protein Ycf4, (ycf4) required for Photosystem I assembly	NA	0.702
P05414	Spinacia oleracea	Peroxisomal (S)-2-hydroxy-acid oxidase (photorespiration)	1.441	0.457	0.832
Q9LJH5	Arabidopsis thaliana	Peroxisomal (S)-2-hydroxy-acid oxidase (GLO4), (photorespiration)	NA	NA	1.583
P13443	Cucumis sativus	Glycerate dehydrogenase , (HPR-A), photorespiration	NA	0.808	1.402
Q9CA90	Arabidopsis thaliana	Glyoxylate/hydroxypyruvate reductase A HPR2, photorespiration	NA	0.77	NA
Q9S7E9	Arabidopsis thaliana	Glutamate--glyoxylate aminotransferase 2, (GGAT2), photorespiration	NA	NA	0.808
Q06GU0	Drimys granadensis	NAD(P)H-quinone oxidoreductase subunit H, chloroplastic, (ndhH), (photosynthetic chain)	1.82
Q7FB12	Oryza sativa	NAD(P)H-quinone oxidoreductase subunit M, chloroplastic, (ndhM), (photosynthetic chain)	NA	NA	0.733
Q41249	Cucumis sativus	Protochlorophyllide reductase, chloroplastic, (PORA)	2.108	NA	NA
Q43839	Solanum tuberosum	Glucose-6-phosphate 1-dehydrogenase, chloroplastic (photosynthetic CO2 fixation)	1.236	NA	NA
Q42910	Mesembryanthemum crystallinum	Pyruvate, phosphate dikinase, chloroplastic, (PPD),Crassulacean acid metabolism (CAM)	1.313	NA	0.733
P37107	Arabidopsis thaliana	Signal recognition particle 54 kDa protein, chloroplastic, (FFC), Required for light-harvesting chlorophyll a/b-binding protein (LHCP)	NA	0.831
Q9SL05	Arabidopsis thaliana	Protein PROTON GRADIENT REGULATION 5, chloroplastic, (PGR5), Involved in the regulation of the cyclic electron flow (CEF) around Photosystem I.	NA	NA
Q84PB7	Oryza sativa	Protein THYLAKOID FORMATION1, chloroplastic, (PSII)	NA	NA
Q53RM0	Oryza sativa	Magnesium-chelatase subunit ChlI, chloroplastic, CHLI (photosynthesis)	1.567	0.803	0.737
Q8LCA1	Arabidopsis thaliana	Protein CURVATURE THYLAKOID 1B, chloroplastic, (photosynthetic electron transport in photosystem I)	1.262	NA	1.225
			BE-0_VS_BE-5	OG-0_VS_OG-5	TE-0_VS_TE-5
