# Supplementary material for: Integrative Omics Analysis of Three Oil Palm Varieties Reveals (Tanzania × Ekona) TE as a Cold-Resistant Variety in Response to Low-Temperature Stress
Source: Int J Mol Sci. 2022 Nov 29;23(23):14926. doi: 10.3390/ijms232314926 (PMC9740226; doi:10.3390/ijms232314926)
Supplement: Supplementary file 1 [file ijms-23-14926-s001.zip › Table S2. BE-0-VS-BE-5.GeneDiffExp..xls]

## Sheet: BE-0-VS-BE-5.GeneDiffExpFilter
geneID	geneLength	BE-0-Expression	BE-5-Expression	BE-0-FPKM	BE-5-FPKM	log2 Ratio(BE-5/BE-0)	Up-Down-Regulation(BE-5/BE-0)	P-value	FDR	Symbol	Description	KEGG Orthology	GO Component	GO Function	GO Process	Blast nr
p5_sc00064.V1.gene261	165	0	276	0.01	1062.77	16.6975	Up	2.03008e-88	6.37398e-87	-	-	-	-	-	-	-
p5_sc00073.V1.gene214	300	0	376	0.01	707.46	16.1104	Up	3.47458e-120	1.4446e-118	-	-	-	-	-	-	-
p5_sc00270.V1.gene71	501	0	647.33	0.01	691.5	16.0774	Up	2.84042e-206	2.00142e-204	-	-	-	-	-	-	-
p5_sc00014.V1.gene846	555	0	592	0.01	566.6	15.79	Up	8.41432e-189	5.55735e-187	-	-	-	-	-	-	-
p5_sc00043.V1.gene400	663	0	641.99	0.01	508.6	15.6342	Up	2.2876e-204	1.5888e-202	-	-	-	-	-	-	-
p5_sc00009.V1.gene144	303	0	262	0.01	487.43	15.5729	Up	5.68642e-84	1.6912e-82	-	-	-	-	-	-	-
p5_sc18715.V1.gene1	306	0	235	0.01	432.34	15.3999	Up	2.14696e-75	5.64427e-74	-	-	-	-	-	-	-
p5_sc00129.V1.gene74	228	0	166	0.01	429.46	15.3902	Up	1.78151e-53	3.27384e-52	-	-	-	-	-	-	-
p5_sc00042.V1.gene231	1611	0	1154	0.01	363.95	15.1515	Up	0	0	-	-	-	-	-	-	-
p5_sc00110.V1.gene239	1389	0	747	0.01	274.25	14.7432	Up	4.8615e-238	4.2085e-236	-	-	-	-	-	-	-
p5_sc00104.V1.gene89	393	0	195.23	0.01	271.65	14.7295	Up	1.09262e-62	2.31909e-61	-	-	-	-	-	-	-
p5_sc20838.V1.gene1	219	0	98.97	0.01	268.65	14.7134	Up	7.1135e-32	8.48127e-31	-	-	-	-	-	-	-
p5_sc00245.V1.gene98	456	0	219	0.01	259.01	14.6607	Up	2.59706e-70	6.30132e-69	-	-	-	-	-	-	-
p5_sc00608.V1.gene24	690	0	341	0.01	259	14.6607	Up	4.56264e-109	1.72265e-107	-	-	-	-	-	-	-
p5_sc00017.V1.gene650	687	0	285	0.01	217.46	14.4085	Up	2.80878e-91	9.04144e-90	-	-	-	-	-	-	-
p5_sc00003.V1.gene848	1713	0	673.82	0.01	199.59	14.2848	Up	1.56337e-214	1.18421e-212	-	-	-	-	-	-	-
p5_sc01447.V1.gene12	318	0	112	0.01	197.28	14.268	Up	2.53956e-36	3.34182e-35	-	-	-	-	-	-	-
p5_sc00200.V1.gene163	525	0	193	0.01	196.05	14.2589	Up	4.71848e-62	9.98875e-61	-	-	-	-	-	-	-
p5_sc00031.V1.gene469	837	0	310.88	0.01	192.79	14.2347	Up	3.21266e-99	1.11245e-97	-	-	-	-	-	-	-
p5_sc00017.V1.gene345	1233	0	460.61	0.01	191.14	14.2223	Up	7.19362e-147	3.71783e-145	-	-	-	-	-	-	-
p5_sc00095.V1.gene25	1185	0	440	0.01	190.22	14.2154	Up	1.62282e-140	7.97879e-139	-	-	-	-	-	-	-
p5_sc00007.V1.gene1104	636	0	224	0.01	185.45	14.1787	Up	6.7012e-72	1.66938e-70	-	-	-	-	-	-	-
p5_sc00101.V1.gene371	135	0	35	0.01	175.61	14.1001	Up	7.32908e-12	4.0952e-11	-	-	-	-	-	-	-
p5_sc00001.V1.gene1292	537	0	174	0.01	172.52	14.0745	Up	5.12222e-56	9.78388e-55	-	-	-	-	-	-	-
p5_sc00180.V1.gene54	309	0	94	0.01	171.04	14.062	Up	1.32663e-30	1.51823e-29	-	-	-	-	-	-	-
p5_sc00372.V1.gene80	273	0	72	0.01	150.91	13.8814	Up	1.29242e-23	1.20953e-22	-	-	-	-	-	-	-
p5_sc36318.V1.gene1	510	0	142	0.01	148.81	13.8612	Up	7.49504e-46	1.20074e-44	-	-	-	-	-	-	-
p5_sc00065.V1.gene49	1032	0	282.16	0.01	140.72	13.7805	Up	2.52068e-90	8.06052e-89	-	-	-	-	-	-	-
p5_sc00045.V1.gene32	1359	0	368	0.01	138.17	13.7542	Up	1.20845e-117	4.91472e-116	-	-	-	-	-	-	-
p5_sc00050.V1.gene200	1095	0	290	0.01	136.03	13.7316	Up	7.2475e-93	2.36436e-91	-	-	-	-	-	-	-
p5_sc00008.V1.gene806	453	0	113.93	0.01	135.71	13.7282	Up	1.22206e-36	1.62666e-35	-	-	-	-	-	-	-
p5_sc00001.V1.gene3260	456	0	107.12	0.01	126.69	13.629	Up	9.84212e-35	1.25164e-33	-	-	-	-	-	-	-
p5_sc00018.V1.gene175	834	0	201	0.01	125.12	13.611	Up	1.35667e-64	2.95721e-63	-	-	-	-	-	-	-
p5_sc00467.V1.gene47	537	0	121	0.01	119.97	13.5504	Up	3.51368e-39	4.93728e-38	-	-	-	-	-	-	-
p5_sc00005.V1.gene381	693	0	158	0.01	119.46	13.5442	Up	6.19608e-51	1.08438e-49	-	-	-	-	-	-	-
p5_sc00069.V1.gene413	3081	0	731.35	0.01	119.31	13.5424	Up	5.88068e-233	4.94937e-231	-	-	-	-	-	-	-
p5_sc00104.V1.gene86	627	0	138.02	0.01	116.01	13.502	Up	1.39778e-44	2.17743e-43	-	-	-	-	-	-	-
p5_sc00027.V1.gene106	648	0	139.96	0.01	113.6	13.4717	Up	6.72624e-45	1.05118e-43	-	-	-	-	-	-	-
p5_sc00070.V1.gene190	927	0	195	0.01	108.71	13.4082	Up	1.09262e-62	2.31707e-61	-	-	-	-	-	-	-
p5_sc00003.V1.gene1429	1026	0	211	0.01	105.87	13.37	Up	9.03258e-68	2.07921e-66	-	-	-	-	-	-	-
p5_sc00067.V1.gene112	432	0	84	0.01	105.37	13.3632	Up	1.99255e-27	2.08719e-26	-	-	-	-	-	-	-
p5_sc00010.V1.gene389	471	0	91	0.01	103.91	13.343	Up	1.19055e-29	1.32618e-28	-	-	-	-	-	-	-
p5_sc00873.V1.gene2	483	0	91	0.01	101.12	13.3038	Up	1.19055e-29	1.32557e-28	-	-	-	-	-	-	-
p5_sc00011.V1.gene77	1275	0	252	0.01	101.03	13.3025	Up	8.54084e-81	2.42698e-79	-	-	-	-	-	-	-
p5_sc00003.V1.gene59	597	0	114	0.01	100.94	13.3012	Up	5.88066e-37	7.89265e-36	-	-	-	-	-	-	-
p5_sc07051.V1.gene1	663	0	125	0.01	99.03	13.2736	Up	1.88408e-40	2.71672e-39	-	-	-	-	-	-	-
p5_sc00104.V1.gene87	594	0	111	0.01	98.81	13.2704	Up	5.27746e-36	6.88855e-35	-	-	-	-	-	-	-
p5_sc00072.V1.gene163	924	0	175.07	0.01	97.93	13.2575	Up	2.46486e-56	4.73046e-55	-	-	-	-	-	-	-
p5_sc00044.V1.gene209	657	0	121	0.01	96.79	13.2406	Up	3.51368e-39	4.93442e-38	-	-	-	-	-	-	-
p5_sc00028.V1.gene366	1002	0	187	0.01	96.16	13.2312	Up	3.80014e-60	7.79286e-59	-	-	-	-	-	-	-
p5_sc00343.V1.gene38	1452	0	263.89	0.01	92.57	13.1763	Up	2.73636e-84	8.1683e-83	-	-	-	-	-	-	-
p5_sc00001.V1.gene2149	891	0	157	0.01	91.21	13.155	Up	1.2876e-50	2.24373e-49	-	-	-	-	-	-	-
p5_sc00105.V1.gene162	441	0	72	0.01	88.31	13.1084	Up	1.29242e-23	1.20907e-22	-	-	-	-	-	-	-
p5_sc00052.V1.gene304	879	0	147	0.01	86.62	13.0805	Up	1.93394e-47	3.17379e-46	-	-	-	-	-	-	-
p5_sc00013.V1.gene370	618	0	98.41	0.01	83.99	13.036	Up	7.1135e-32	8.48544e-31	-	-	-	-	-	-	-
p5_sc00141.V1.gene237	492	0	77	0.01	83.88	13.0341	Up	3.33482e-25	3.30469e-24	-	-	-	-	-	-	-
p5_sc00004.V1.gene945	1338	0	217	0.01	82.79	13.0152	Up	1.12154e-69	2.67569e-68	-	-	-	-	-	-	-
p5_sc00180.V1.gene55	684	0	107	0.01	82.02	13.0018	Up	9.84212e-35	1.25099e-33	-	-	-	-	-	-	-
p5_sc00001.V1.gene2792	219	0	29	0.01	78.72	12.9425	Up	5.90264e-10	2.88281e-09	-	-	-	-	-	-	-
p5_sc00029.V1.gene77	900	0	131	0.01	75.31	12.8786	Up	2.33938e-42	3.49379e-41	-	-	-	-	-	-	-
p5_sc00396.V1.gene88	1518	0	224.04	0.01	75.09	12.8744	Up	6.7012e-72	1.67109e-70	-	-	-	-	-	-	-
p5_sc00031.V1.gene330	1212	0	172	0.01	72.65	12.8267	Up	2.21202e-55	4.18231e-54	-	-	-	-	-	-	-
p5_sc00090.V1.gene273	558	0	74.4	0.01	70.8	12.7895	Up	2.99276e-24	2.88092e-23	-	-	-	-	-	-	-
p5_sc00158.V1.gene8	1173	0	159.09	0.01	69.5	12.7628	Up	2.9816e-51	5.24844e-50	-	-	-	-	-	-	-
p5_sc00340.V1.gene37	351	0	42	0.01	66.23	12.6933	Up	4.37912e-14	2.75345e-13	-	-	-	-	-	-	-
p5_sc00012.V1.gene492	726	0	90	0.01	64.79	12.6616	Up	2.47408e-29	2.73084e-28	-	-	-	-	-	-	-
p5_sc00008.V1.gene244	1185	0	148	0.01	63.98	12.6434	Up	9.30632e-48	1.53767e-46	-	-	-	-	-	-	-
p5_sc00138.V1.gene181	285	0	32	0.01	63.84	12.6402	Up	6.5773e-11	3.44112e-10	-	-	-	-	-	-	-
p5_sc00104.V1.gene311	519	0	62	0.01	63.76	12.6384	Up	1.94117e-20	1.62081e-19	-	-	-	-	-	-	-
p5_sc00018.V1.gene469	489	0	58	0.01	63.6	12.6348	Up	3.62016e-19	2.87231e-18	-	-	-	-	-	-	-
p5_sc00003.V1.gene1298	486	0	57	0.01	62.92	12.6193	Up	7.52306e-19	5.888e-18	-	-	-	-	-	-	-
p5_sc10507.V1.gene1	510	0	59.36	0.01	62.2	12.6027	Up	1.74206e-19	1.39451e-18	-	-	-	-	-	-	-
p5_sc00005.V1.gene302	1347	0	155	0.01	58.73	12.5199	Up	5.56052e-50	9.57935e-49	-	-	-	-	-	-	-
p5_sc00054.V1.gene234	240	0	24	0.01	58.44	12.5127	Up	2.28758e-08	9.95309e-08	-	-	-	-	-	-	-
p5_sc00101.V1.gene374	225	0	22	0.01	57.82	12.4974	Up	9.87892e-08	4.06269e-07	-	-	-	-	-	-	-
p5_sc00005.V1.gene987	312	0	31	0.01	55.79	12.4458	Up	1.36683e-10	7.00138e-10	-	-	-	-	-	-	-
p5_sc00069.V1.gene557	486	0	50	0.01	55.19	12.4302	Up	1.25909e-16	8.90549e-16	-	-	-	-	-	-	-
p5_sc00055.V1.gene535	570	0	59	0.01	54.88	12.4221	Up	1.74206e-19	1.39405e-18	-	-	-	-	-	-	-
p5_sc00155.V1.gene85	618	0	62	0.01	52.91	12.3693	Up	1.94117e-20	1.62025e-19	-	-	-	-	-	-	-
p5_sc37963.V1.gene1	762	0	77	0.01	52.68	12.363	Up	3.33482e-25	3.30334e-24	-	-	-	-	-	-	-
p5_sc05884.V1.gene8	207	0	18.01	0.01	52.31	12.3529	Up	1.84236e-06	6.69719e-06	-	-	-	-	-	-	-
p5_sc00023.V1.gene300	372	0	35	0.01	51.74	12.3371	Up	7.32908e-12	4.09237e-11	-	-	-	-	-	-	-
p5_sc00032.V1.gene87	219	0	19	0.01	51.57	12.3323	Up	8.86558e-07	3.33477e-06	-	-	-	-	-	-	-
p5_sc00024.V1.gene261	654	0	64	0.01	51.44	12.3287	Up	4.49502e-21	3.84185e-20	-	-	-	-	-	-	-
p5_sc00003.V1.gene609	465	0	44	0.01	50.95	12.3149	Up	1.01404e-14	6.57551e-14	-	-	-	-	-	-	-
p5_sc00134.V1.gene102	489	0	46.07	0.01	50.52	12.3026	Up	2.34814e-15	1.56752e-14	-	-	-	-	-	-	-
p5_sc00017.V1.gene645	411	0	35.37	0.01	46.85	12.1938	Up	7.32908e-12	4.09897e-11	-	-	-	-	-	-	-
p5_sc00045.V1.gene293	174	0	13	0.01	46.79	12.192	Up	7.1401e-05	0.000217341	-	-	-	-	-	-	-
p5_sc00007.V1.gene1115	300	0	24	0.01	45.16	12.1408	Up	2.28758e-08	9.95666e-08	-	-	-	-	-	-	-
p5_sc00001.V1.gene2831	498	0	42	0.01	45.16	12.1408	Up	4.37912e-14	2.75488e-13	-	-	-	-	-	-	-
p5_sc00004.V1.gene675	357	0	28	0.01	43.33	12.0812	Up	1.22663e-09	5.85856e-09	-	-	-	-	-	-	-
p5_sc17758.V1.gene1	447	0	35.67	0.01	43.11	12.0738	Up	7.32908e-12	4.09048e-11	-	-	-	-	-	-	-
p5_sc00066.V1.gene366	1281	0	108	0.01	43.09	12.0731	Up	4.73612e-35	6.07401e-34	-	-	-	-	-	-	-
p5_sc02898.V1.gene1	477	0	37.83	0.01	42.61	12.057	Up	1.69714e-12	9.83431e-12	-	-	-	-	-	-	-
p5_sc00003.V1.gene1659	1086	0	90	0.01	42.58	12.056	Up	2.47408e-29	2.7296e-28	-	-	-	-	-	-	-
p5_sc00104.V1.gene312	891	0	73	0.01	42.41	12.0502	Up	6.21924e-24	5.884e-23	-	-	-	-	-	-	-
p5_sc00052.V1.gene305	1842	0	152	0.01	41.81	12.0296	Up	4.99014e-49	8.44665e-48	-	-	-	-	-	-	-
p5_sc00110.V1.gene121	243	0	17	0.01	40.79	11.994	Up	3.8286e-06	1.34339e-05	-	-	-	-	-	-	-
p5_sc00047.V1.gene117	444	0	33	0.01	40.18	11.9723	Up	3.16506e-11	1.6943e-10	-	-	-	-	-	-	-
p5_sc00197.V1.gene153	924	0	70	0.01	39.16	11.9352	Up	5.5813e-23	5.1051e-22	-	-	-	-	-	-	-
p5_sc00100.V1.gene296	375	0	26	0.01	38.1	11.8956	Up	5.29718e-09	2.42307e-08	-	-	-	-	-	-	-
p5_sc31439.V1.gene1	855	0	60.59	0.01	36.75	11.8435	Up	8.38294e-20	6.79579e-19	-	-	-	-	-	-	-
p5_sc00005.V1.gene103	402	0	27	0.01	36.64	11.8392	Up	2.54906e-09	1.19325e-08	-	-	-	-	-	-	-
p5_sc00071.V1.gene72	642	0	44	0.01	36.07	11.8166	Up	1.01404e-14	6.57375e-14	-	-	-	-	-	-	-
p5_sc00039.V1.gene581	483	0	32	0.01	35.56	11.796	Up	6.5773e-11	3.44038e-10	-	-	-	-	-	-	-
p5_sc00029.V1.gene98	246	0	15	0.01	35.48	11.7928	Up	1.65338e-05	5.3982e-05	-	-	-	-	-	-	-
p5_sc00176.V1.gene103	540	0	36	0.01	35.48	11.7928	Up	3.52682e-12	2.00956e-11	-	-	-	-	-	-	-
p5_sc00005.V1.gene696	276	0	17	0.01	35.18	11.7805	Up	3.8286e-06	1.34145e-05	-	-	-	-	-	-	-
p5_sc00077.V1.gene439	582	0	38.59	0.01	35.11	11.7777	Up	8.16678e-13	4.82816e-12	-	-	-	-	-	-	-
p5_sc00019.V1.gene504	786	0	53	0.01	35.1	11.7773	Up	1.40301e-17	1.03745e-16	-	-	-	-	-	-	-
p5_sc00819.V1.gene25	537	0	35.17	0.01	34.87	11.7678	Up	7.32908e-12	4.09708e-11	-	-	-	-	-	-	-
p5_sc17747.V1.gene1	336	0	21	0.01	34.77	11.7636	Up	2.05294e-07	8.20195e-07	-	-	-	-	-	-	-
p5_sc00063.V1.gene219	783	0	51.61	0.01	34.32	11.7448	Up	6.05886e-17	4.33857e-16	-	-	-	-	-	-	-
p5_sc00061.V1.gene57	1482	0	99.92	0.01	34.32	11.7448	Up	3.42308e-32	4.1116e-31	-	-	-	-	-	-	-
p5_sc00015.V1.gene138	471	0	30	0.01	34.26	11.7423	Up	2.8404e-10	1.41868e-09	-	-	-	-	-	-	-
p5_sc00042.V1.gene466	633	0	41	0.01	34.11	11.736	Up	9.10024e-14	5.63857e-13	-	-	-	-	-	-	-
p5_sc00284.V1.gene50	366	0	22.66	0.01	34.11	11.736	Up	9.87892e-08	4.06338e-07	-	-	-	-	-	-	-
p5_sc00135.V1.gene116	576	0	37	0.01	34.04	11.733	Up	1.69714e-12	9.82961e-12	-	-	-	-	-	-	-
p5_sc00049.V1.gene131	315	0	19	0.01	33.83	11.7241	Up	8.86558e-07	3.3327e-06	-	-	-	-	-	-	-
p5_sc00083.V1.gene36	909	0	58.38	0.01	33.22	11.6978	Up	3.62016e-19	2.87137e-18	-	-	-	-	-	-	-
p5_sc00075.V1.gene72	1926	0	126	0.01	33.12	11.6935	Up	9.06634e-41	1.32067e-39	-	-	-	-	-	-	-
p5_sc00203.V1.gene82	804	0	50	0.01	32.34	11.6591	Up	1.25909e-16	8.9029e-16	-	-	-	-	-	-	-
p5_sc00128.V1.gene92	945	0	59.07	0.01	32.28	11.6564	Up	1.74206e-19	1.39497e-18	-	-	-	-	-	-	-
p5_sc00028.V1.gene179	606	0	37	0.01	32.24	11.6546	Up	1.69714e-12	9.82726e-12	-	-	-	-	-	-	-
p5_sc00064.V1.gene399	825	0	51	0.01	32.11	11.6488	Up	6.05886e-17	4.33601e-16	-	-	-	-	-	-	-
p5_sc31303.V1.gene1	786	0	48.39	0.01	32.05	11.6461	Up	5.43738e-16	3.73891e-15	-	-	-	-	-	-	-
p5_sc02710.V1.gene7	327	0	18.47	0.01	31.54	11.623	Up	1.84236e-06	6.69117e-06	-	-	-	-	-	-	-
p5_sc11858.V1.gene1	543	0	32	0.01	31.35	11.6142	Up	6.5773e-11	3.4389e-10	-	-	-	-	-	-	-
p5_sc00259.V1.gene106	1665	0	102	0.01	31.1	11.6027	Up	3.81434e-33	4.65069e-32	-	-	-	-	-	-	-
p5_sc00071.V1.gene161	450	0	25.67	0.01	30.8	11.5887	Up	1.10081e-08	4.91842e-08	-	-	-	-	-	-	-
p5_sc00162.V1.gene65	1020	0	61	0.01	30.79	11.5882	Up	4.03394e-20	3.31678e-19	-	-	-	-	-	-	-
p5_sc00074.V1.gene133	756	0	44.4	0.01	30.63	11.5807	Up	1.01404e-14	6.57024e-14	-	-	-	-	-	-	-
p5_sc00159.V1.gene166	1017	0	60.4	0.01	30.58	11.5784	Up	8.38294e-20	6.79806e-19	-	-	-	-	-	-	-
p5_sc00124.V1.gene103	624	0	36	0.01	30.41	11.5703	Up	3.52682e-12	2.00861e-11	-	-	-	-	-	-	-
p5_sc00059.V1.gene388	216	0	11	0.01	30.36	11.568	Up	0.000308344	0.000857793	-	-	-	-	-	-	-
p5_sc00018.V1.gene784	429	0	24	0.01	30.33	11.5665	Up	2.28758e-08	9.9513e-08	-	-	-	-	-	-	-
p5_sc00084.V1.gene12	726	0	42	0.01	30.24	11.5622	Up	4.37912e-14	2.75559e-13	-	-	-	-	-	-	-
p5_sc00134.V1.gene78	1158	0	68	0.01	30.1	11.5555	Up	2.41028e-22	2.15106e-21	-	-	-	-	-	-	-
p5_sc00042.V1.gene35	537	0	30	0.01	29.74	11.5382	Up	2.8404e-10	1.41897e-09	-	-	-	-	-	-	-
p5_sc00018.V1.gene296	612	0	34	0.01	29.32	11.5177	Up	1.52306e-11	8.32597e-11	-	-	-	-	-	-	-
p5_sc15673.V1.gene1	309	0	16	0.01	29.11	11.5073	Up	7.9562e-06	2.69532e-05	-	-	-	-	-	-	-
p5_sc00181.V1.gene32	456	0	24.59	0.01	29.08	11.5058	Up	2.28758e-08	9.95845e-08	-	-	-	-	-	-	-
p5_sc01418.V1.gene1	465	0	25	0.01	28.95	11.4993	Up	1.10081e-08	4.91752e-08	-	-	-	-	-	-	-
p5_sc00085.V1.gene268	258	0	12.73	0.01	28.49	11.4762	Up	0.000148378	0.000432224	-	-	-	-	-	-	-
p5_sc00012.V1.gene201	678	0	36.83	0.01	28.49	11.4762	Up	3.52682e-12	2.00767e-11	-	-	-	-	-	-	-
p5_sc00001.V1.gene2767	651	0	35	0.01	28.27	11.4651	Up	7.32908e-12	4.09425e-11	-	-	-	-	-	-	-
p5_sc18054.V1.gene1	795	0	42.9	0.01	28.08	11.4553	Up	4.37912e-14	2.75631e-13	-	-	-	-	-	-	-
p5_sc00037.V1.gene496	465	0	24	0.01	27.79	11.4404	Up	2.28758e-08	9.96561e-08	-	-	-	-	-	-	-
p5_sc06622.V1.gene3	522	0	27.06	0.01	27.66	11.4336	Up	2.54906e-09	1.19233e-08	-	-	-	-	-	-	-
p5_sc00151.V1.gene130	621	0	32.48	0.01	27.58	11.4294	Up	6.5773e-11	3.44186e-10	-	-	-	-	-	-	-
p5_sc00103.V1.gene203	543	0	28	0.01	27.43	11.4215	Up	1.22663e-09	5.8574e-09	-	-	-	-	-	-	-
p5_sc00001.V1.gene251	1485	0	80	0.01	27.42	11.421	Up	3.71598e-26	3.77027e-25	-	-	-	-	-	-	-
p5_sc00014.V1.gene469	696	0	36	0.01	27.09	11.4035	Up	3.52682e-12	2.01003e-11	-	-	-	-	-	-	-
p5_sc00003.V1.gene156	756	0	39	0.01	26.91	11.3939	Up	3.92994e-13	2.35845e-12	-	-	-	-	-	-	-
p5_sc00165.V1.gene59	633	0	32	0.01	26.63	11.3788	Up	6.5773e-11	3.43964e-10	-	-	-	-	-	-	-
p5_sc00078.V1.gene186	420	0	20.46	0.01	26.47	11.3701	Up	4.2662e-07	1.65348e-06	-	-	-	-	-	-	-
p5_sc06588.V1.gene2	849	0	43.14	0.01	26.36	11.3641	Up	2.10728e-14	1.347e-13	-	-	-	-	-	-	-
p5_sc00083.V1.gene284	549	0	27	0.01	26.14	11.352	Up	2.54906e-09	1.19418e-08	-	-	-	-	-	-	-
p5_sc00038.V1.gene659	531	0	26	0.01	26.09	11.3493	Up	5.29718e-09	2.42398e-08	-	-	-	-	-	-	-
p5_sc00474.V1.gene29	390	0	18.47	0.01	25.92	11.3399	Up	1.84236e-06	6.6992e-06	-	-	-	-	-	-	-
p5_sc01228.V1.gene20	345	0	15.81	0.01	25.42	11.3117	Up	1.65338e-05	5.40694e-05	-	-	-	-	-	-	-
p5_sc00075.V1.gene113	705	0	34	0.01	25.24	11.3015	Up	1.52306e-11	8.32409e-11	-	-	-	-	-	-	-
p5_sc00063.V1.gene253	342	0	15.18	0.01	24.65	11.2674	Up	1.65338e-05	5.40621e-05	-	-	-	-	-	-	-
p5_sc04433.V1.gene2	300	0	13.02	0.01	24.5	11.2586	Up	7.1401e-05	0.000217314	-	-	-	-	-	-	-
p5_sc00495.V1.gene22	564	0	26	0.01	24.46	11.2562	Up	5.29718e-09	2.4217e-08	-	-	-	-	-	-	-
p5_sc00173.V1.gene133	510	0	23	0.01	24.1	11.2348	Up	4.75382e-08	2.01447e-07	-	-	-	-	-	-	-
p5_sc00090.V1.gene266	1032	0	48.23	0.01	24.05	11.2318	Up	5.43738e-16	3.73997e-15	-	-	-	-	-	-	-
p5_sc00046.V1.gene522	450	0	19.96	0.01	23.95	11.2258	Up	8.86558e-07	3.33374e-06	-	-	-	-	-	-	-
p5_sc00269.V1.gene88	306	0	13	0.01	23.92	11.224	Up	7.1401e-05	0.000217533	-	-	-	-	-	-	-
p5_sc00042.V1.gene389	432	0	19	0.01	23.83	11.2186	Up	8.86558e-07	3.32961e-06	-	-	-	-	-	-	-
p5_sc00012.V1.gene83	546	0	24.44	0.01	23.8	11.2167	Up	2.28758e-08	9.96024e-08	-	-	-	-	-	-	-
p5_sc00245.V1.gene43	537	0	24	0.01	23.8	11.2167	Up	2.28758e-08	9.94773e-08	-	-	-	-	-	-	-
p5_sc00120.V1.gene24	1179	0	54	0.01	23.47	11.1966	Up	6.75138e-18	5.0822e-17	-	-	-	-	-	-	-
p5_sc29274.V1.gene1	525	0	23	0.01	23.36	11.1898	Up	4.75382e-08	2.01271e-07	-	-	-	-	-	-	-
p5_sc01413.V1.gene4	486	0	21	0.01	23.18	11.1787	Up	2.05294e-07	8.2006e-07	-	-	-	-	-	-	-
p5_sc17658.V1.gene1	1095	0	49.21	0.01	23.08	11.1724	Up	2.61652e-16	1.82772e-15	-	-	-	-	-	-	-
p5_sc00080.V1.gene355	999	0	44.01	0.01	22.7	11.1485	Up	1.01404e-14	6.572e-14	-	-	-	-	-	-	-
p5_sc00029.V1.gene736	2091	0	93.61	0.01	22.63	11.144	Up	2.75686e-30	3.11532e-29	-	-	-	-	-	-	-
p5_sc00050.V1.gene131	1293	0	56.23	0.01	22.22	11.1176	Up	1.56337e-18	1.20683e-17	-	-	-	-	-	-	-
p5_sc00101.V1.gene370	561	0	23.35	0.01	22.09	11.1092	Up	4.75382e-08	2.01236e-07	-	-	-	-	-	-	-
p5_sc00008.V1.gene813	486	0	20	0.01	22.08	11.1085	Up	4.2662e-07	1.65559e-06	-	-	-	-	-	-	-
p5_sc00090.V1.gene275	1023	0	43.29	0.01	21.79	11.0895	Up	2.10728e-14	1.34665e-13	-	-	-	-	-	-	-
p5_sc00203.V1.gene83	378	0	15	0.01	21.79	11.0895	Up	1.65338e-05	5.39239e-05	-	-	-	-	-	-	-
p5_sc36040.V1.gene1	648	0	26.57	0.01	21.57	11.0748	Up	5.29718e-09	2.42261e-08	-	-	-	-	-	-	-
p5_sc00071.V1.gene327	744	0	30.53	0.01	21.42	11.0647	Up	2.8404e-10	1.41839e-09	-	-	-	-	-	-	-
p5_sc00031.V1.gene247	354	0	13.7	0.01	21.4	11.0634	Up	7.1401e-05	0.000217178	-	-	-	-	-	-	-
p5_sc00003.V1.gene1202	690	0	28	0.01	21.27	11.0546	Up	1.22663e-09	5.86318e-09	-	-	-	-	-	-	-
p5_sc02844.V1.gene6	546	0	21.77	0.01	21.21	11.0505	Up	2.05294e-07	8.21278e-07	-	-	-	-	-	-	-
p5_sc00205.V1.gene85	459	0	18	0.01	21.14	11.0458	Up	1.84236e-06	6.70222e-06	-	-	-	-	-	-	-
p5_sc00106.V1.gene33	1095	0	45	0.01	21.11	11.0437	Up	4.87964e-15	3.20449e-14	-	-	-	-	-	-	-
p5_sc01211.V1.gene16	567	0	22.52	0.01	21.07	11.041	Up	9.87892e-08	4.06683e-07	-	-	-	-	-	-	-
p5_sc22693.V1.gene1	846	0	34.28	0.01	21.02	11.0375	Up	1.52306e-11	8.32034e-11	-	-	-	-	-	-	-
p5_sc00169.V1.gene206	345	0	13	0.01	20.9	11.0293	Up	7.1401e-05	0.00021715	-	-	-	-	-	-	-
p5_sc27103.V1.gene1	498	0	19.39	0.01	20.85	11.0258	Up	8.86558e-07	3.32857e-06	-	-	-	-	-	-	-
p5_sc00458.V1.gene43	300	0	11	0.01	20.7	11.0154	Up	0.000308344	0.000861451	-	-	-	-	-	-	-
p5_sc00002.V1.gene196	444	0	17	0.01	20.7	11.0154	Up	3.8286e-06	1.34436e-05	-	-	-	-	-	-	-
p5_sc00529.V1.gene37	465	1	1853	1.06	2145.55	10.9831	Up	0	0	-	-	-	-	-	-	-
p5_sc00001.V1.gene2375	1143	0	45	0.01	20.19	10.9794	Up	4.87964e-15	3.20535e-14	-	-	-	-	-	-	-
p5_sc00211.V1.gene64	432	0	16.03	0.01	20.11	10.9737	Up	7.9562e-06	2.6957e-05	-	-	-	-	-	-	-
p5_sc00055.V1.gene194	513	0	19.12	0.01	19.92	10.96	Up	8.86558e-07	3.32909e-06	-	-	-	-	-	-	-
p5_sc00495.V1.gene50	1416	0	55	0.01	19.8	10.9513	Up	3.24884e-18	2.47949e-17	-	-	-	-	-	-	-
p5_sc00042.V1.gene521	666	0	25	0.01	19.71	10.9447	Up	1.10081e-08	4.92205e-08	-	-	-	-	-	-	-
p5_sc00828.V1.gene27	936	0	35.68	0.01	19.69	10.9432	Up	7.32908e-12	4.09803e-11	-	-	-	-	-	-	-
p5_sc00168.V1.gene62	390	0	14	0.01	19.64	10.9396	Up	3.43588e-05	0.000108752	-	-	-	-	-	-	-
p5_sc27458.V1.gene3	417	0	15.05	0.01	19.62	10.9381	Up	1.65338e-05	5.39166e-05	-	-	-	-	-	-	-
p5_sc00003.V1.gene1112	753	0	28	0.01	19.4	10.9218	Up	1.22663e-09	5.85971e-09	-	-	-	-	-	-	-
p5_sc01705.V1.gene11	726	0	26.87	0.01	19.34	10.9174	Up	5.29718e-09	2.42215e-08	-	-	-	-	-	-	-
p5_sc19225.V1.gene1	594	0	21.42	0.01	19.07	10.8971	Up	2.05294e-07	8.20465e-07	-	-	-	-	-	-	-
p5_sc00103.V1.gene265	750	0	27	0.01	18.78	10.875	Up	2.54906e-09	1.19256e-08	-	-	-	-	-	-	-
p5_sc02574.V1.gene2	465	0	15.72	0.01	18.2	10.8297	Up	1.65338e-05	5.39747e-05	-	-	-	-	-	-	-
p5_sc13791.V1.gene1	606	0	20.75	0.01	18.08	10.8202	Up	4.2662e-07	1.6548e-06	-	-	-	-	-	-	-
p5_sc00206.V1.gene14	459	0	15.26	0.01	17.92	10.8074	Up	1.65338e-05	5.40548e-05	-	-	-	-	-	-	-
p5_sc00159.V1.gene161	930	0	32	0.01	17.78	10.796	Up	6.5773e-11	3.44261e-10	-	-	-	-	-	-	-
p5_sc00317.V1.gene73	1326	0	46	0.01	17.71	10.7903	Up	2.34814e-15	1.56795e-14	-	-	-	-	-	-	-
p5_sc00022.V1.gene194	786	0	26.62	0.01	17.63	10.7838	Up	5.29718e-09	2.42352e-08	-	-	-	-	-	-	-
p5_sc00061.V1.gene131	597	0	19.8	0.01	17.53	10.7756	Up	8.86558e-07	3.33426e-06	-	-	-	-	-	-	-
p5_sc00458.V1.gene40	834	0	28	0.01	17.43	10.7674	Up	1.22663e-09	5.86087e-09	-	-	-	-	-	-	-
p5_sc00693.V1.gene18	591	0	19.45	0.01	17.41	10.7657	Up	8.86558e-07	3.33529e-06	-	-	-	-	-	-	-
p5_sc11961.V1.gene1	495	0	16	0.01	17.32	10.7582	Up	7.9562e-06	2.69081e-05	-	-	-	-	-	-	-
p5_sc00105.V1.gene76	495	0	16	0.01	17.31	10.7574	Up	7.9562e-06	2.69457e-05	-	-	-	-	-	-	-
p5_sc00065.V1.gene266	498	0	16	0.01	17.2	10.7482	Up	7.9562e-06	2.69194e-05	-	-	-	-	-	-	-
p5_sc01823.V1.gene6	669	0	21.77	0.01	17.08	10.7381	Up	2.05294e-07	8.21142e-07	-	-	-	-	-	-	-
p5_sc00042.V1.gene390	765	0	25	0.01	17.03	10.7339	Up	1.10081e-08	4.92114e-08	-	-	-	-	-	-	-
p5_sc00026.V1.gene706	561	0	18	0.01	17.03	10.7339	Up	1.84236e-06	6.69518e-06	-	-	-	-	-	-	-
p5_sc00251.V1.gene109	672	0	21.74	0.01	16.98	10.7296	Up	2.05294e-07	8.2033e-07	-	-	-	-	-	-	-
p5_sc00580.V1.gene18	693	0	22.43	0.01	16.96	10.7279	Up	9.87892e-08	4.06407e-07	-	-	-	-	-	-	-
p5_sc24253.V1.gene1	393	0	12.13	0.01	16.88	10.7211	Up	0.000148378	0.000432328	-	-	-	-	-	-	-
p5_sc00293.V1.gene20	1068	0	35	0.01	16.85	10.7185	Up	7.32908e-12	4.09614e-11	-	-	-	-	-	-	-
p5_sc04162.V1.gene3	957	0	31.18	0.01	16.82	10.716	Up	1.36683e-10	7.00434e-10	-	-	-	-	-	-	-
p5_sc33754.V1.gene3	522	0	16.42	0.01	16.78	10.7125	Up	7.9562e-06	2.69269e-05	-	-	-	-	-	-	-
p5_sc00001.V1.gene2747	957	0	31	0.01	16.72	10.7074	Up	1.36683e-10	7.00286e-10	-	-	-	-	-	-	-
p5_sc00078.V1.gene140	453	0	14	0.01	16.68	10.7039	Up	3.43588e-05	0.000108624	-	-	-	-	-	-	-
p5_sc00049.V1.gene359	639	0	20	0.01	16.48	10.6865	Up	4.2662e-07	1.65321e-06	-	-	-	-	-	-	-
p5_sc27713.V1.gene1	384	0	11.54	0.01	16.47	10.6856	Up	0.000308344	0.000859272	-	-	-	-	-	-	-
p5_sc00019.V1.gene276	1335	0	43.01	0.01	16.45	10.6839	Up	2.10728e-14	1.34736e-13	-	-	-	-	-	-	-
p5_sc00349.V1.gene96	399	0	11.95	0.01	16.36	10.676	Up	0.000308344	0.000861054	-	-	-	-	-	-	-
p5_sc34064.V1.gene1	582	0	17.89	0.01	16.28	10.6689	Up	3.8286e-06	1.34203e-05	-	-	-	-	-	-	-
p5_sc00007.V1.gene10	774	0	24	0.01	16.15	10.6573	Up	2.28758e-08	9.94952e-08	-	-	-	-	-	-	-
p5_sc00001.V1.gene2148	774	0	23.97	0.01	16.14	10.6564	Up	4.75382e-08	2.01131e-07	-	-	-	-	-	-	-
p5_sc00555.V1.gene35	1572	0.98	1440.98	0.29	466	10.6501	Up	0	0	-	-	-	-	-	-	-
p5_sc00001.V1.gene2839	999	0	31	0.01	15.99	10.643	Up	1.36683e-10	7.00731e-10	-	-	-	-	-	-	-
p5_sc00006.V1.gene1062	663	0	20.02	0.01	15.86	10.6312	Up	4.2662e-07	1.65189e-06	-	-	-	-	-	-	-
p5_sc00015.V1.gene761	699	0	21.01	0.01	15.74	10.6202	Up	2.05294e-07	8.206e-07	-	-	-	-	-	-	-
p5_sc02894.V1.gene4	408	0	11.77	0.01	15.72	10.6184	Up	0.000308344	0.000858483	-	-	-	-	-	-	-
p5_sc00105.V1.gene174	1017	0	31	0.01	15.7	10.6165	Up	1.36683e-10	7.00582e-10	-	-	-	-	-	-	-
p5_sc00289.V1.gene102	396	0	11.24	0.01	15.51	10.599	Up	0.000308344	0.000859075	-	-	-	-	-	-	-
p5_sc01228.V1.gene18	945	0	28.25	0.01	15.44	10.5925	Up	1.22663e-09	5.86202e-09	-	-	-	-	-	-	-
p5_sc00407.V1.gene57	519	0	15	0.01	15.43	10.5915	Up	1.65338e-05	5.39384e-05	-	-	-	-	-	-	-
p5_sc00064.V1.gene345	2262	0	69	0.01	15.4	10.5887	Up	1.15985e-22	1.04784e-21	-	-	-	-	-	-	-
p5_sc00035.V1.gene637	459	0	13	0.01	15.27	10.5765	Up	7.1401e-05	0.00021696	-	-	-	-	-	-	-
p5_sc00011.V1.gene916	591	0	17	0.01	15.22	10.5718	Up	3.8286e-06	1.34359e-05	-	-	-	-	-	-	-
p5_sc00033.V1.gene582	705	0	20.39	0.01	15.14	10.5641	Up	4.2662e-07	1.65268e-06	-	-	-	-	-	-	-
p5_sc05336.V1.gene2	444	0	12.39	0.01	15.08	10.5584	Up	0.000148378	0.000432692	-	-	-	-	-	-	-
p5_sc26549.V1.gene2	654	0	18.72	0.01	15.05	10.5555	Up	1.84236e-06	6.70021e-06	-	-	-	-	-	-	-
p5_sc25549.V1.gene1	522	0	14.53	0.01	14.85	10.5362	Up	3.43588e-05	0.000108639	-	-	-	-	-	-	-
p5_sc00007.V1.gene695	438	0	12	0.01	14.83	10.5343	Up	0.000148378	0.000433214	-	-	-	-	-	-	-
p5_sc00169.V1.gene49	1509	0	43.94	0.01	14.82	10.5333	Up	2.10728e-14	1.34523e-13	-	-	-	-	-	-	-
p5_sc25612.V1.gene1	1275	0	36.84	0.01	14.77	10.5285	Up	3.52682e-12	2.00909e-11	-	-	-	-	-	-	-
p5_sc00015.V1.gene26	639	0	17.88	0.01	14.73	10.5245	Up	3.8286e-06	1.34281e-05	-	-	-	-	-	-	-
p5_sc01793.V1.gene8	570	0	15.77	0.01	14.67	10.5187	Up	1.65338e-05	5.4084e-05	-	-	-	-	-	-	-
p5_sc00003.V1.gene633	957	0	27	0.01	14.56	10.5078	Up	2.54906e-09	1.19371e-08	-	-	-	-	-	-	-
p5_sc01999.V1.gene5	477	0	12.9	0.01	14.53	10.5048	Up	0.000148378	0.000433736	-	-	-	-	-	-	-
p5_sc00019.V1.gene221	549	0	15	0.01	14.52	10.5038	Up	1.65338e-05	5.40913e-05	-	-	-	-	-	-	-
p5_sc13874.V1.gene2	1251	0	35.4	0.01	14.47	10.4988	Up	7.32908e-12	4.09142e-11	-	-	-	-	-	-	-
p5_sc00092.V1.gene230	1866	0	52.99	0.01	14.38	10.4898	Up	2.91558e-17	2.12033e-16	-	-	-	-	-	-	-
p5_sc00051.V1.gene412	969	0	27	0.01	14.37	10.4888	Up	2.54906e-09	1.19348e-08	-	-	-	-	-	-	-
p5_sc00035.V1.gene389	627	0	17	0.01	14.29	10.4808	Up	3.8286e-06	1.343e-05	-	-	-	-	-	-	-
p5_sc00121.V1.gene96	453	0	12	0.01	14.29	10.4808	Up	0.000148378	0.000432797	-	-	-	-	-	-	-
p5_sc00762.V1.gene3	630	0	17	0.01	14.22	10.4737	Up	3.8286e-06	1.34164e-05	-	-	-	-	-	-	-
p5_sc08655.V1.gene1	594	0	15.89	0.01	14.15	10.4666	Up	1.65338e-05	5.39094e-05	-	-	-	-	-	-	-
p5_sc00033.V1.gene396	459	0	12	0.01	14.09	10.4605	Up	0.000148378	0.000433422	-	-	-	-	-	-	-
p5_sc00085.V1.gene314	1587	0	43.97	0.01	14.08	10.4594	Up	2.10728e-14	1.34558e-13	-	-	-	-	-	-	-
p5_sc00014.V1.gene145	531	0	14	0.01	14.05	10.4564	Up	3.43588e-05	0.000108525	-	-	-	-	-	-	-
p5_sc00100.V1.gene310	675	0	18	0.01	13.99	10.4502	Up	1.84236e-06	6.70624e-06	-	-	-	-	-	-	-
p5_sc00041.V1.gene273	999	0	27	0.01	13.93	10.444	Up	2.54906e-09	1.19395e-08	-	-	-	-	-	-	-
p5_sc00263.V1.gene122	1179	0	32	0.01	13.91	10.4419	Up	6.5773e-11	3.43815e-10	-	-	-	-	-	-	-
p5_sc01097.V1.gene28	432	0	11	0.01	13.8	10.4305	Up	0.000308344	0.000859668	-	-	-	-	-	-	-
p5_sc00004.V1.gene535	759	0	20	0.01	13.74	10.4242	Up	4.2662e-07	1.65163e-06	-	-	-	-	-	-	-
p5_sc00003.V1.gene313	1233	0	33	0.01	13.69	10.4189	Up	3.16506e-11	1.69505e-10	-	-	-	-	-	-	-
p5_sc00012.V1.gene701	1290	0	34	0.01	13.47	10.3955	Up	1.52306e-11	8.32222e-11	-	-	-	-	-	-	-
p5_sc00001.V1.gene1811	774	0	20	0.01	13.46	10.3945	Up	4.2662e-07	1.65427e-06	-	-	-	-	-	-	-
p5_sc00127.V1.gene210	921	0	23.93	0.01	13.43	10.3912	Up	4.75382e-08	2.01342e-07	-	-	-	-	-	-	-
p5_sc00001.V1.gene867	1725	0	45.53	0.01	13.39	10.3869	Up	4.87964e-15	3.20362e-14	-	-	-	-	-	-	-
p5_sc00104.V1.gene81	1041	0	27	0.01	13.34	10.3815	Up	2.54906e-09	1.1921e-08	-	-	-	-	-	-	-
p5_sc01738.V1.gene1	951	0	24.46	0.01	13.28	10.375	Up	2.28758e-08	9.96203e-08	-	-	-	-	-	-	-
p5_sc00867.V1.gene14	1200	0	31.07	0.01	13.26	10.3729	Up	1.36683e-10	7.00879e-10	-	-	-	-	-	-	-
p5_sc00029.V1.gene197	462	0	11.36	0.01	13.25	10.3718	Up	0.000308344	0.000861352	-	-	-	-	-	-	-
p5_sc00013.V1.gene886	1983	0	51.69	0.01	13.19	10.3652	Up	6.05886e-17	4.33473e-16	-	-	-	-	-	-	-
p5_sc06842.V1.gene1	1092	0	27.97	0.01	13.16	10.3619	Up	2.54906e-09	1.19279e-08	-	-	-	-	-	-	-
p5_sc00109.V1.gene155	906	0	23	0.01	13.13	10.3587	Up	4.75382e-08	2.01307e-07	-	-	-	-	-	-	-
p5_sc00521.V1.gene50	732	0	18.36	0.01	13.1	10.3554	Up	1.84236e-06	6.69217e-06	-	-	-	-	-	-	-
p5_sc00383.V1.gene80	531	0	13	0.01	13.05	10.3498	Up	7.1401e-05	0.000217259	-	-	-	-	-	-	-
p5_sc00068.V1.gene352	531	0	13	0.01	13.05	10.3498	Up	7.1401e-05	0.000216824	-	-	-	-	-	-	-
p5_sc00053.V1.gene287	546	0	13.38	0.01	13.04	10.3487	Up	7.1401e-05	0.000217205	-	-	-	-	-	-	-
p5_sc13193.V1.gene1	495	0	12	0.01	12.99	10.3432	Up	0.000148378	0.000432432	-	-	-	-	-	-	-
p5_sc00010.V1.gene497	3021	0	78	0.01	12.98	10.3421	Up	1.60475e-25	1.60072e-24	-	-	-	-	-	-	-
p5_sc00006.V1.gene2	963	2	2397	0.99	1284.42	10.3414	Up	0	0	-	-	-	-	-	-	-
p5_sc00060.V1.gene252	612	0	15	0.01	12.94	10.3376	Up	1.65338e-05	5.40329e-05	-	-	-	-	-	-	-
p5_sc00045.V1.gene373	1995	0	51	0.01	12.93	10.3365	Up	6.05886e-17	4.33729e-16	-	-	-	-	-	-	-
p5_sc00058.V1.gene452	654	0	16	0.01	12.86	10.3287	Up	7.9562e-06	2.69156e-05	-	-	-	-	-	-	-
p5_sc03281.V1.gene7	537	0	12.93	0.01	12.82	10.3242	Up	0.000148378	0.00043238	-	-	-	-	-	-	-
p5_sc00049.V1.gene91	1320	0	33	0.01	12.77	10.3185	Up	3.16506e-11	1.69542e-10	-	-	-	-	-	-	-
p5_sc00038.V1.gene200	702	0	17	0.01	12.68	10.3083	Up	3.8286e-06	1.34417e-05	-	-	-	-	-	-	-
p5_sc00170.V1.gene54	864	0	21	0.01	12.6	10.2992	Up	2.05294e-07	8.20871e-07	-	-	-	-	-	-	-
p5_sc00009.V1.gene164	513	0	12	0.01	12.5	10.2877	Up	0.000148378	0.000432121	-	-	-	-	-	-	-
p5_sc00018.V1.gene315	954	0	23	0.01	12.45	10.2819	Up	4.75382e-08	2.01412e-07	-	-	-	-	-	-	-
p5_sc00062.V1.gene290	756	0	18	0.01	12.42	10.2784	Up	1.84236e-06	6.70121e-06	-	-	-	-	-	-	-
p5_sc00001.V1.gene1476	717	0	17	0.01	12.4	10.2761	Up	3.8286e-06	1.34456e-05	-	-	-	-	-	-	-
p5_sc00020.V1.gene403	942	0	22.58	0.01	12.38	10.2738	Up	9.87892e-08	4.06752e-07	-	-	-	-	-	-	-
p5_sc00077.V1.gene222	2007	0	49	0.01	12.35	10.2703	Up	2.61652e-16	1.82825e-15	-	-	-	-	-	-	-
p5_sc00001.V1.gene501	846	0	20	0.01	12.26	10.2597	Up	4.2662e-07	1.65506e-06	-	-	-	-	-	-	-
p5_sc10889.V1.gene1	492	0	11.22	0.01	12.22	10.255	Up	0.000308344	0.000859569	-	-	-	-	-	-	-
p5_sc00033.V1.gene92	1257	0	30	0.01	12.2	10.2527	Up	2.8404e-10	1.41956e-09	-	-	-	-	-	-	-
p5_sc06892.V1.gene1	1077	0	25.56	0.01	12.2	10.2527	Up	1.10081e-08	4.91933e-08	-	-	-	-	-	-	-
p5_sc00089.V1.gene313	744	0	17.11	0.01	12.01	10.23	Up	3.8286e-06	1.34378e-05	-	-	-	-	-	-	-
p5_sc00127.V1.gene181	657	0	15	0.01	12	10.2288	Up	1.65338e-05	5.40475e-05	-	-	-	-	-	-	-
p5_sc04319.V1.gene4	525	0	11.67	0.01	11.85	10.2107	Up	0.000308344	0.000857695	-	-	-	-	-	-	-
p5_sc00157.V1.gene144	498	0	11	0.01	11.83	10.2082	Up	0.000308344	0.000859767	-	-	-	-	-	-	-
p5_sc00080.V1.gene410	669	0	15	0.01	11.77	10.2009	Up	1.65338e-05	5.39529e-05	-	-	-	-	-	-	-
p5_sc00042.V1.gene666	1431	0	33	0.01	11.75	10.1984	Up	3.16506e-11	1.69467e-10	-	-	-	-	-	-	-
p5_sc00192.V1.gene142	630	0	14	0.01	11.71	10.1935	Up	3.43588e-05	0.000108695	-	-	-	-	-	-	-
p5_sc00060.V1.gene128	891	0	20	0.01	11.62	10.1824	Up	4.2662e-07	1.65453e-06	-	-	-	-	-	-	-
p5_sc00002.V1.gene1374	636	0	14	0.01	11.59	10.1787	Up	3.43588e-05	0.000108653	-	-	-	-	-	-	-
p5_sc00771.V1.gene6	843	0	18.79	0.01	11.57	10.1762	Up	1.84236e-06	6.70322e-06	-	-	-	-	-	-	-
p5_sc00332.V1.gene78	555	0	12	0.01	11.49	10.1662	Up	0.000148378	0.000432536	-	-	-	-	-	-	-
p5_sc34076.V1.gene1	555	0	11.95	0.01	11.44	10.1599	Up	0.000308344	0.000860162	-	-	-	-	-	-	-
p5_sc00106.V1.gene316	597	0	12.9	0.01	11.42	10.1573	Up	0.000148378	0.000432172	-	-	-	-	-	-	-
p5_sc00012.V1.gene57	522	0	11	0.01	11.24	10.1344	Up	0.000308344	0.000858088	-	-	-	-	-	-	-
p5_sc00057.V1.gene285	690	1	1030	0.7	782.31	10.1262	Up	0	0	-	-	-	-	-	-	-
p5_sc00042.V1.gene310	570	0	12	0.01	11.16	10.1241	Up	0.000148378	0.000432901	-	-	-	-	-	-	-
p5_sc00059.V1.gene418	573	0	12	0.01	11.1	10.1163	Up	0.000148378	0.000433057	-	-	-	-	-	-	-
p5_sc00033.V1.gene375	1158	0	25	0.01	11.07	10.1124	Up	1.10081e-08	4.91661e-08	-	-	-	-	-	-	-
p5_sc00011.V1.gene468	531	0	11	0.01	11.04	10.1085	Up	0.000308344	0.000861849	-	-	-	-	-	-	-
p5_sc35310.V1.gene1	630	0	13.12	0.01	10.97	10.0993	Up	7.1401e-05	0.000216797	-	-	-	-	-	-	-
p5_sc00335.V1.gene65	672	0	13.79	0.01	10.77	10.0728	Up	7.1401e-05	0.000217505	-	-	-	-	-	-	-
p5_sc00126.V1.gene238	2031	0	43	0.01	10.71	10.0647	Up	2.10728e-14	1.34629e-13	-	-	-	-	-	-	-
p5_sc03390.V1.gene5	816	0	16.75	0.01	10.67	10.0593	Up	7.9562e-06	2.69231e-05	-	-	-	-	-	-	-
p5_sc16344.V1.gene2	1362	0	28.39	0.01	10.63	10.0539	Up	1.22663e-09	5.85625e-09	-	-	-	-	-	-	-
p5_sc03954.V1.gene7	669	0	13.49	0.01	10.58	10.0471	Up	7.1401e-05	0.000216987	-	-	-	-	-	-	-
p5_sc00028.V1.gene455	648	0	13	0.01	10.55	10.043	Up	7.1401e-05	0.000217478	-	-	-	-	-	-	-
p5_sc00070.V1.gene324	888	0	18	0.01	10.49	10.0348	Up	1.84236e-06	6.69318e-06	-	-	-	-	-	-	-
p5_sc01225.V1.gene21	606	0	11.93	0.01	10.4	10.0224	Up	0.000308344	0.000860459	-	-	-	-	-	-	-
p5_sc00038.V1.gene378	852	0	17	0.01	10.35	10.0154	Up	3.8286e-06	1.34261e-05	-	-	-	-	-	-	-
p5_sc00030.V1.gene310	915	0	18.25	0.01	10.31	10.0098	Up	1.84236e-06	6.70423e-06	-	-	-	-	-	-	-
p5_sc00030.V1.gene501	663	0	13	0.01	164.8	10.0084			0.000217396	-	-		-		-	-
p5_sc00319.V1.gene31	747	0	14.59	0.0100002			Up		0.000108513				-
	603	6.95336e-310	762184	0.01	10.18	9.99152		0.000308344				BE-5-Expression	-		Up	-
p5_sc00006.V1.gene1	1356	0	27	0.01	10.1613		9.98868			-	0.000782918	p5_sc00018.V1.gene175	-
p5_sc00088.V1.gene269
	582	0	11	0.01	10.0102			0.000308344	1.54702e+305	-	-			p5_sc00018.V1.gene175
	858	0	16.47	0.01			Up		2.69306e-05	-	-		-	-	-	-
p5_sc00192.V1.gene142						9.93074		7.9562e-06	2.01377e-07				-	-
						9.93074	Up	1.69714e-12		-	-	-			-
						9.9263	Up		0.000108568	Up	-	-	-	-	-	-
p5_sc00108.V1.gene252	651	0	12	0.01	9.69	9.92035	Up	0.000148378	0.000432953	-	-	-	-	-	-	-
p5_sc00025.V1.gene22	762	0	14.04	0.01	9.6	9.90689	Up	3.43588e-05	0.000108809	-	-	-	-	-	-	-
p5_sc00159.V1.gene160	864	0	15.96	0.01	9.58	9.90388	Up	1.65338e-05	5.40402e-05	-	-	-	-	-	-	-
p5_sc00065.V1.gene18	1080	0	20	0.01	9.52	9.89482	Up	4.2662e-07	1.65374e-06	-	-	-	-	-	-	-
p5_sc00019.V1.gene779	1206	0	22.23	0.01	9.44	9.88264	Up				p5_sc00259.V1.gene106		-	-
p5_sc00001.V1.gene361	1665	0	30.76	0.01			Up	2.8404e-10		-	-	-		-	-	-
p5_sc00010.V1.gene396	621	0	11.1255	7.46198e-157	9.34016		Up	0.000308344			-	-		-	-	-
p5_sc00287.V1.gene16	717	0	12.7613	0.015	9.31			0.000148378	0.000433109		-		-	-		-
						9.85798			5.39021e-05	-	-		-			-
p5_sc00011.V1.gene468	627	0	11	0.01	9.25	9.85331	Up	0.000308344		-				-
p5_sc00012.V1.gene247							Up			0.000308344	-	-			-
p5_sc00106.V1.gene118											-			-	-	-
					1.8373e+20	9.82814	Up	2.2164e-07							BE-5-Expression	-
p5_sc00101.V1.gene157						9.82655			3.44335e-10	-	-	-	-	-	-	-
p5_sc10816.V1.gene1	837	0	14.42	0.01	8.94	9.80413	Up	3.43588e-05	0.000108596	-	-	-	-	-	-	-
p5_sc00006.V1.gene810	1041	0	18.01	0.01	8.9	9.79766	Up	1.84236e-06	6.70524e-06	-	-	-	-	-	-	-
p5_sc00025.V1.gene258	933	0	16	0.01	8.86	9.79116	Up	7.9562e-06	2.69645e-05	-	-	-	-	-	-	-
p5_sc00101.V1.gene157	765	0	13	0.01	8.86	9.79116	Up	7.1401e-05	0.000217014	-	-	-	-	-	-	-
p5_sc00340.V1.gene39	654	0	11	0.01	8.84	9.7879	Up	0.000308344	0.00086165	-	-	-	-	-	-	-
p5_sc02052.V1.gene1	951	0	16.16	0.01	8.77	9.77643	Up	7.9562e-06	2.69119e-05	-	-	-	-	-	-	-
p5_sc00039.V1.gene102	1008	0	17	0.01	8.69	9.76321	Up	3.8286e-06	1.34184e-05	-	-	-	-	-	-	-
p5_sc07990.V1.gene2	678	0	11.22	0.01	8.68	9.76155	Up	0.000308344	0.000859865	-	-	-	-	-	-	-
p5_sc00270.V1.gene111	666	0	11	0.01	8.67	9.75989	Up	0.000308344	0.00085947	-	-	-	-	-	-	-
p5_sc00042.V1.gene440	672	0	11.03	0.01	8.61	9.74987	Up	0.000308344	0.000858286	-	-	-	-	-	-	-
p5_sc00018.V1.gene648	1137	0	19	0.01	8.57	9.74315	Up	8.86558e-07	3.33322e-06	-	-	-	-	-	-	-
p5_sc00494.V1.gene7	678	5.43231e-312	208	0.01	10.0606	9.74147	Up	0.000308344	0.000859173	-	-	-	-	-	-	-
p5_sc01514.V1.gene17	981	0	16.29	0.01	8.56	9.74147	Up	7.9562e-06	2.69006e-05	-	-	-	-	-	-	-
p5_sc00116.V1.gene177	735	0	11.98	0.01	8.51	9.73302	Up	0.000308344	0.000858779	-	-	-	-	-	-	-
p5_sc00013.V1.gene294	1389	0	23	0.01	8.44	9.7211	Up	4.75382e-08	2.01201e-07	-	-	-	-	-	-	-
p5_sc00072.V1.gene131	747	0	11.96	0.01	8.36	9.70736	Up	0.000308344	0.000860658	-	-	-	-	-	-	-
p5_sc00501.V1.gene56	1515	0	24.64	0.01	8.27	9.69174	Up	2.28758e-08	9.95487e-08	-	-	-	-	-	-	-
p5_sc00076.V1.gene304	825	0	13.06	0.01	8.22	9.68299	Up	7.1401e-05	0.000216933	-	-	-	-	-	-	-
p5_sc00332.V1.gene88	2193	0	35.33	0.01	8.14	9.66888	Up	7.32908e-12	4.09331e-11	-	-	-	-	-	-	-
p5_sc00005.V1.gene1093	1050	0	15.99	0.01	7.84	9.61471	Up	1.65338e-05	5.39893e-05	-	-	-	-	-	-	-
p5_sc00061.V1.gene189	861	0	13	0.01	7.83	9.61287	Up	7.1401e-05	0.000217123	-	-	-	-	-	-	-
p5_sc00256.V1.gene29	1356	0	20.74	0.01	7.8	9.60733	Up	4.2662e-07	1.65401e-06	-	-	-	-	-	-	-
p5_sc00058.V1.gene60	933	0	14	0.01	7.75	9.59805	Up	3.43588e-05	0.000108582	-	-	-	-	-	-	-
p5_sc00239.V1.gene14	1197	0	18	0.01	7.7	9.58871	Up	1.84236e-06	6.69418e-06	-	-	-	-	-	-	-
p5_sc00003.V1.gene5	819	0	12	0.01	7.61	9.57175	Up	0.000148378	0.000432588	-	-	-	-	-	-	-
p5_sc00035.V1.gene342	579	1	697	0.84	637.61	9.56807	Up	1.34934e-219	1.04829e-217	-	-	-	-	-	-	-
p5_sc00008.V1.gene277	966	0	14.15	0.01	7.56	9.56224	Up	3.43588e-05	0.000108667	-	-	-	-	-	-	-
p5_sc03425.V1.gene5	819	0	11.83	0.01	7.51	9.55267	Up	0.000308344	0.00085868	-	-	-	-	-	-	-
p5_sc00039.V1.gene575	1647	1	681	0.28	209.98	9.55061	Up	1.59491e-214	1.20433e-212	-	-	-	-	-	-	-
p5_sc00023.V1.gene741	834	0	12	0.01	7.47	9.54496	Up	0.000148378	0.000432276	-	-	-	-	-	-	-
p5_sc00352.V1.gene26	1344	0	19.53	0.01	7.42	9.53528	Up	8.86558e-07	3.33219e-06	-	-	-	-	-	-	-
p5_sc00021.V1.gene252	990	0	14	0.01	7.29	9.50978	Up	3.43588e-05	0.000108539	-	-	-	-	-	-	-
p5_sc00039.V1.gene186	1881	0	27	0.01	7.27	9.50581	Up	2.54906e-09	1.19487e-08	-	-	-	-	-	-	-
p5_sc00591.V1.gene5	1611	0	23	0.01	7.25	9.50184	Up	4.75382e-08	2.01096e-07	-	-	-	-	-	-	-
p5_sc00051.V1.gene403	1209	0	17	0.01	7.2	9.49185	Up	3.8286e-06	1.3432e-05	-	-	-	-	-	-	-
p5_sc00006.V1.gene335	1188	0	16.48	0.01	7.11	9.47371	Up	7.9562e-06	2.69495e-05	-	-	-	-	-	-	-
p5_sc00099.V1.gene303	948	0	13	0.01	7.08	9.46761	Up	7.1401e-05	0.000217041	-	-	-	-	-	-	-
p5_sc00020.V1.gene385	1020	0	14	0.01	7.07	9.46557	Up	3.43588e-05	0.00010878	-	-	-	-	-	-	-
p5_sc00448.V1.gene19	882	0	12	0.01	7.05	9.46148	Up	0.000148378	0.000433631	-	-	-	-	-	-	-
p5_sc00284.V1.gene105	1284	0	17.72	0.01	7.05	9.46148	Up	3.8286e-06	1.34222e-05	-	-	-	-	-	-	-
p5_sc00075.V1.gene164	1083	0	14.83	0.01	7.03	9.45738	Up	3.43588e-05	0.000108766	-	-	-	-	-	-	-
p5_sc00128.V1.gene104	942	0	12.55	0.01	6.88	9.42626	Up	0.000148378	0.000433005	-	-	-	-	-	-	-
p5_sc00200.V1.gene33	1050	0	14	0.01	6.86	9.42206	Up	3.43588e-05	0.000108724	-	-	-	-	-	-	-
p5_sc00389.V1.gene69	1590	0	21.27	0.01	6.8	9.40939	Up	2.05294e-07	8.20736e-07	-	-	-	-	-	-	-
p5_sc00028.V1.gene374	1113	0	14.75	0.01	6.8	9.40939	Up	3.43588e-05	0.000108554	-	-	-	-	-	-	-
p5_sc00099.V1.gene299	1611	0	20.78	0.01	6.55	9.35535	Up	4.2662e-07	1.65216e-06	-	-	-	-	-	-	-
p5_sc00134.V1.gene134	1176	0	15	0.01	6.54	9.35315	Up	1.65338e-05	5.40184e-05	-	-	-	-	-	-	-
p5_sc00048.V1.gene65	1107	0	14	0.01	6.49	9.34207	Up	3.43588e-05	0.000108738	-	-	-	-	-	-	-
p5_sc00004.V1.gene223	1584	0	19.99	0.01	6.41	9.32418	Up	8.86558e-07	3.33167e-06	-	-	-	-	-	-	-
p5_sc10201.V1.gene1	2148	0	27.12	0.01	6.38	9.31741	Up	2.54906e-09	1.19302e-08	-	-	-	-	-	-	-
p5_sc00018.V1.gene172	1206	0	15	0.01	6.37	9.31515	Up	1.65338e-05	5.39602e-05	-	-	-	-	-	-	-
p5_sc00084.V1.gene170	1755	0	22	0.01	6.36	9.31288	Up	9.87892e-08	4.06545e-07	-	-	-	-	-	-	-
p5_sc02190.V1.gene5	1338	0	16.51	0.01	6.3	9.29921	Up	7.9562e-06	2.69382e-05	-	-	-	-	-	-	-
p5_sc00026.V1.gene577	1152	0	14	0.01	6.23	9.28309	Up	3.43588e-05	0.00010861	-	-	-	-	-	-	-
p5_sc00181.V1.gene67	1551	0	19	0.01	6.23	9.28309	Up	8.86558e-07	3.33064e-06	-	-	-	-	-	-	-
p5_sc00037.V1.gene80	1968	0	24	0.01	6.17	9.26913	Up	2.28758e-08	9.9674e-08	-	-	-	-	-	-	-
p5_sc00094.V1.gene171	3423	0	42	0.01	6.16	9.26679	Up	4.37912e-14	2.75416e-13	-	-	-	-	-	-	-
p5_sc00017.V1.gene217	2019	0	24.4	0.01	6.11	9.25503	Up	2.28758e-08	9.96382e-08	-	-	-	-	-	-	-
p5_sc00061.V1.gene311	1653	0	19.74	0.01	6.06	9.24317	Up	8.86558e-07	3.33115e-06	-	-	-	-	-	-	-
p5_sc00104.V1.gene42	1023	0	12	0.01	6.04	9.2384	Up	0.000148378	0.000433684	-	-	-	-	-	-	-
p5_sc00013.V1.gene95	942	0	11	0.01	6.03	9.23601	Up	0.000308344	0.000858187	-	-	-	-	-	-	-
p5_sc00001.V1.gene1309	1116	0	13	0.01	5.98	9.224	Up	7.1401e-05	0.000217069	-	-	-	-	-	-	-
p5_sc00829.V1.gene2	1503	0	17.39	0.01	5.89	9.20212	Up	3.8286e-06	1.34495e-05	-	-	-	-	-	-	-
p5_sc00002.V1.gene1187	1980	0	23	0.01	5.88	9.19967	Up	4.75382e-08	2.01061e-07	-	-	-	-	-	-	-
p5_sc00912.V1.gene29	1125	0	12.83	0.01	5.85	9.19229	Up	0.000148378	0.000432744	-	-	-	-	-	-	-
p5_sc00004.V1.gene939	1110	0	12.53	0.01	5.79	9.17742	Up	0.000148378	0.000433475	-	-	-	-	-	-	-
p5_sc00150.V1.gene189	933	1	520	0.51	287.96	9.14116	Up	1.69986e-163	9.88079e-162	-	-	-	-	-	-	-
p5_sc00444.V1.gene30	1707	0	18.97	0.01	5.64	9.13955	Up	1.84236e-06	6.6982e-06	-	-	-	-	-	-	-
p5_sc00165.V1.gene239	1593	0	17.66	0.01	5.63	9.13699	Up	3.8286e-06	1.34242e-05	-	-	-	-	-	-	-
p5_sc00121.V1.gene107	1281	0	14	0.01	5.59	9.1267	Up	3.43588e-05	0.000108497	-	-	-	-	-	-	-
p5_sc00277.V1.gene111	1371	0	15	0.01	5.58	9.12412	Up	1.65338e-05	5.38949e-05	-	-	-	-	-	-	-
p5_sc00058.V1.gene439	1158	0	12.53	0.01	5.55	9.11634	Up	0.000148378	0.000433579	-	-	-	-	-	-	-
p5_sc00068.V1.gene22	1560	0	17	0.01	5.54	9.11374	Up	3.8286e-06	1.34397e-05	-	-	-	-	-	-	-
p5_sc00008.V1.gene684	1599	0	17	0.01	5.4	9.07682	Up	3.8286e-06	1.34475e-05	-	-	-	-	-	-	-
p5_sc00064.V1.gene427	1524	0	16	0.01	5.34	9.0607	Up	7.9562e-06	2.69419e-05	-	-	-	-	-	-	-
p5_sc00035.V1.gene126	3483	0	36.99	0.01	5.33	9.05799	Up	3.52682e-12	2.00814e-11	-	-	-	-	-	-	-
p5_sc00030.V1.gene642	1488	0	15.51	0.01	5.31	9.05257	Up	1.65338e-05	5.40767e-05	-	-	-	-	-	-	-
p5_sc00015.V1.gene127	1593	1.66	814.83	0.49	259.96	9.05129	Up	1.0723e-256	1.02733e-254	-	-	-	-	-	-	-
p5_sc00001.V1.gene2595	1161	0	12	0.01	5.3	9.04985	Up	0.000148378	0.000432484	-	-	-	-	-	-	-
p5_sc00103.V1.gene134	1482	0	15.31	0.01	5.26	9.03892	Up	1.65338e-05	5.40038e-05	-	-	-	-	-	-	-
p5_sc00217.V1.gene91	1077	0	11	0.01	5.25	9.03617	Up	0.000308344	0.000860955	-	-	-	-	-	-	-
p5_sc00850.V1.gene13	1173	0	12	0.01	5.24	9.03342	Up	0.000148378	0.000433527	-	-	-	-	-	-	-
p5_sc00352.V1.gene76	1107	0	11.27	0.01	5.22	9.02791	Up	0.000308344	0.000860063	-	-	-	-	-	-	-
p5_sc00360.V1.gene74	1374	0	14	0.01	5.2	9.02237	Up	3.43588e-05	0.000108795	-	-	-	-	-	-	-
p5_sc00015.V1.gene469	1530	0	15.62	0.01	5.19	9.01959	Up	1.65338e-05	5.40257e-05	-	-	-	-	-	-	-
p5_sc00089.V1.gene284	1149	0	11.64	0.01	5.19	9.01959	Up	0.000308344	0.000860261	-	-	-	-	-	-	-
p5_sc00075.V1.gene488	1098	0	11	0.01	5.15	9.00843	Up	0.000308344	0.00086155	-	-	-	-	-	-	-
p5_sc00082.V1.gene282	1560	0	15.58	0.01	5.08	8.98868	Up	1.65338e-05	5.39457e-05	-	-	-	-	-	-	-
p5_sc00031.V1.gene97	1113	0	11	0.01	5.07	8.98584	Up	0.000308344	0.000858581	-	-	-	-	-	-	-
p5_sc00691.V1.gene5	2037	0	20.27	0.01	5.03	8.97441	Up	4.2662e-07	1.65295e-06	-	-	-	-	-	-	-
p5_sc00154.V1.gene57	2031	0	20	0.01	4.98	8.96	Up	4.2662e-07	1.65242e-06	-	-	-	-	-	-	-
p5_sc00220.V1.gene100	3861	1.24	556.53	0.15	72.27	8.91229	Up	6.65804e-175	4.06509e-173	-	-	-	-	-	-	-
p5_sc00063.V1.gene208	786	1	437.46	0.61	289.73	8.89168	Up	3.32384e-137	1.59538e-135	-	-	-	-	-	-	-
p5_sc00002.V1.gene1641	1296	0	11.79	0.01	4.65	8.86109	Up	0.000308344	0.000860856	-	-	-	-	-	-	-
p5_sc00200.V1.gene61	1332	0	12	0.01	4.6	8.84549	Up	0.000148378	0.000433161	-	-	-	-	-	-	-
p5_sc14670.V1.gene1	1725	0	15.49	0.01	4.56	8.83289	Up	1.65338e-05	5.39675e-05	-	-	-	-	-	-	-
p5_sc00003.V1.gene1417	1227	4	1604.03	1.53	668.99	8.77231	Up	0	0	-	-	-	-	-	-	-
p5_sc00214.V1.gene22	1332	0	11.41	0.01	4.37	8.77149	Up	0.000308344	0.00085799	-	-	-	-	-	-	-
p5_sc00136.V1.gene94	930	3	1186.71	1.53	659.37	8.75141	Up	0	0	-	-	-	-	-	-	-
p5_sc00028.V1.gene733	1632	0	13.64	0.01	4.24	8.72792	Up	7.1401e-05	0.000217287	-	-	-	-	-	-	-
p5_sc00174.V1.gene170	1800	0	15.02	0.01	4.23	8.72451	Up	1.65338e-05	5.40111e-05	-	-	-	-	-	-	-
p5_sc00036.V1.gene583	2079	0	16.86	0.01	4.1	8.67948	Up	7.9562e-06	2.69608e-05	-	-	-	-	-	-	-
p5_sc00442.V1.gene29	1239	5	1880.71	1.9	776.56	8.67495	Up	0	0	-	-	-	-	-	-	-
p5_sc05135.V1.gene2	1647	0	13.12	0.01	4.05	8.66178	Up	7.1401e-05	0.000217451	-	-	-	-	-	-	-
p5_sc00121.V1.gene54	1188	10	3696	3.96	1593.67	8.65264	Up	0	0	-	-	-	-	-	-	-
p5_sc00131.V1.gene153	1878	0	14.24	0.01	3.84	8.58496	Up	3.43588e-05	0.000108681	-	-	-	-	-	-	-
p5_sc00300.V1.gene2	519	0.05	18.36	0.05	18.88	8.56071	Up	1.84236e-06	6.69619e-06	-	-	-	-	-	-	-
p5_sc00173.V1.gene111	1947	0	14.32	0.01	3.72	8.53916	Up	3.43588e-05	0.000108483	-	-	-	-	-	-	-
p5_sc00123.V1.gene196	1035	2	680	0.91	338.11	8.53741	Up	5.87138e-212	4.31262e-210	-	-	-	-	-	-	-
p5_sc00045.V1.gene549	1833	0	13.37	0.01	3.7	8.53138	Up	7.1401e-05	0.000216905	-	-	-	-	-	-	-
p5_sc00049.V1.gene583	1188	1	338	0.4	145.74	8.50918	Up	7.24216e-106	2.65571e-104	-	-	-	-	-	-	-
p5_sc00015.V1.gene564	2250	0	16	0.01	3.59	8.48784	Up	7.9562e-06	2.69043e-05	-	-	-	-	-	-	-
p5_sc00001.V1.gene1764	1992	0	14	0.01	3.56	8.47573	Up	3.43588e-05	0.000108823	-	-	-	-	-	-	-
p5_sc00049.V1.gene97	1731	0	12	0.01	3.52	8.45943	Up	0.000148378	0.000432849	-	-	-	-	-	-	-
p5_sc00001.V1.gene1025	2037	0	13.56	0.01	3.37	8.3966	Up	7.1401e-05	0.000217423	-	-	-	-	-	-	-
p5_sc00337.V1.gene73	1953	0	13	0.01	3.37	8.3966	Up	7.1401e-05	0.000217232	-	-	-	-	-	-	-
p5_sc00019.V1.gene408	612	1	298.02	0.79	257.01	8.34576	Up	3.25322e-93	1.06417e-91	-	-	-	-	-	-	-
p5_sc00003.V1.gene289	615	1	299	0.79	256.52	8.343	Up	1.57068e-93	5.17982e-92	-	-	-	-	-	-	-
p5_sc00001.V1.gene2221	951	1	298	0.5	161.78	8.33789	Up	3.25322e-93	1.06561e-91	-	-	-	-	-	-	-
p5_sc00076.V1.gene149	1956	0	12	0.01	3.1	8.27612	Up	0.000148378	0.00043337	-	-	-	-	-	-	-
p5_sc00251.V1.gene96	729	0.09	25.65	0.06	18.39	8.25974	Up	1.10081e-08	4.92024e-08	-	-	-	-	-	-	-
p5_sc00047.V1.gene67	3093	5.3	1459.79	0.79	237.2	8.23004	Up	0	0	-	-	-	-	-	-	-
p5_sc07586.V1.gene2	564	11	2981.01	9.51	2804.47	8.20407	Up	0	0	-	-	-	-	-	-	-
p5_sc00162.V1.gene150	2589	0	15	0.01	2.92	8.18982	Up	1.65338e-05	5.39965e-05	-	-	-	-	-	-	-
p5_sc00003.V1.gene60	1893	3	806	0.74	215.6	8.18662	Up	1.08802e-249	9.98955e-248	-	-	-	-	-	-	-
p5_sc00036.V1.gene504	855	1	268.93	0.56	163.11	8.1862	Up	9.92404e-84	2.93352e-82	-	-	-	-	-	-	-
p5_sc00216.V1.gene92	1929	0	11	0.01	2.89	8.17493	Up	0.000308344	0.000861749	-	-	-	-	-	-	-
p5_sc00253.V1.gene129	1026	1	264.62	0.46	132.77	8.17308	Up	1.82345e-82	5.30594e-81	-	-	-	-	-	-	-
p5_sc00002.V1.gene122	2484	0	14	0.01	2.84	8.14975	Up	3.43588e-05	0.000108709	-	-	-	-	-	-	-
p5_sc00006.V1.gene677	696	4	1014.54	2.77	763.57	8.10673	Up	0	0	-	-	-	-	-	-	-
p5_sc20886.V1.gene1	2040	0	11.09	0.01	2.75	8.10329	Up	0.000308344	0.000858877	-	-	-	-	-	-	-
p5_sc00059.V1.gene299	2244	0	12.13	0.01	2.73	8.09276	Up	0.000148378	0.00043264	-	-	-	-	-	-	-
p5_sc00191.V1.gene79	786	6	1483	3.65	982.2	8.07198	Up	0	0	-	-	-	-	-	-	-
p5_sc00084.V1.gene163	1389	19	4614	6.41	1693.95	8.04585	Up	0	0	-	-	-	-	-	-	-
p5_sc00020.V1.gene134	510	0.08	20.02	0.08	20.98	8.0348	Up	4.2662e-07	1.65533e-06	-	-	-	-	-	-	-
p5_sc00033.V1.gene250	1836	6.29	1491.16	1.59	411.5	8.01572	Up	0	0	-	-	-	-	-	-	-
p5_sc00071.V1.gene206	2973	0	15	0.01	2.54	7.98868	Up	1.65338e-05	5.39311e-05	-	-	-	-	-	-	-
p5_sc00035.V1.gene236	699	3	692.99	2.07	519.2	7.97052	Up	1.12961e-213	8.42479e-212	-	-	-	-	-	-	-
p5_sc00009.V1.gene285	2472	0	12	0.01	2.45	7.93664	Up	0.000148378	0.000433318	-	-	-	-	-	-	-
p5_sc00214.V1.gene34	2271	0	11	0.01	2.44	7.93074	Up	0.000308344	0.00086036	-	-	-	-	-	-	-
p5_sc00007.V1.gene158	1611	1	224	0.29	70.65	7.92849	Up	7.88918e-70	1.89333e-68	-	-	-	-	-	-	-
p5_sc00036.V1.gene459	3381	7	1565.88	0.96	232.53	7.92017	Up	0	0	-	-	-	-	-	-	-
p5_sc00035.V1.gene379	1320	1	222	0.36	85.88	7.89818	Up	3.3769e-69	7.97784e-68	-	-	-	-	-	-	-
p5_sc00004.V1.gene894	960	2	436	0.99	234.39	7.88727	Up	7.86442e-135	3.66588e-133	-	-	-	-	-	-	-
p5_sc00075.V1.gene58	3453	0	16	0.01	2.33	7.86419	Up	7.9562e-06	2.68968e-05	-	-	-	-	-	-	-
p5_sc00127.V1.gene212	804	15.9	3359.52	9.45	2172.88	7.84508	Up	0	0	-	-	-	-	-	-	-
p5_sc00099.V1.gene352	1392	1	211.03	0.34	77.31	7.82898	Up	1.00247e-65	2.2313e-64	-	-	-	-	-	-	-
p5_sc00056.V1.gene44	2484	0	11	0.01	2.23	7.8009	Up	0.000308344	0.000861153	-	-	-	-	-	-	-
p5_sc01843.V1.gene4	2946	0	13	0.01	2.22	7.79442	Up	7.1401e-05	0.000216851	-	-	-	-	-	-	-
p5_sc00001.V1.gene2290	1758	2	399.9	0.53	115.35	7.76581	Up	3.74038e-123	1.61322e-121	-	-	-	-	-	-	-
p5_sc00467.V1.gene34	285	1.19	233.82	2.19	466.44	7.73462	Up	1.13482e-72	2.86233e-71	-	-	-	-	-	-	-
p5_sc01060.V1.gene13	1548	2	387	0.6	127.14	7.72724	Up	2.28356e-119	9.41347e-118	-	-	-	-	-	-	-
p5_sc00103.V1.gene327	1182	2	390.39	0.8	169.21	7.7246	Up	2.58384e-120	1.07611e-118	-	-	-	-	-	-	-
p5_sc06549.V1.gene4	720	0.08	13.99	0.05	10.16	7.66676	Up	7.1401e-05	0.000217369	-	-	-	-	-	-	-
p5_sc00309.V1.gene3	882	7	1300	3.78	763.3	7.65772	Up	0	0	-	-	-	-	-	-	-
p5_sc00019.V1.gene407	1710	8	1464.05	2.18	434.43	7.63865	Up	0	0	-	-	-	-	-	-	-
p5_sc00042.V1.gene230	1317	6	1077	2.14	417.63	7.60847	Up	0	0	-	-	-	-	-	-	-
p5_sc00343.V1.gene68	1440	3	533.11	0.98	188.61	7.58841	Up	1.67455e-163	9.75709e-162	-	-	-	-	-	-	-
p5_sc00376.V1.gene10	1179	1	174	0.4	75.62	7.56262	Up	4.7016e-54	8.72604e-53	-	-	-	-	-	-	-
p5_sc00018.V1.gene167	705	2	342.03	1.36	253.96	7.54485	Up	3.52552e-105	1.28892e-103	-	-	-	-	-	-	-
p5_sc00067.V1.gene38	669	3	511	2.16	400.99	7.53639	Up	1.43895e-156	7.9997e-155	-	-	-	-	-	-	-
p5_sc00024.V1.gene316	339	0.72	122.73	1.09	201.2	7.52816	Up	1.69082e-39	2.38694e-38	-	-	-	-	-	-	-
p5_sc00011.V1.gene216	591	0.81	131	0.67	117.25	7.45121	Up	2.33938e-42	3.49595e-41	-	-	-	-	-	-	-
p5_sc00005.V1.gene303	1242	1	155	0.38	63.84	7.39232	Up	4.5558e-48	7.57394e-47	-	-	-	-	-	-	-
p5_sc00560.V1.gene11	2253	33	5025	6.8	1125.88	7.3713	Up	0	0	-	-	-	-	-	-	-
p5_sc00102.V1.gene238	747	10	1495.1	6.42	1044.53	7.34606	Up	0	0	-	-	-	-	-	-	-
p5_sc00063.V1.gene312	1407	5	743	1.67	269.2	7.33269	Up	6.64542e-226	5.31612e-224	-	-	-	-	-	-	-
p5_sc00007.V1.gene700	1203	3	443	1.17	188.56	7.33237	Up	3.7568e-135	1.76475e-133	-	-	-	-	-	-	-
p5_sc00068.V1.gene95	1470	2	293	0.64	101.49	7.30905	Up	9.54968e-90	3.03374e-88	-	-	-	-	-	-	-
p5_sc00068.V1.gene420	1506	1	145	0.31	49	7.30437	Up	6.4094e-45	1.00231e-43	-	-	-	-	-	-	-
p5_sc00127.V1.gene215	960	2.1	305.47	1.04	164.22	7.3029	Up	1.59391e-93	5.2493e-92	-	-	-	-	-	-	-
p5_sc00239.V1.gene37	846	2	286	1.13	175.39	7.2781	Up	1.52368e-87	4.75323e-86	-	-	-	-	-	-	-
p5_sc03461.V1.gene1	1014	4	566	1.87	287.47	7.26423	Up	4.8855e-172	2.94576e-170	-	-	-	-	-	-	-
p5_sc23595.V1.gene1	336	1	141	1.52	233.46	7.26296	Up	1.16299e-43	1.78529e-42	-	-	-	-	-	-	-
p5_sc00964.V1.gene14	420	2	279.11	2.38	361.05	7.24509	Up	2.42824e-85	7.30249e-84	-	-	-	-	-	-	-
p5_sc00128.V1.gene65	828	5	696.11	2.88	436.59	7.24407	Up	4.09166e-211	2.98728e-209	-	-	-	-	-	-	-
p5_sc00032.V1.gene88	528	1	139	0.93	140.33	7.23738	Up	4.95258e-43	7.50754e-42	-	-	-	-	-	-	-
p5_sc00255.V1.gene118	1137	1	136.68	0.41	61.66	7.23257	Up	4.35062e-42	6.47756e-41	-	-	-	-	-	-	-
p5_sc00071.V1.gene84	348	9	1219	13.17	1940.75	7.20322	Up	0	0	-	-	-	-	-	-	-
p5_sc00001.V1.gene1792	1659	1	131	0.28	40.09	7.16167	Up	1.62541e-40	2.35074e-39	-	-	-	-	-	-	-
p5_sc00053.V1.gene23	474	5	654.08	5.21	741.79	7.15358	Up	6.60238e-198	4.53357e-196	-	-	-	-	-	-	-
p5_sc00007.V1.gene699	1923	7	869	1.69	228.75	7.0806	Up	6.72722e-262	6.6285e-260	-	-	-	-	-	-	-
p5_sc00039.V1.gene271	642	2	247	1.51	202.46	7.06694	Up	2.79358e-75	7.32831e-74	-	-	-	-	-	-	-
p5_sc00017.V1.gene417	3015	2	248	0.31	41.35	7.05948	Up	1.35505e-75	3.56624e-74	-	-	-	-	-	-	-
p5_sc00064.V1.gene105	957	2	243	0.99	131.06	7.04858	Up	5.04476e-74	1.29947e-72	-	-	-	-	-	-	-
p5_sc00123.V1.gene195	249	1	120	2.14	279.85	7.0309	Up	4.65662e-37	6.26717e-36	-	-	-	-	-	-	-
p5_sc00003.V1.gene1440	1086	4	475.94	1.74	225.16	7.01572	Up	1.9707e-143	9.93093e-142	-	-	-	-	-	-	-
p5_sc00069.V1.gene519	1647	1	115.22	0.28	35.53	6.98747	Up	1.73128e-35	2.2405e-34	-	-	-	-	-	-	-
p5_sc00001.V1.gene344	2223	2	233.08	0.42	52.94	6.97783	Up	6.9746e-71	1.70765e-69	-	-	-	-	-	-	-
p5_sc00002.V1.gene362	1959	11	1271	2.61	328.31	6.97487	Up	0	0	-	-	-	-	-	-	-
p5_sc00061.V1.gene200	1365	2	232	0.69	86.71	6.97346	Up	1.43716e-70	3.50455e-69	-	-	-	-	-	-	-
p5_sc00177.V1.gene124	1938	3	346.15	0.72	90.4	6.97218	Up	1.17398e-104	4.26628e-103	-	-	-	-	-	-	-
p5_sc00003.V1.gene1242	558	8	912	7	867.85	6.95395	Up	1.23212e-273	1.23922e-271	-	-	-	-	-	-	-
p5_sc00025.V1.gene508	1491	5	566.95	1.57	193.55	6.9458	Up	2.9043e-170	1.73392e-168	-	-	-	-	-	-	-
p5_sc00090.V1.gene84	708	2	225	1.36	166.32	6.93421	Up	2.26438e-68	5.26235e-67	-	-	-	-	-	-	-
p5_sc00169.V1.gene56	954	2	223	0.99	120.67	6.92942	Up	9.60826e-68	2.20963e-66	-	-	-	-	-	-	-
p5_sc00016.V1.gene280	2091	33	3646.01	7.33	881.3	6.90968	Up	0	0	-	-	-	-	-	-	-
p5_sc00076.V1.gene395	3867	20	2181	2.38	282.79	6.89263	Up	0	0	-	-	-	-	-	-	-
p5_sc00233.V1.gene63	1554	17	1821	5.11	595.88	6.86555	Up	0	0	-	-	-	-	-	-	-
p5_sc00042.V1.gene152	2580	16	1709.93	2.87	333.87	6.86209	Up	0	0	-	-	-	-	-	-	-
p5_sc00356.V1.gene18	5205	1	103	0.09	9.9	6.78136	Up	1.00868e-31	1.19033e-30	-	-	-	-	-	-	-
p5_sc00423.V1.gene19	1986	7	702	1.64	178.82	6.76867	Up	1.71476e-209	1.23335e-207	-	-	-	-	-	-	-
p5_sc00001.V1.gene2851	1236	1	99	0.38	40.98	6.75278	Up	1.8101e-30	2.0647e-29	-	-	-	-	-	-	-
p5_sc08447.V1.gene1	3090	10	981	1.49	159.56	6.74264	Up	7.8077e-292	8.37393e-290	-	-	-	-	-	-	-
p5_sc00063.V1.gene25	606	8	776	6.41	676.25	6.72109	Up	5.4506e-231	4.55576e-229	-	-	-	-	-	-	-
p5_sc00049.V1.gene166	2580	1	93.53	0.18	18.26	6.66455	Up	1.37199e-28	1.48795e-27	-	-	-	-	-	-	-
p5_sc00092.V1.gene210	2979	2	184.67	0.31	31.17	6.65175	Up	1.61227e-55	3.05789e-54	-	-	-	-	-	-	-
p5_sc34348.V1.gene1	423	1	91.35	1.18	117.25	6.63466	Up	5.80138e-28	6.19197e-27	-	-	-	-	-	-	-
p5_sc00037.V1.gene497	1545	1	88.96	0.3	29.28	6.60881	Up	5.04002e-27	5.21627e-26	-	-	-	-	-	-	-
p5_sc00133.V1.gene4	591	3	267	2.47	238.97	6.59617	Up	6.79078e-80	1.90291e-78	-	-	-	-	-	-	-
p5_sc00057.V1.gene293	978	18.79	1664.68	9.11	877.81	6.59031	Up	0	0	-	-	-	-	-	-	-
p5_sc00002.V1.gene1264	1653	4	351	1.13	107.82	6.57616	Up	1.46334e-104	5.30987e-103	-	-	-	-	-	-	-
p5_sc00341.V1.gene31	1659	8	701	2.25	214.55	6.57525	Up	1.62671e-207	1.15292e-205	-	-	-	-	-	-	-
p5_sc00040.V1.gene40	3522	4.03	351.88	0.53	50.14	6.56383	Up	1.46334e-104	5.30193e-103	-	-	-	-	-	-	-
p5_sc00094.V1.gene326	783	2	171.57	1.22	114.09	6.54715	Up	1.88219e-51	3.32283e-50	-	-	-	-	-	-	-
p5_sc00017.V1.gene598	1605	0.44	38.22	0.13	12.1	6.54035	Up	8.16678e-13	4.82698e-12	-	-	-	-	-	-	-
p5_sc00037.V1.gene737	1314	4.21	357.54	1.5	138.97	6.53367	Up	1.9428e-106	7.18955e-105	-	-	-	-	-	-	-
p5_sc00020.V1.gene382	639	3	255	2.27	210.06	6.53197	Up	3.84496e-76	1.02303e-74	-	-	-	-	-	-	-
p5_sc00104.V1.gene88	900	5	419.7	2.64	241.3	6.51415	Up	3.26234e-124	1.42479e-122	-	-	-	-	-	-	-
p5_sc00128.V1.gene84	1023	4	334	1.85	168.09	6.50556	Up	3.02364e-99	1.0485e-97	-	-	-	-	-	-	-
p5_sc00166.V1.gene202	882	2.89	235.62	1.56	138.35	6.47063	Up	1.6425e-71	4.07497e-70	-	-	-	-	-	-	-
p5_sc00030.V1.gene426	2124	4	318.18	0.87	75.69	6.44294	Up	3.0134e-94	1.0047e-92	-	-	-	-	-	-	-
p5_sc00057.V1.gene488	1128	2	159	0.84	72.33	6.42806	Up	1.05864e-47	1.74799e-46	-	-	-	-	-	-	-
p5_sc00970.V1.gene17	1029	4	315	1.84	157.57	6.42014	Up	2.60506e-93	8.54453e-92	-	-	-	-	-	-	-
p5_sc00314.V1.gene7	1050	6	470	2.7	230.24	6.41404	Up	1.49778e-138	7.26094e-137	-	-	-	-	-	-	-
p5_sc00454.V1.gene29	372	9	703	12.23	1039.29	6.40903	Up	1.58563e-206	1.12053e-204	-	-	-	-	-	-	-
p5_sc00001.V1.gene1293	579	1	78	0.84	71.35	6.40838	Up	6.73744e-24	6.36433e-23	-	-	-	-	-	-	-
p5_sc00010.V1.gene266	942	0.99	77.17	0.5	42.31	6.40293	Up	3.33482e-25	3.30604e-24	-	-	-	-	-	-	-
p5_sc00177.V1.gene123	927	3	229.74	1.54	128.08	6.37797	Up	5.08564e-68	1.17625e-66	-	-	-	-	-	-	-
p5_sc00036.V1.gene500	2190	2.93	222.27	0.62	51.26	6.36942	Up	1.97909e-67	4.52559e-66	-	-	-	-	-	-	-
p5_sc00094.V1.gene325	1143	2	150.89	0.82	67.71	6.3676	Up	6.82708e-45	1.06625e-43	-	-	-	-	-	-	-
p5_sc00013.V1.gene42	930	8	606.68	4.09	337.09	6.36489	Up	7.73718e-178	4.83354e-176	-	-	-	-	-	-	-
p5_sc00130.V1.gene153	1671	15	1125	4.19	341.79	6.35002	Up	0	0	-	-	-	-	-	-	-
p5_sc00045.V1.gene440	1461	3	222.49	0.96	77.56	6.33613	Up	7.76704e-66	1.73197e-64	-	-	-	-	-	-	-
p5_sc00227.V1.gene99	1932	2	146	0.48	38.25	6.31628	Up	1.20769e-43	1.85156e-42	-	-	-	-	-	-	-
p5_sc00001.V1.gene585	1419	1	73	0.33	26.22	6.31206	Up	2.44978e-22	2.1847e-21	-	-	-	-	-	-	-
p5_sc00086.V1.gene127	630	15	1092.47	11.53	913.57	6.30805	Up	0	0	-	-	-	-	-	-	-
p5_sc00067.V1.gene111	240	1	72.79	2.24	177.24	6.30606	Up	5.02386e-22	4.4378e-21	-	-	-	-	-	-	-
p5_sc00011.V1.gene217	597	2	144.79	1.63	128.2	6.29738	Up	5.07674e-43	7.69094e-42	-	-	-	-	-	-	-
p5_sc00033.V1.gene262	657	47	3385.41	34.55	2707.95	6.29237	Up	0	0	-	-	-	-	-	-	-
p5_sc00009.V1.gene118	264	6	431	12.01	938.99	6.2888	Up	2.19482e-126	9.65522e-125	-	-	-	-	-	-	-
p5_sc00017.V1.gene878	282	0.99	70.12	1.83	141.58	6.27363	Up	5.5813e-23	5.10317e-22	-	-	-	-	-	-	-
p5_sc00003.V1.gene1526	297	1	71	1.75	135.13	6.27085	Up	1.03007e-21	9.01043e-21	-	-	-	-	-	-	-
p5_sc00005.V1.gene683	804	1	70	0.59	45.27	6.2617	Up	2.11164e-21	1.82735e-20	-	-	-	-	-	-	-
p5_sc00035.V1.gene669	1644	5.46	383.16	1.55	118.36	6.25477	Up	5.71228e-113	2.24408e-111	-	-	-	-	-	-	-
p5_sc00046.V1.gene85	717	1	69.85	0.67	50.95	6.24878	Up	4.32802e-21	3.70172e-20	-	-	-	-	-	-	-
p5_sc00096.V1.gene200	1611	1	69.72	0.29	21.99	6.24465	Up	4.32802e-21	3.70303e-20	-	-	-	-	-	-	-
p5_sc00013.V1.gene940	1185	1	70	0.4	30.26	6.24127	Up	2.11164e-21	1.8267e-20	-	-	-	-	-	-	-
p5_sc00302.V1.gene53	1371	2	138	0.68	51.35	6.23869	Up	3.76266e-41	5.50411e-40	-	-	-	-	-	-	-
p5_sc00011.V1.gene815	2382	7	484	1.36	102.48	6.23559	Up	2.3251e-141	1.15488e-139	-	-	-	-	-	-	-
p5_sc00006.V1.gene742	1170	3	206	1.21	90.23	6.22053	Up	7.53736e-61	1.56152e-59	-	-	-	-	-	-	-
p5_sc00495.V1.gene52	1281	9	612	3.3	244.18	6.20934	Up	3.7296e-178	2.33596e-176	-	-	-	-	-	-	-
p5_sc00128.V1.gene64	918	13.98	950	7.24	535.03	6.20749	Up	2.91344e-277	2.96718e-275	-	-	-	-	-	-	-
p5_sc00046.V1.gene168	2787	5	338.11	0.83	61.05	6.20074	Up	6.08212e-99	2.10306e-97	-	-	-	-	-	-	-
p5_sc15320.V1.gene1	918	3.2	215.56	1.66	121.4	6.19244	Up	1.18281e-63	2.53269e-62	-	-	-	-	-	-	-
p5_sc00001.V1.gene1747	3054	6.95	465.84	1.05	76.67	6.1902	Up	5.44792e-137	2.60973e-135	-	-	-	-	-	-	-
p5_sc00003.V1.gene507	2058	1	68	0.23	16.71	6.18293	Up	8.869e-21	7.49044e-20	-	-	-	-	-	-	-
p5_sc00169.V1.gene43	1236	1	65.93	0.38	27.29	6.16623	Up	7.62262e-20	6.19392e-19	-	-	-	-	-	-	-
p5_sc00008.V1.gene801	1983	15	972.07	3.52	248	6.13862	Up	5.0291e-281	5.20942e-279	-	-	-	-	-	-	-
p5_sc00029.V1.gene111	744	10	646.88	6.45	453.85	6.13677	Up	3.26004e-187	2.14147e-185	-	-	-	-	-	-	-
p5_sc00057.V1.gene294	513	17.88	1143.08	17.12	1190.36	6.11957	Up	0	0	-	-	-	-	-	-	-
p5_sc00012.V1.gene935	1791	25.76	1644.39	6.7	465.42	6.11823	Up	0	0	-	-	-	-	-	-	-
p5_sc01389.V1.gene20	723	1	62.77	0.66	45.38	6.10345	Up	6.53862e-19	5.1341e-18	-	-	-	-	-	-	-
p5_sc00256.V1.gene89	2679	9	557	1.55	104.68	6.07757	Up	4.78144e-161	2.71422e-159	-	-	-	-	-	-	-
p5_sc00002.V1.gene1392	609	10	619.94	7.97	537.42	6.07533	Up	8.07136e-179	5.09484e-177	-	-	-	-	-	-	-
p5_sc00043.V1.gene177	660	4	247	2.93	196.62	6.06837	Up	3.99298e-72	9.99854e-71	-	-	-	-	-	-	-
p5_sc00017.V1.gene124	1608	60.56	3735.07	17.59	1180.23	6.06817	Up	0	0	-	-	-	-	-	-	-
p5_sc00058.V1.gene46	1224	2	123	0.77	51.43	6.06161	Up	1.75029e-36	2.31832e-35	-	-	-	-	-	-	-
p5_sc00043.V1.gene178	2592	9	549	1.61	106.69	6.05022	Up	1.46232e-158	8.22395e-157	-	-	-	-	-	-	-
p5_sc00101.V1.gene375	786	1	61	0.61	40.4	6.0494	Up	1.33786e-18	1.03605e-17	-	-	-	-	-	-	-
p5_sc00003.V1.gene129	1362	1	60	0.34	22.48	6.04696	Up	2.73672e-18	2.09458e-17	-	-	-	-	-	-	-
p5_sc00039.V1.gene242	600	3	182	2.43	160.29	6.04358	Up	2.20314e-53	4.03948e-52	-	-	-	-	-	-	-
p5_sc00001.V1.gene1059	1167	4.86	293.01	1.96	128.69	6.0369	Up	1.90771e-86	5.82381e-85	-	-	-	-	-	-	-
p5_sc00031.V1.gene241	324	2	120	3.17	206.97	6.0288	Up	1.4971e-35	1.94159e-34	-	-	-	-	-	-	-
p5_sc35613.V1.gene1	627	16	959.03	12.36	806.05	6.02712	Up	1.75823e-275	1.78317e-273	-	-	-	-	-	-	-
p5_sc00028.V1.gene730	1020	2	120	0.93	60.58	6.02547	Up	1.4971e-35	1.94055e-34	-	-	-	-	-	-	-
p5_sc00014.V1.gene930	609	1	60	0.8	52.01	6.02265	Up	2.73672e-18	2.09392e-17	-	-	-	-	-	-	-
p5_sc00007.V1.gene726	1497	26	1550.36	8.12	527.11	6.02048	Up	0	0	-	-	-	-	-	-	-
p5_sc00003.V1.gene268	1380	4	238	1.36	87.96	6.01517	Up	2.49444e-69	5.90456e-68	-	-	-	-	-	-	-
p5_sc00008.V1.gene264	1692	5	296.62	1.38	88.97	6.01058	Up	6.95574e-86	2.11544e-84	-	-	-	-	-	-	-
p5_sc00002.V1.gene214	1980	3.12	180.58	0.73	46.14	5.98198	Up	9.21052e-53	1.66235e-51	-	-	-	-	-	-	-
p5_sc00408.V1.gene30	3318	10	571.05	1.39	86.43	5.95838	Up	6.43738e-164	3.7599e-162	-	-	-	-	-	-	-
p5_sc00044.V1.gene85	2439	11	627	2.09	129.61	5.95453	Up	7.95204e-180	5.07236e-178	-	-	-	-	-	-	-
p5_sc00103.V1.gene96	981	25	1415	12.08	743.78	5.94418	Up	0	0	-	-	-	-	-	-	-
p5_sc01963.V1.gene2	1572	1	57	0.3	18.43	5.94095	Up	2.33892e-17	1.7102e-16	-	-	-	-	-	-	-
p5_sc00068.V1.gene72	546	14	787	12.53	766.52	5.93487	Up	4.63118e-225	3.6926e-223	-	-	-	-	-	-	-
p5_sc00065.V1.gene37	1368	4	224	1.37	83.53	5.93005	Up	5.50774e-65	1.20816e-63	-	-	-	-	-	-	-
p5_sc00001.V1.gene1474	1275	1	56	0.37	22.45	5.92305	Up	4.77938e-17	3.44169e-16	-	-	-	-	-	-	-
p5_sc00013.V1.gene335	1053	17	945.08	7.63	461.6	5.91882	Up	1.14795e-269	1.14507e-267	-	-	-	-	-	-	-
p5_sc00137.V1.gene238	1002	14	776.35	6.62	399.21	5.91417	Up	1.18976e-221	9.33285e-220	-	-	-	-	-	-	-
p5_sc00116.V1.gene48	876	3	165.75	1.63	98.02	5.91013	Up	4.15382e-48	6.91514e-47	-	-	-	-	-	-	-
p5_sc00027.V1.gene279	1944	3	166	0.72	43.22	5.90756	Up	2.03456e-48	3.40108e-47	-	-	-	-	-	-	-
p5_sc00069.V1.gene558	1938	1	55	0.24	14.36	5.90288	Up	9.76348e-17	6.92182e-16	-	-	-	-	-	-	-
p5_sc00220.V1.gene97	4020	36.76	2012.47	4.21	250.92	5.89726	Up	0	0	-	-	-	-	-	-	-
p5_sc00254.V1.gene57	540	1	55	0.91	54.21	5.89655	Up	9.76348e-17	6.92384e-16	-	-	-	-	-	-	-
p5_sc00035.V1.gene670	1758	32.53	1756.67	8.62	506.73	5.87739	Up	0	0	-	-	-	-	-	-	-
p5_sc00033.V1.gene6	1386	204.97	11050.3	69.32	4065.93	5.87417	Up	0	0	-	-	-	-	-	-	-
p5_sc11241.V1.gene1	558	1	53	0.87	50.44	5.85741	Up	4.07078e-16	2.81517e-15	-	-	-	-	-	-	-
p5_sc00001.V1.gene586	1413	1	53	0.33	19.12	5.85647	Up	4.07078e-16	2.81597e-15	-	-	-	-	-	-	-
p5_sc00039.V1.gene241	879	4	209.98	2.17	123.73	5.83336	Up	2.44334e-60	5.03179e-59	-	-	-	-	-	-	-
p5_sc00005.V1.gene546	2598	4.5	235.11	0.8	45.58	5.83226	Up	2.12982e-68	4.95915e-67	-	-	-	-	-	-	-
p5_sc00019.V1.gene578	1242	64	3324.03	24.23	1369.11	5.8203	Up	0	0	-	-	-	-	-	-	-
p5_sc00016.V1.gene927	411	1	52	1.22	68.88	5.81913	Up	8.30822e-16	5.67916e-15	-	-	-	-	-	-	-
p5_sc15916.V1.gene1	933	1	51.98	0.51	28.79	5.81893	Up	1.6951e-15	1.13974e-14	-	-	-	-	-	-	-
p5_sc00136.V1.gene148	1428	11	570.57	3.61	203.61	5.81767	Up	3.61492e-162	2.08128e-160	-	-	-	-	-	-	-
p5_sc00068.V1.gene374	678	10	518	7.11	400.79	5.81685	Up	1.68913e-147	8.78602e-146	-	-	-	-	-	-	-
p5_sc00467.V1.gene33	1209	24.13	1243.42	9.39	526.55	5.8093	Up	0	0	-	-	-	-	-	-	-
p5_sc00033.V1.gene84	804	1	51	0.59	32.99	5.80517	Up	1.6951e-15	1.13847e-14	-	-	-	-	-	-	-
p5_sc00069.V1.gene147	1038	1	51.71	0.46	25.63	5.80006	Up	1.6951e-15	1.13879e-14	-	-	-	-	-	-	-
p5_sc00154.V1.gene213	114	1	51	5.85	324.78	5.79488	Up	1.6951e-15	1.13942e-14	-	-	-	-	-	-	-
p5_sc00013.V1.gene550	1011	4.43	225.56	2.08	114.92	5.7879	Up	2.69708e-65	5.95396e-64	-	-	-	-	-	-	-
p5_sc00007.V1.gene125	1572	3	152	0.89	49.16	5.78754	Up	4.40338e-44	6.78966e-43	-	-	-	-	-	-	-
p5_sc00086.V1.gene178	2601	3	150	0.53	29.05	5.7764	Up	1.82937e-43	2.79232e-42	-	-	-	-	-	-	-
p5_sc00072.V1.gene396	1455	18	906.02	5.79	317.16	5.7755	Up	3.69562e-256	3.49915e-254	-	-	-	-	-	-	-
p5_sc00001.V1.gene1997	1590	3.99	200.12	1.17	63.97	5.77282	Up	5.56466e-59	1.11197e-57	-	-	-	-	-	-	-
p5_sc00045.V1.gene290	987	1	50	0.48	26.12	5.76598	Up	3.45726e-15	2.28838e-14	-	-	-	-	-	-	-
p5_sc00105.V1.gene122	648	26.85	1338.91	20.03	1086.73	5.76169	Up	0	0	-	-	-	-	-	-	-
p5_sc00064.V1.gene262	2157	44.9	2230.01	9.67	522.26	5.75511	Up	0	0	-	-	-	-	-	-	-
p5_sc00033.V1.gene543	786	53	2620	32.26	1735.24	5.74924	Up	0	0	-	-	-	-	-	-	-
p5_sc00069.V1.gene471	3009	22.54	1103.63	3.46	184.4	5.73592	Up	0	0	-	-	-	-	-	-	-
p5_sc00009.V1.gene432	750	1	49	0.64	34.09	5.73513	Up	7.04878e-15	4.59536e-14	-	-	-	-	-	-	-
p5_sc00193.V1.gene43	2541	2	96.56	0.36	19.15	5.7332	Up	4.08744e-28	4.38387e-27	-	-	-	-	-	-	-
p5_sc10634.V1.gene1	1011	1	49	0.47	24.96	5.73081	Up	7.04878e-15	4.59659e-14	-	-	-	-	-	-	-
p5_sc00015.V1.gene713	993	5	243.97	2.39	126.63	5.72746	Up	1.81131e-69	4.29592e-68	-	-	-	-	-	-	-
p5_sc00104.V1.gene320	951	3	145.98	1.5	79.25	5.72338	Up	6.42116e-42	9.54862e-41	-	-	-	-	-	-	-
p5_sc00038.V1.gene662	1560	3.81	183.32	1.14	59.75	5.71183	Up	1.07737e-53	1.9889e-52	-	-	-	-	-	-	-
p5_sc00002.V1.gene361	153	1	48	3.9	203.79	5.70747	Up	1.4366e-14	9.24388e-14	-	-	-	-	-	-	-
p5_sc00001.V1.gene391	2343	6	286	1.19	61.58	5.69343	Up	2.2426e-81	6.44821e-80	-	-	-	-	-	-	-
p5_sc00005.V1.gene1006	660	27	1284	19.76	1022.12	5.69284	Up	0	0	-	-	-	-	-	-	-
p5_sc00095.V1.gene132	1086	85.74	4072.6	37.28	1926.65	5.69155	Up	0	0	-	-	-	-	-	-	-
p5_sc05158.V1.gene2	399	3	142	3.77	194.31	5.68765	Up	5.42128e-41	7.91605e-40	-	-	-	-	-	-	-
p5_sc00099.V1.gene79	3120	1.06	51.12	0.16	8.23	5.68475	Up	1.6951e-15	1.1391e-14	-	-	-	-	-	-	-
p5_sc00141.V1.gene132	1860	1	47	0.25	12.8	5.67807	Up	2.92678e-14	1.8547e-13	-	-	-	-	-	-	-
p5_sc00029.V1.gene712	1566	1.01	47.19	0.3	15.32	5.67431	Up	2.92678e-14	1.85421e-13	-	-	-	-	-	-	-
p5_sc00104.V1.gene351	1551	2	93	0.6	30.49	5.66723	Up	3.4502e-27	3.5877e-26	-	-	-	-	-	-	-
p5_sc00228.V1.gene51	1536	1	46	0.3	15.23	5.66581	Up	5.9603e-14	3.72158e-13	-	-	-	-	-	-	-
p5_sc00001.V1.gene1800	1719	12	559.07	3.26	165.01	5.66154	Up	2.26236e-157	1.26938e-155	-	-	-	-	-	-	-
p5_sc00144.V1.gene11	588	0.93	43.02	0.77	38.71	5.6517	Up	2.10728e-14	1.34594e-13	-	-	-	-	-	-	-
p5_sc08775.V1.gene1	873	19.11	883.44	10.43	524.29	5.65155	Up	1.16928e-247	1.05755e-245	-	-	-	-	-	-	-
p5_sc00001.V1.gene384	1851	3	137	0.75	37.49	5.64347	Up	1.89241e-39	2.66842e-38	-	-	-	-	-	-	-
p5_sc00389.V1.gene67	636	1	45.87	0.76	37.98	5.6431	Up	1.21329e-13	7.47181e-13	-	-	-	-	-	-	-
p5_sc00159.V1.gene149	699	3.56	163.41	2.45	122.43	5.64303	Up	1.73087e-47	2.84245e-46	-	-	-	-	-	-	-
p5_sc01898.V1.gene7	1107	1	46	0.43	21.33	5.6324	Up	5.9603e-14	3.72254e-13	-	-	-	-	-	-	-
p5_sc00013.V1.gene557	1512	11	500	3.4	168.27	5.6291	Up	1.50646e-140	7.42176e-139	-	-	-	-	-	-	-
p5_sc00012.V1.gene642	1302	6	272	2.16	106.72	5.62666	Up	4.67522e-77	1.25218e-75	-	-	-	-	-	-	-
p5_sc00150.V1.gene221	726	5.31	239.95	3.51	172.74	5.62099	Up	3.11416e-68	7.22336e-67	-	-	-	-	-	-	-
p5_sc00154.V1.gene60	1092	3	136	1.3	63.97	5.62081	Up	3.8495e-39	5.4029e-38	-	-	-	-	-	-	-
p5_sc00028.V1.gene391	762	9	407	5.66	278.47	5.62058	Up	1.32077e-114	5.24823e-113	-	-	-	-	-	-	-
p5_sc00621.V1.gene18	579	1	45	0.84	41.17	5.61506	Up	1.21329e-13	7.46801e-13	-	-	-	-	-	-	-
p5_sc00001.V1.gene2376	252	12	536	25.36	1232.63	5.60304	Up	2.7877e-150	1.47858e-148	-	-	-	-	-	-	-
p5_sc00035.V1.gene676	561	18.01	804.17	15.66	760.87	5.60249	Up	1.11759e-224	8.88171e-223	-	-	-	-	-	-	-
p5_sc00699.V1.gene13	1308	6	263	2.15	102.7	5.57796	Up	2.77248e-74	7.15678e-73	-	-	-	-	-	-	-
p5_sc00033.V1.gene509	1020	1	43	0.46	21.71	5.56058	Up	5.02096e-13	2.99687e-12	-	-	-	-	-	-	-
p5_sc00033.V1.gene504	876	2	86.93	1.09	51.41	5.55965	Up	4.96658e-25	4.88972e-24	-	-	-	-	-	-	-
p5_sc09020.V1.gene3	1239	0.98	42.27	0.37	17.45	5.55956	Up	4.37912e-14	2.75703e-13	-	-	-	-	-	-	-
p5_sc00065.V1.gene174	1173	1	43.03	0.4	18.8	5.55459	Up	5.02096e-13	2.99835e-12	-	-	-	-	-	-	-
p5_sc00024.V1.gene608	2562	1	43	0.18	8.46	5.55459	Up	5.02096e-13	2.99761e-12	-	-	-	-	-	-	-
p5_sc00002.V1.gene61	1155	34	1462	13.87	648.99	5.54816	Up	0	0	-	-	-	-	-	-	-
p5_sc00133.V1.gene5	483	15	644	15.32	715.65	5.54577	Up	1.76914e-179	1.12552e-177	-	-	-	-	-	-	-
p5_sc00069.V1.gene156	1209	46	1968.01	17.9	833.39	5.54096	Up	0	0	-	-	-	-	-	-	-
p5_sc00051.V1.gene509	1878	11	466.98	2.73	125.93	5.52758	Up	4.44252e-130	1.99782e-128	-	-	-	-	-	-	-
p5_sc00007.V1.gene692	675	1	42	0.71	32.65	5.52312	Up	1.02069e-12	5.98462e-12	-	-	-	-	-	-	-
p5_sc00004.V1.gene525	879	6	253	3.25	149.08	5.5195	Up	3.31596e-71	8.17656e-70	-	-	-	-	-	-	-
p5_sc00080.V1.gene322	573	1	42	0.85	38.85	5.51431	Up	1.02069e-12	5.98751e-12	-	-	-	-	-	-	-
p5_sc00024.V1.gene565	420	1	42	1.19	54.33	5.51272	Up	1.02069e-12	5.98607e-12	-	-	-	-	-	-	-
p5_sc00026.V1.gene646	903	10	418	5.27	239.48	5.50596	Up	1.19519e-116	4.83644e-115	-	-	-	-	-	-	-
p5_sc00073.V1.gene197	1734	4	166.95	1.08	48.84	5.49896	Up	4.53764e-47	7.41158e-46	-	-	-	-	-	-	-
p5_sc00044.V1.gene141	1539	1	40.88	0.3	13.51	5.49292	Up	4.2116e-12	2.38516e-11	-	-	-	-	-	-	-
p5_sc03402.V1.gene3	717	1	41.35	0.67	30.16	5.49233	Up	2.07388e-12	1.19631e-11	-	-	-	-	-	-	-
p5_sc00019.V1.gene354	696	1	41	0.69	30.86	5.483	Up	2.07388e-12	1.19688e-11	-	-	-	-	-	-	-
p5_sc00029.V1.gene707	219	1	41	2.49	111.28	5.4819	Up	2.07388e-12	1.19716e-11	-	-	-	-	-	-	-
p5_sc00047.V1.gene35	468	9	369.26	9.51	424.59	5.48048	Up	6.54302e-103	2.33918e-101	-	-	-	-	-	-	-
p5_sc00001.V1.gene144	303	1	41	1.71	76.28	5.47924	Up	2.07388e-12	1.19745e-11	-	-	-	-	-	-	-
p5_sc00696.V1.gene19	540	1	41	0.91	40.41	5.4727	Up	2.07388e-12	1.19659e-11	-	-	-	-	-	-	-
p5_sc00435.V1.gene38	1200	6	242	2.35	103.27	5.45762	Up	7.97266e-68	1.83872e-66	-	-	-	-	-	-	-
p5_sc00045.V1.gene437	4773	11	439	1.06	46.03	5.44044	Up	8.79836e-122	3.76126e-120	-	-	-	-	-	-	-
p5_sc03037.V1.gene3	741	1	40	0.65	28.18	5.43809	Up	4.2116e-12	2.38461e-11	-	-	-	-	-	-	-
p5_sc00010.V1.gene395	1191	27.01	1076.53	10.68	462.98	5.43797	Up	2.97572e-296	3.23446e-294	-	-	-	-	-	-	-
p5_sc00128.V1.gene93	945	2	78.82	1	43.07	5.42861	Up	1.4322e-22	1.28622e-21	-	-	-	-	-	-	-
p5_sc00099.V1.gene78	945	2	78.28	1	42.78	5.41886	Up	1.4322e-22	1.28575e-21	-	-	-	-	-	-	-
p5_sc00283.V1.gene46	2178	0.99	38.74	0.21	8.98	5.41825	Up	8.16678e-13	4.82581e-12	-	-	-	-	-	-	-
p5_sc00019.V1.gene451	447	1	39	1.11	47.13	5.40801	Up	8.54824e-12	4.74361e-11	-	-	-	-	-	-	-
p5_sc02073.V1.gene9	1671	1	39	0.28	11.85	5.40332	Up	8.54824e-12	4.74469e-11	-	-	-	-	-	-	-
p5_sc00017.V1.gene869	843	7	272	3.96	167.42	5.40183	Up	9.73534e-76	2.57334e-74	-	-	-	-	-	-	-
p5_sc00036.V1.gene446	1500	1	38.57	0.31	13.09	5.40005	Up	1.73404e-11	9.44738e-11	-	-	-	-	-	-	-
p5_sc00182.V1.gene124	792	1	38	0.6	24.97	5.37909	Up	1.73404e-11	9.44314e-11	-	-	-	-	-	-	-
p5_sc00003.V1.gene1167	879	3	114	1.62	67.17	5.37375	Up	2.2451e-32	2.70741e-31	-	-	-	-	-	-	-
p5_sc00025.V1.gene507	546	4	152	3.58	148.04	5.36988	Up	9.02136e-43	1.35735e-41	-	-	-	-	-	-	-
p5_sc00099.V1.gene236	3075	4	151.67	0.6	24.79	5.36865	Up	1.82726e-42	2.73908e-41	-	-	-	-	-	-	-
p5_sc00003.V1.gene1368	675	4	152	2.86	118.16	5.36858	Up	9.02136e-43	1.35651e-41	-	-	-	-	-	-	-
p5_sc00189.V1.gene102	1392	3	113.7	1.01	41.65	5.36589	Up	4.54788e-32	5.44376e-31	-	-	-	-	-	-	-
p5_sc00139.V1.gene155	1491	22	832	6.9	284.04	5.36335	Up	5.75284e-228	4.71092e-226	-	-	-	-	-	-	-
p5_sc00111.V1.gene238	765	4.37	164.7	2.73	112.22	5.36129	Up	1.86921e-46	3.03062e-45	-	-	-	-	-	-	-
p5_sc00011.V1.gene557	1293	5	189	1.82	74.69	5.3589	Up	7.5613e-53	1.36877e-51	-	-	-	-	-	-	-
p5_sc00069.V1.gene472	1500	32.16	1211.77	10.03	411.15	5.35727	Up	0	0	-	-	-	-	-	-	-
p5_sc00018.V1.gene786	1959	1	38	0.24	9.82	5.35462	Up	1.73404e-11	9.44526e-11	-	-	-	-	-	-	-
p5_sc00059.V1.gene48	1131	4.64	173.91	1.93	78.89	5.35317	Up	3.1848e-49	5.4249e-48	-	-	-	-	-	-	-
p5_sc00017.V1.gene154	2169	1.21	45.53	0.26	10.6	5.34941	Up	1.21329e-13	7.46991e-13	-	-	-	-	-	-	-
p5_sc00003.V1.gene1468	1308	8	299	2.87	116.76	5.34635	Up	9.8859e-83	2.88357e-81	-	-	-	-	-	-	-
p5_sc00076.V1.gene418	399	3	112	3.77	153.26	5.34527	Up	9.21056e-32	1.08852e-30	-	-	-	-	-	-	-
p5_sc00274.V1.gene36	438	6	223.5	6.81	276.16	5.34171	Up	5.35902e-62	1.13348e-60	-	-	-	-	-	-	-
p5_sc00069.V1.gene408	477	36.83	1370.83	38.13	1544.07	5.33967	Up	0	0	-	-	-	-	-	-	-
p5_sc00006.V1.gene613	1008	18	669.12	8.45	341.95	5.33869	Up	3.2988e-183	2.12659e-181	-	-	-	-	-	-	-
p5_sc00012.V1.gene858	1929	2	74	0.48	19.42	5.33836	Up	2.41506e-21	2.08768e-20	-	-	-	-	-	-	-
p5_sc00003.V1.gene312	1671	22.01	810.84	6.15	246.34	5.32392	Up	3.13772e-221	2.4455e-219	-	-	-	-	-	-	-
p5_sc00057.V1.gene235	1695	4	147	1.1	44.01	5.32226	Up	3.0703e-41	4.49946e-40	-	-	-	-	-	-	-
p5_sc00106.V1.gene81	1293	5	183	1.82	72.32	5.31238	Up	5.20424e-51	9.11456e-50	-	-	-	-	-	-	-
p5_sc00257.V1.gene84	1890	32	1168	7.88	312.93	5.3115	Up	0	0	-	-	-	-	-	-	-
p5_sc00033.V1.gene167	3039	1	36	0.15	5.95	5.30986	Up	7.1225e-11	3.71274e-10	-	-	-	-	-	-	-
p5_sc00151.V1.gene76	1923	0.74	27	0.18	7.11	5.30378	Up	2.54906e-09	1.19441e-08	-	-	-	-	-	-	-
p5_sc00003.V1.gene6	945	4	145.01	2.01	79.24	5.30096	Up	1.25724e-40	1.82372e-39	-	-	-	-	-	-	-
p5_sc00067.V1.gene113	297	1	36	1.75	68.51	5.29089	Up	7.1225e-11	3.71433e-10	-	-	-	-	-	-	-
p5_sc00006.V1.gene669	594	8	287	6.55	255.49	5.28563	Up	4.65332e-79	1.28611e-77	-	-	-	-	-	-	-
p5_sc00031.V1.gene674	534	5	179	4.58	178.54	5.28476	Up	8.71588e-50	1.49833e-48	-	-	-	-	-	-	-
p5_sc00078.V1.gene139	777	2	71	1.23	47.59	5.27393	Up	2.00268e-20	1.67044e-19	-	-	-	-	-	-	-
p5_sc00224.V1.gene86	1491	7	248	2.2	84.67	5.26628	Up	2.17678e-68	5.06362e-67	-	-	-	-	-	-	-
p5_sc00130.V1.gene86	669	2	70.51	1.44	55.33	5.26392	Up	4.05072e-20	3.32832e-19	-	-	-	-	-	-	-
p5_sc00033.V1.gene296	792	1	35	0.6	23	5.26053	Up	1.4421e-10	7.38073e-10	-	-	-	-	-	-	-
p5_sc00014.V1.gene719	666	1	35	0.72	27.6	5.26053	Up	1.4421e-10	7.37918e-10	-	-	-	-	-	-	-
p5_sc00071.V1.gene171	825	1	35	0.58	22.03	5.24727	Up	1.4421e-10	7.37762e-10	-	-	-	-	-	-	-
p5_sc00013.V1.gene9	2232	73.41	2548.7	15.26	576.51	5.23952	Up	0	0	-	-	-	-	-	-	-
p5_sc05505.V1.gene1	1524	1.19	41.84	0.37	13.97	5.23866	Up	2.07388e-12	1.19602e-11	-	-	-	-	-	-	-
p5_sc00035.V1.gene231	696	29	1006	20.06	757.14	5.23817	Up	3.05402e-272	3.05894e-270	-	-	-	-	-	-	-
p5_sc00815.V1.gene15	888	0.46	16.15	0.25	9.41	5.23419	Up	7.9562e-06	2.69344e-05	-	-	-	-	-	-	-
p5_sc00078.V1.gene167	1149	4	138	1.64	61.59	5.23093	Up	1.73681e-38	2.40976e-37	-	-	-	-	-	-	-
p5_sc00075.V1.gene451	1203	10	344	3.91	146.42	5.2268	Up	5.68696e-94	1.89089e-92	-	-	-	-	-	-	-
p5_sc00010.V1.gene667	1041	8	274	3.63	135.43	5.22143	Up	4.36512e-75	1.14138e-73	-	-	-	-	-	-	-
p5_sc00072.V1.gene274	2577	37	1268	6.65	247.88	5.22014	Up	0	0	-	-	-	-	-	-	-
p5_sc00036.V1.gene663	948	1	34	0.5	18.52	5.21101	Up	2.91782e-10	1.45585e-09	-	-	-	-	-	-	-
p5_sc00044.V1.gene591	336	1	34	1.52	56.3	5.21099	Up	2.91782e-10	1.45615e-09	-	-	-	-	-	-	-
p5_sc01696.V1.gene9	708	1	34	0.68	25.13	5.20773	Up	2.91782e-10	1.45555e-09	-	-	-	-	-	-	-
p5_sc00016.V1.gene86	324	1	34	1.59	58.64	5.20479	Up	2.91782e-10	1.45495e-09	-	-	-	-	-	-	-
p5_sc00001.V1.gene2960	1143	5.19	175.66	2.14	78.82	5.20288	Up	1.45626e-48	2.44447e-47	-	-	-	-	-	-	-
p5_sc00368.V1.gene77	1278	2	68	0.74	27.2	5.19994	Up	1.65533e-19	1.32684e-18	-	-	-	-	-	-	-
p5_sc00099.V1.gene87	1335	20	674.99	7.03	258.11	5.19832	Up	3.3268e-182	2.13329e-180	-	-	-	-	-	-	-
p5_sc09889.V1.gene1	1815	1.09	36.73	0.28	10.26	5.19546	Up	7.1225e-11	3.71354e-10	-	-	-	-	-	-	-
p5_sc00001.V1.gene3278	2400	13	436.99	2.51	91.82	5.19305	Up	2.56702e-118	1.04927e-116	-	-	-	-	-	-	-
p5_sc00002.V1.gene1130	504	1	33.77	0.98	35.84	5.19265	Up	5.89932e-10	2.88177e-09	-	-	-	-	-	-	-
p5_sc00103.V1.gene310	1605	10.86	364.31	3.16	115.34	5.18982	Up	4.38454e-100	1.53358e-98	-	-	-	-	-	-	-
p5_sc00292.V1.gene81	1443	14.03	467.17	4.55	164.93	5.17984	Up	1.56612e-126	6.90204e-125	-	-	-	-	-	-	-
p5_sc00030.V1.gene196	1560	9	299.09	2.7	97.48	5.17407	Up	1.76642e-81	5.09111e-80	-	-	-	-	-	-	-
p5_sc00454.V1.gene27	699	70	2320	48.2	1738.18	5.1724	Up	0	0	-	-	-	-	-	-	-
p5_sc00065.V1.gene56	684	4.1	135.02	2.89	103.5	5.16242	Up	1.43145e-37	1.95146e-36	-	-	-	-	-	-	-
p5_sc00054.V1.gene424	762	2	65.9	1.26	45.09	5.16131	Up	1.36341e-18	1.0555e-17	-	-	-	-	-	-	-
p5_sc00404.V1.gene38	849	2	65.44	1.12	39.98	5.15771	Up	1.36341e-18	1.05516e-17	-	-	-	-	-	-	-
p5_sc00007.V1.gene129	1596	108.06	3516.19	31.62	1119.61	5.14602	Up	0	0	-	-	-	-	-	-	-
p5_sc00009.V1.gene561	1053	5.99	194.98	2.69	95.23	5.14574	Up	2.21582e-54	4.12514e-53	-	-	-	-	-	-	-
p5_sc00016.V1.gene763	1440	2.34	75.92	0.76	26.86	5.14332	Up	1.19235e-21	1.04149e-20	-	-	-	-	-	-	-
p5_sc00197.V1.gene82	2016	1.06	33.78	0.24	8.47	5.14126	Up	5.89932e-10	2.88235e-09	-	-	-	-	-	-	-
p5_sc00036.V1.gene376	1041	1	31.92	0.45	15.78	5.13203	Up	2.4058e-09	1.12946e-08	-	-	-	-	-	-	-
p5_sc00037.V1.gene43	2136	6	192	1.3	45.42	5.12674	Up	1.57305e-52	2.83068e-51	-	-	-	-	-	-	-
p5_sc15921.V1.gene1	1098	8	256.03	3.44	119.75	5.12147	Up	1.34128e-69	3.19365e-68	-	-	-	-	-	-	-
p5_sc00002.V1.gene288	654	2	64	1.48	51.44	5.11922	Up	2.75112e-18	2.10427e-17	-	-	-	-	-	-	-
p5_sc00001.V1.gene2554	534	2.25	72	2.07	71.82	5.11668	Up	9.89772e-21	8.34472e-20	-	-	-	-	-	-	-
p5_sc00007.V1.gene615	1374	11.37	361.74	3.88	134.3	5.11326	Up	6.39956e-98	2.19095e-96	-	-	-	-	-	-	-
p5_sc00259.V1.gene81	741	12	381.11	7.77	268.52	5.11097	Up	8.65772e-103	3.0861e-101	-	-	-	-	-	-	-
p5_sc00020.V1.gene389	3045	13.16	418.57	2	69.1	5.11061	Up	7.8392e-113	3.06475e-111	-	-	-	-	-	-	-
p5_sc00099.V1.gene233	1212	6.17	195.17	2.4	82.44	5.10224	Up	1.91883e-53	3.52086e-52	-	-	-	-	-	-	-
p5_sc00189.V1.gene69	690	16	503.97	11.17	382.78	5.09881	Up	4.83404e-135	2.26201e-133	-	-	-	-	-	-	-
p5_sc00005.V1.gene306	1083	4	124.97	1.74	59.29	5.09063	Up	3.21644e-34	4.01252e-33	-	-	-	-	-	-	-
p5_sc00296.V1.gene6	594	2	62.6	1.64	55.73	5.08669	Up	1.11866e-17	8.30224e-17	-	-	-	-	-	-	-
p5_sc00028.V1.gene486	1188	2	62	0.79	26.73	5.08046	Up	1.11866e-17	8.29969e-17	-	-	-	-	-	-	-
p5_sc00065.V1.gene73	513	9	279	8.61	290.54	5.07658	Up	2.1686e-75	5.69498e-74	-	-	-	-	-	-	-
p5_sc00008.V1.gene270	1632	3	93.22	0.86	29.01	5.07607	Up	5.84502e-26	5.89586e-25	-	-	-	-	-	-	-
p5_sc00070.V1.gene176	2997	8	246.29	1.23	41.32	5.07011	Up	1.47644e-66	3.32596e-65	-	-	-	-	-	-	-
p5_sc22118.V1.gene1	174	1	30.89	3.31	111.19	5.07005	Up	4.85212e-09	2.22747e-08	-	-	-	-	-	-	-
p5_sc00366.V1.gene27	516	8	247	7.61	255.61	5.0699	Up	7.33304e-67	1.65653e-65	-	-	-	-	-	-	-
p5_sc01004.V1.gene1	435	1.14	34.98	1.3	43.55	5.06609	Up	2.91782e-10	1.45465e-09	-	-	-	-	-	-	-
p5_sc02129.V1.gene2	876	0.99	30.56	0.54	18.07	5.06449	Up	2.8404e-10	1.42014e-09	-	-	-	-	-	-	-
p5_sc00377.V1.gene71	987	1.04	32.01	0.5	16.72	5.0635	Up	1.19181e-09	5.7024e-09	-	-	-	-	-	-	-
p5_sc00031.V1.gene366	948	7	214	3.5	116.56	5.05757	Up	5.02928e-58	9.88684e-57	-	-	-	-	-	-	-
p5_sc00010.V1.gene189	888	1	30.83	0.54	17.98	5.05729	Up	4.85212e-09	2.22663e-08	-	-	-	-	-	-	-
p5_sc00197.V1.gene19	531	18	550	16.6	551.92	5.0552	Up	6.57442e-147	3.40507e-145	-	-	-	-	-	-	-
p5_sc00001.V1.gene436	1032	4	122	1.83	60.84	5.0551	Up	1.30452e-33	1.60508e-32	-	-	-	-	-	-	-
p5_sc00340.V1.gene40	1080	2.98	90.61	1.3	43.11	5.05144	Up	2.90666e-26	2.95531e-25	-	-	-	-	-	-	-
p5_sc00028.V1.gene64	675	2	61	1.43	47.42	5.05141	Up	2.25418e-17	1.64923e-16	-	-	-	-	-	-	-
p5_sc00038.V1.gene49	729	25.96	787.99	17.1	564.82	5.04572	Up	1.85182e-210	1.3439e-208	-	-	-	-	-	-	-
p5_sc00198.V1.gene156	1257	1	30	0.37	12.2	5.04321	Up	4.85212e-09	2.22789e-08	-	-	-	-	-	-	-
p5_sc01254.V1.gene12	1491	1.99	60.64	0.63	20.7	5.03814	Up	2.73672e-18	2.09524e-17	-	-	-	-	-	-	-
p5_sc00423.V1.gene63	1503	3	90	0.93	30.47	5.03401	Up	4.77348e-25	4.70534e-24	-	-	-	-	-	-	-
p5_sc00001.V1.gene1011	1800	21.96	660.86	5.68	186.09	5.03397	Up	1.04124e-176	6.47146e-175	-	-	-	-	-	-	-
p5_sc00087.V1.gene203	606	2	60	1.6	52.29	5.03039	Up	4.54018e-17	3.27723e-16	-	-	-	-	-	-	-
p5_sc00019.V1.gene279	810	1	30	0.59	19.25	5.028	Up	4.85212e-09	2.22832e-08	-	-	-	-	-	-	-
p5_sc00045.V1.gene5	444	1	30	1.12	36.52	5.02712	Up	4.85212e-09	2.22705e-08	-	-	-	-	-	-	-
p5_sc00122.V1.gene179	558	16	478	13.99	454.86	5.02295	Up	1.90155e-127	8.45721e-126	-	-	-	-	-	-	-
p5_sc00027.V1.gene137	582	29.14	868.19	24.37	789.85	5.0184	Up	3.14472e-230	2.61941e-228	-	-	-	-	-	-	-
p5_sc00156.V1.gene6	1155	28.98	863.14	11.83	383.15	5.01739	Up	6.4658e-230	5.34896e-228	-	-	-	-	-	-	-
p5_sc00004.V1.gene159	2046	48.99	1458.53	11.13	360.45	5.01727	Up	0	0	-	-	-	-	-	-	-
p5_sc00211.V1.gene161	1512	1	29.71	0.31	10	655006	Up	9.77698e-09	4.39348e-08	-	-	-	-	-	-	-
p5_sc00003.V1.gene53	2259	199	5878	40.87	1313.44	5.00616	Up	0	0	-	-	-	-	-	-	-
p5_sc00325.V1.gene18	672	7	206	5.03	160.89	4.99937	Up	1.3496e-55	2.56371e-54	-	-	-	-	-	-	-
p5_sc01447.V1.gene17	648	8	235	5.97	190.74	4.99773	Up	3.22674e-63	6.88494e-62	-	-	-	-	-	-	-
p5_sc00007.V1.gene621	1290	23	674.07	8.37	267.01	4.99552	Up	1.48652e-178	9.3589e-177	-	-	-	-	-	-	-
p5_sc00001.V1.gene2142	2169	108	3164.13	23.12	736.86	4.99418	Up	0	0	-	-	-	-	-	-	-
p5_sc00004.V1.gene194	2742	13	379.99	2.19	69.75	4.99319	Up	5.52626e-101	1.94132e-99	-	-	-	-	-	-	-
p5_sc33029.V1.gene1	807	2.16	63.26	1.28	40.76	4.99294	Up	5.54882e-18	4.19258e-17	-	-	-	-	-	-	-
p5_sc12082.V1.gene1	1983	0.75	22.45	0.18	5.73	4.99247	Up	9.87892e-08	4.06614e-07	-	-	-	-	-	-	-
p5_sc00005.V1.gene1007	246	16	465.95	34.78	1102.15	4.98592	Up	1.66464e-123	7.23105e-122	-	-	-	-	-	-	-
p5_sc35123.V1.gene2	456	1.04	30.21	1.13	35.73	4.98274	Up	4.85212e-09	2.22621e-08	-	-	-	-	-	-	-
p5_sc09404.V1.gene1	858	0.84	24.57	0.47	14.85	4.98166	Up	2.28758e-08	9.96919e-08	-	-	-	-	-	-	-
p5_sc00963.V1.gene2	1707	1	28.63	0.27	8.51	4.97813	Up	1.96811e-08	8.62348e-08	-	-	-	-	-	-	-
p5_sc00017.V1.gene860	672	1	29	0.72	22.65	4.97537	Up	9.77698e-09	4.39266e-08	-	-	-	-	-	-	-
p5_sc00001.V1.gene878	438	1	29	1.14	35.83	4.97406	Up	9.77698e-09	4.39429e-08	-	-	-	-	-	-	-
p5_sc00076.V1.gene344	1926	8	230	1.93	60.45	4.96907	Up	1.05778e-61	2.22179e-60	-	-	-	-	-	-	-
p5_sc00013.V1.gene887	3465	6.22	179.03	0.83	25.93	4.96537	Up	1.4091e-48	2.36696e-47	-	-	-	-	-	-	-
p5_sc00023.V1.gene136	1428	34	974.59	11.15	347.78	4.96306	Up	2.08208e-256	1.98691e-254	-	-	-	-	-	-	-
p5_sc00082.V1.gene320	1560	73.25	2079.34	21.94	677.74	4.9491	Up	0	0	-	-	-	-	-	-	-
p5_sc00039.V1.gene243	492	5	142	5.01	154.68	4.94833	Up	1.60819e-38	2.23386e-37	-	-	-	-	-	-	-
p5_sc00029.V1.gene27	861	3	85.07	1.66	51.22	4.94745	Up	1.57008e-23	1.46373e-22	-	-	-	-	-	-	-
p5_sc00014.V1.gene244	1929	1.01	28.2	0.24	7.4	4.94642	Up	1.96811e-08	8.63129e-08	-	-	-	-	-	-	-
p5_sc00127.V1.gene103	1026	11	310.98	5.07	156.03	4.94369	Up	1.97894e-82	5.74462e-81	-	-	-	-	-	-	-
p5_sc00052.V1.gene277	771	1	28	0.62	18.92	4.9315	Up	1.96811e-08	8.62816e-08	-	-	-	-	-	-	-
p5_sc00144.V1.gene75	480	1	28	1.03	31.33	4.92683	Up	1.96811e-08	8.63285e-08	-	-	-	-	-	-	-
p5_sc00033.V1.gene557	873	3	83	1.64	49.26	4.90865	Up	6.33326e-23	5.77764e-22	-	-	-	-	-	-	-
p5_sc00007.V1.gene88	1020	41	1131	19.02	570.94	4.90775	Up	1.10182e-295	1.19228e-293	-	-	-	-	-	-	-
p5_sc00182.V1.gene175	579	7	193	5.89	176.55	4.90567	Up	1.16802e-51	2.06957e-50	-	-	-	-	-	-	-
p5_sc00335.V1.gene58	453	2	55	2.19	65.52	4.90293	Up	1.49318e-15	1.00621e-14	-	-	-	-	-	-	-
p5_sc00083.V1.gene452	621	0.99	27.47	0.78	23.33	4.90257	Up	2.54906e-09	1.19187e-08	-	-	-	-	-	-	-
p5_sc00051.V1.gene451	1278	71	1938	26.1	775.09	4.89224	Up	0	0	-	-	-	-	-	-	-
p5_sc28838.V1.gene1	549	1.28	34.87	1.14	33.77	4.88864	Up	2.91782e-10	1.45525e-09	-	-	-	-	-	-	-
p5_sc05319.V1.gene3	2076	2.01	54.53	0.45	13.28	4.88319	Up	2.99772e-15	1.99346e-14	-	-	-	-	-	-	-
p5_sc02924.V1.gene4	510	1	27	0.96	28.29	4.88111	Up	3.9577e-08	1.68536e-07	-	-	-	-	-	-	-
p5_sc00215.V1.gene120	1836	8	216	2.03	59.61	4.876	Up	1.81834e-57	3.55155e-56	-	-	-	-	-	-	-
p5_sc00028.V1.gene447	1689	30	810	8.29	243.41	4.87587	Up	1.70455e-211	1.24823e-209	-	-	-	-	-	-	-
p5_sc00045.V1.gene87	1989	2	54	0.47	13.74	4.86958	Up	2.99772e-15	1.99292e-14	-	-	-	-	-	-	-
p5_sc00003.V1.gene1545	912	7	188	3.65	106.6	4.86817	Up	3.78798e-50	6.53966e-49	-	-	-	-	-	-	-
p5_sc00166.V1.gene19	732	1	27	0.66	19.27	4.86775	Up	3.9577e-08	1.68655e-07	-	-	-	-	-	-	-
p5_sc00008.V1.gene288	2697	1	26.59	0.17	4.96	4.86673	Up	7.94966e-08	3.30065e-07	-	-	-	-	-	-	-
p5_sc00173.V1.gene134	1248	1	27	0.38	11.07	4.86451	Up	3.9577e-08	1.68625e-07	-	-	-	-	-	-	-
p5_sc00020.V1.gene405	1017	1	27.01	0.47	13.67	4.86221	Up	3.9577e-08	1.68684e-07	-	-	-	-	-	-	-
p5_sc00106.V1.gene99	1251	9	238.89	3.38	97.67	4.85282	Up	5.69632e-63	1.21223e-61	-	-	-	-	-	-	-
p5_sc00069.V1.gene455	1083	11	292	4.8	138.53	4.85102	Up	5.44526e-77	1.45682e-75	-	-	-	-	-	-	-
p5_sc00020.V1.gene199	2061	1	27	0.23	6.62	4.84713	Up	3.9577e-08	1.68595e-07	-	-	-	-	-	-	-
p5_sc00231.V1.gene25	2169	19	502.48	4.07	117.02	4.84558	Up	3.32594e-131	1.50969e-129	-	-	-	-	-	-	-
p5_sc00058.V1.gene480	939	10	263	5.06	144.67	4.83748	Up	2.2289e-69	5.28116e-68	-	-	-	-	-	-	-
p5_sc04639.V1.gene1	1005	1.33	35.12	0.63	18	4.8365	Up	1.4421e-10	7.37606e-10	-	-	-	-	-	-	-
p5_sc00009.V1.gene202	666	1	26	0.72	20.5	4.83148	Up	7.94966e-08	3.30234e-07	-	-	-	-	-	-	-
p5_sc00112.V1.gene36	780	1	26	0.61	17.36	4.83081	Up	7.94966e-08	3.30688e-07	-	-	-	-	-	-	-
p5_sc00084.V1.gene169	564	1	26	0.86	24.46	4.82994	Up	7.94966e-08	3.30404e-07	-	-	-	-	-	-	-
p5_sc00084.V1.gene13	591	1	26	0.82	23.27	4.8267	Up	7.94966e-08	3.30461e-07	-	-	-	-	-	-	-
p5_sc00007.V1.gene693	726	1	26	0.66	18.72	4.82597	Up	7.94966e-08	3.29952e-07	-	-	-	-	-	-	-
p5_sc00744.V1.gene13	606	1	26	0.8	22.66	4.824	Up	7.94966e-08	3.30348e-07	-	-	-	-	-	-	-
p5_sc00004.V1.gene674	390	1	26	1.29	36.48	4.82166	Up	7.94966e-08	3.30291e-07	-	-	-	-	-	-	-
p5_sc00058.V1.gene621	588	5	130	4.14	116.98	4.82049	Up	6.81346e-35	8.70593e-34	-	-	-	-	-	-	-
p5_sc00002.V1.gene812	936	5	130	2.54	71.75	4.82008	Up	6.81346e-35	8.70134e-34	-	-	-	-	-	-	-
p5_sc00014.V1.gene71	282	1	26	1.86	52.5	4.81894	Up	7.94966e-08	3.30518e-07	-	-	-	-	-	-	-
p5_sc00224.V1.gene9	3459	9	233.15	1.2	33.83	4.8172	Up	1.83366e-61	3.82826e-60	-	-	-	-	-	-	-
p5_sc00059.V1.gene575	918	1	26	0.52	14.64	4.81526	Up	7.94966e-08	3.30178e-07	-	-	-	-	-	-	-
p5_sc00001.V1.gene572	936	1	26	0.51	14.35	4.81441	Up	7.94966e-08	3.30008e-07	-	-	-	-	-	-	-
p5_sc00044.V1.gene389	1170	10	258.61	4.03	113.28	4.81297	Up	7.1677e-68	1.65465e-66	-	-	-	-	-	-	-
p5_sc00001.V1.gene562	624	5	129	3.88	108.98	4.81186	Up	1.36422e-34	1.72495e-33	-	-	-	-	-	-	-
p5_sc00023.V1.gene570	996	1	26.02	0.48	13.46	4.8095	Up	7.94966e-08	3.30121e-07	-	-	-	-	-	-	-
p5_sc35673.V1.gene1	948	1.04	26.75	0.52	14.57	4.80835	Up	7.94966e-08	3.30574e-07	-	-	-	-	-	-	-
p5_sc00312.V1.gene108	246	4	103	8.7	243.63	4.80753	Up	7.38398e-28	7.85346e-27	-	-	-	-	-	-	-
p5_sc00035.V1.gene194	996	12	309	5.71	159.88	4.80735	Up	5.54694e-81	1.58179e-79	-	-	-	-	-	-	-
p5_sc00037.V1.gene262	819	34	874	19.83	554.46	4.80533	Up	3.29942e-226	2.64817e-224	-	-	-	-	-	-	-
p5_sc00104.V1.gene175	1092	18.99	485	8.21	228.14	4.79639	Up	3.19368e-127	1.4152e-125	-	-	-	-	-	-	-
p5_sc00127.V1.gene131	1638	31.73	806.34	9.04	250.02	4.78958	Up	3.85944e-209	2.76772e-207	-	-	-	-	-	-	-
p5_sc00051.V1.gene456	1299	11.9	301.81	4.3	118.7	4.78684	Up	1.04293e-79	2.91238e-78	-	-	-	-	-	-	-
p5_sc00020.V1.gene136	2571	4.5	113.89	0.81	22.32	4.78427	Up	7.0177e-31	8.08854e-30	-	-	-	-	-	-	-
p5_sc30759.V1.gene1	1086	1	25.6	0.44	12.11	4.78255	Up	1.59491e-07	6.44747e-07	-	-	-	-	-	-	-
p5_sc00028.V1.gene124	2415	1	25	0.19	5.22	4.77998	Up	1.59491e-07	6.44854e-07	-	-	-	-	-	-	-
p5_sc00032.V1.gene580	573	1	25.23	0.85	23.34	4.7792	Up	1.59491e-07	6.44532e-07	-	-	-	-	-	-	-
p5_sc00099.V1.gene32	633	1	25	0.76	20.8	4.77444	Up	1.59491e-07	6.44639e-07	-	-	-	-	-	-	-
p5_sc00054.V1.gene432	879	2	50	1.08	29.46	4.76965	Up	4.83924e-14	3.03724e-13	-	-	-	-	-	-	-
p5_sc00069.V1.gene292	2829	9	225	1.47	40.02	4.76683	Up	4.70022e-59	9.42338e-58	-	-	-	-	-	-	-
p5_sc00094.V1.gene279	567	1	25	0.86	23.39	4.76541	Up	1.59491e-07	6.4507e-07	-	-	-	-	-	-	-
p5_sc00023.V1.gene304	360	1	25	1.41	38.33	4.76471	Up	1.59491e-07	6.4421e-07	-	-	-	-	-	-	-
p5_sc00080.V1.gene268	420	1	25	1.19	32.34	4.76429	Up	1.59491e-07	6.44424e-07	-	-	-	-	-	-	-
p5_sc00001.V1.gene570	1941	2	50	0.48	13.04	4.76377	Up	4.83924e-14	3.03803e-13	-	-	-	-	-	-	-
p5_sc00027.V1.gene732	3804	173	4319.03	20.96	569.37	4.76366	Up	0	0	-	-	-	-	-	-	-
p5_sc00049.V1.gene18	267	1	24.98	1.98	53.7	4.76135	Up	3.1957e-07	1.2526e-06	-	-	-	-	-	-	-
p5_sc00184.V1.gene76	789	1	25	0.61	16.49	4.75664	Up	1.59491e-07	6.45177e-07	-	-	-	-	-	-	-
p5_sc00039.V1.gene528	1953	1	25	0.24	6.48	4.75489	Up	1.59491e-07	6.44962e-07	-	-	-	-	-	-	-
p5_sc00001.V1.gene1175	516	2.85	70.67	2.71	73.13	4.7541	Up	4.05072e-20	3.32945e-19	-	-	-	-	-	-	-
p5_sc00022.V1.gene158	1248	2	49	0.75	20.08	4.74272	Up	9.68368e-14	5.99547e-13	-	-	-	-	-	-	-
p5_sc14973.V1.gene1	480	10	246	10.28	275.22	4.74267	Up	2.92738e-64	6.33543e-63	-	-	-	-	-	-	-
p5_sc00075.V1.gene369	2577	5	123	0.9	24.04	4.73937	Up	8.73744e-33	1.05999e-31	-	-	-	-	-	-	-
p5_sc00013.V1.gene558	618	11	270	8.63	230.44	4.73889	Up	2.29498e-70	5.57395e-69	-	-	-	-	-	-	-
p5_sc00118.V1.gene67	4500	2	48	0.2	5.34	4.73877	Up	1.93637e-13	1.17663e-12	-	-	-	-	-	-	-
p5_sc00020.V1.gene383	243	4	98.05	8.82	235.29	4.73752	Up	2.36514e-26	2.41079e-25	-	-	-	-	-	-	-
p5_sc00103.V1.gene308	522	1	24.51	0.94	25.05	4.73601	Up	3.1957e-07	1.25381e-06	-	-	-	-	-	-	-
p5_sc00001.V1.gene1145	1437	15	366.77	4.89	130.04	4.73298	Up	8.9676e-95	3.0106e-93	-	-	-	-	-	-	-
p5_sc00259.V1.gene13	1566	6	146.41	1.79	47.53	4.73081	Up	1.31315e-38	1.82823e-37	-	-	-	-	-	-	-
p5_sc00016.V1.gene630	531	1	24.23	0.92	24.32	4.72437	Up	3.1957e-07	1.2532e-06	-	-	-	-	-	-	-
p5_sc00014.V1.gene705	555	10	242	8.8	231.62	4.71811	Up	4.65648e-63	9.92686e-62	-	-	-	-	-	-	-
p5_sc00080.V1.gene85	795	1	24.04	0.6	15.73	4.71241	Up	3.1957e-07	1.25402e-06	-	-	-	-	-	-	-
p5_sc00052.V1.gene415	1185	1	24.25	0.4	10.48	4.71149	Up	3.1957e-07	1.25361e-06	-	-	-	-	-	-	-
p5_sc00286.V1.gene35	576	2	48	1.69	44.15	4.70732	Up	1.93637e-13	1.17722e-12	-	-	-	-	-	-	-
p5_sc00013.V1.gene371	444	2	48	2.24	58.44	4.70539	Up	1.93637e-13	1.17751e-12	-	-	-	-	-	-	-
p5_sc00136.V1.gene86	1266	0.93	21.96	0.34	8.87	4.70533	Up	2.05294e-07	8.21007e-07	-	-	-	-	-	-	-
p5_sc00037.V1.gene539	1059	0.96	23	0.43	11.17	4.69915	Up	4.75382e-08	2.01166e-07	-	-	-	-	-	-	-
p5_sc00254.V1.gene55	777	1	24	0.62	16.09	4.69775	Up	3.1957e-07	1.2528e-06	-	-	-	-	-	-	-
p5_sc00016.V1.gene911	1107	24	572	10.23	265.29	4.69669	Up	1.20925e-146	6.23639e-145	-	-	-	-	-	-	-
p5_sc00212.V1.gene26	1116	5	117.67	2.11	54.12	4.68085	Up	5.53484e-31	6.39157e-30	-	-	-	-	-	-	-
p5_sc00084.V1.gene372	1056	11	259	4.92	126.13	4.68011	Up	4.5942e-67	1.04562e-65	-	-	-	-	-	-	-
p5_sc00239.V1.gene3	1350	2.08	48.76	0.72	18.43	4.67792	Up	1.93637e-13	1.17692e-12	-	-	-	-	-	-	-
p5_sc00222.V1.gene124	621	1.05	24.57	0.82	20.86	4.66897	Up	3.1957e-07	1.25341e-06	-	-	-	-	-	-	-
p5_sc00023.V1.gene2	792	14	326	8.45	214.2	4.66386	Up	7.1168e-84	2.11143e-82	-	-	-	-	-	-	-
p5_sc00166.V1.gene20	1086	1	23	0.43	10.88	4.6612	Up	6.39436e-07	2.43393e-06	-	-	-	-	-	-	-
p5_sc00059.V1.gene151	1920	3	70	0.73	18.46	4.66036	Up	5.25208e-19	4.13597e-18	-	-	-	-	-	-	-
p5_sc00013.V1.gene539	786	1.09	25.44	0.67	16.85	4.65244	Up	1.59491e-07	6.44317e-07	-	-	-	-	-	-	-
p5_sc00598.V1.gene37	2412	3.9	90.1	0.75	18.84	4.65076	Up	4.77348e-25	4.70343e-24	-	-	-	-	-	-	-
p5_sc00084.V1.gene261	492	1	23	1	25.05	4.64674	Up	6.39436e-07	2.43355e-06	-	-	-	-	-	-	-
p5_sc00003.V1.gene796	708	66	1513.03	44.84	1118.4	4.64051	Up	0	0	-	-	-	-	-	-	-
p5_sc00097.V1.gene315	429	41	936	47.63	1183.05	4.6345	Up	4.9058e-237	4.20183e-235	-	-	-	-	-	-	-
p5_sc00281.V1.gene80	636	5	114	3.8	94.38	4.63441	Up	4.38558e-30	4.93281e-29	-	-	-	-	-	-	-
p5_sc00002.V1.gene1852	507	28	636	27.14	670.74	4.62726	Up	1.95003e-161	1.11478e-159	-	-	-	-	-	-	-
p5_sc00001.V1.gene2553	339	2.99	67.93	4.51	111.37	4.62609	Up	3.34432e-19	2.65693e-18	-	-	-	-	-	-	-
p5_sc00001.V1.gene1810	2625	2	45	0.35	8.63	4.62393	Up	1.54104e-12	8.9576e-12	-	-	-	-	-	-	-
p5_sc00613.V1.gene17	768	1	22.52	0.62	15.28	4.62323	Up	1.27756e-06	4.71623e-06	-	-	-	-	-	-	-
p5_sc02342.V1.gene6	1050	1	22.58	0.45	11.06	4.61928	Up	1.27756e-06	4.71839e-06	-	-	-	-	-	-	-
p5_sc00154.V1.gene235	708	5	112.89	3.4	83.45	4.61731	Up	1.73999e-29	1.9267e-28	-	-	-	-	-	-	-
p5_sc00029.V1.gene168	1668	11	248	3.08	75.48	4.61509	Up	9.02656e-64	1.93453e-62	-	-	-	-	-	-	-
p5_sc00058.V1.gene594	1254	2	45	0.75	18.35	4.61275	Up	1.54104e-12	8.95545e-12	-	-	-	-	-	-	-
p5_sc00225.V1.gene175	891	26.47	594.66	14.14	345.48	4.61075	Up	4.805e-151	2.55974e-149	-	-	-	-	-	-	-
p5_sc00010.V1.gene483	699	2	45	1.38	33.71	4.61044	Up	1.54104e-12	8.9533e-12	-	-	-	-	-	-	-
p5_sc00264.V1.gene16	1671	12	269	3.35	81.73	4.60863	Up	5.60826e-69	1.32107e-67	-	-	-	-	-	-	-
p5_sc00065.V1.gene119	1212	2	45	0.78	19.01	4.60714	Up	1.54104e-12	8.95974e-12	-	-	-	-	-	-	-
p5_sc00027.V1.gene110	2376	1.03	22.96	0.2	4.87	4.60585	Up	1.27756e-06	4.71264e-06	-	-	-	-	-	-	-
p5_sc00126.V1.gene209	2787	3	67	0.5	12.1	4.59694	Up	4.16282e-18	3.15814e-17	-	-	-	-	-	-	-
p5_sc00101.V1.gene74	1548	4	89	1.21	29.24	4.59486	Up	1.18347e-23	1.10929e-22	-	-	-	-	-	-	-
p5_sc00004.V1.gene275	321	1.99	44.18	3.19	77	4.59323	Up	2.46874e-13	1.49525e-12	-	-	-	-	-	-	-
p5_sc00499.V1.gene11	1059	1	22.36	0.45	10.86	4.59296	Up	1.27756e-06	4.71695e-06	-	-	-	-	-	-	-
p5_sc00178.V1.gene169	1455	6	133	1.93	46.56	4.59242	Up	1.03312e-34	1.31178e-33	-	-	-	-	-	-	-
p5_sc00016.V1.gene701	588	2	43.99	1.65	39.59	4.5846	Up	6.11698e-12	3.43375e-11	-	-	-	-	-	-	-
p5_sc00027.V1.gene105	846	4	88	2.25	53.97	4.58416	Up	2.3558e-23	2.18448e-22	-	-	-	-	-	-	-
p5_sc00008.V1.gene587	585	2	44	1.66	39.81	4.58388	Up	3.07162e-12	1.75804e-11	-	-	-	-	-	-	-
p5_sc00131.V1.gene274	1176	3	65.99	1.2	28.75	4.58246	Up	1.64997e-17	1.21561e-16	-	-	-	-	-	-	-
p5_sc00213.V1.gene161	1587	2.73	59.82	0.8	19.16	4.58195	Up	9.1399e-17	6.49303e-16	-	-	-	-	-	-	-
p5_sc37911.V1.gene1	1203	1	21.94	0.39	9.34	4.58188	Up	2.5484e-06	9.12552e-06	-	-	-	-	-	-	-
p5_sc00001.V1.gene1098	261	1	22	2.03	48.57	4.58051	Up	1.27756e-06	4.71911e-06	-	-	-	-	-	-	-
p5_sc00002.V1.gene172	471	1	22	1.05	25.12	4.58038	Up	1.27756e-06	4.71551e-06	-	-	-	-	-	-	-
p5_sc00036.V1.gene493	741	5	110	3.24	77.5	4.58013	Up	6.89334e-29	7.5197e-28	-	-	-	-	-	-	-
p5_sc00023.V1.gene128	852	1	22	0.56	13.39	4.57959	Up	1.27756e-06	4.71408e-06	-	-	-	-	-	-	-
p5_sc00015.V1.gene902	1122	5.27	115.96	2.22	53.04	4.57845	Up	2.20058e-30	2.49952e-29	-	-	-	-	-	-	-
p5_sc00001.V1.gene142	495	2.92	63.83	2.9	69.08	4.57414	Up	5.54882e-18	4.19388e-17	-	-	-	-	-	-	-
p5_sc00059.V1.gene527	810	78.02	1707.47	46.02	1095.8	4.57358	Up	0	0	-	-	-	-	-	-	-
p5_sc03377.V1.gene2	792	1	21.74	0.6	14.28	4.57289	Up	2.5484e-06	9.11475e-06	-	-	-	-	-	-	-
p5_sc00537.V1.gene17	603	1	22	0.81	19.27	4.57229	Up	1.27756e-06	4.71767e-06	-	-	-	-	-	-	-
p5_sc00189.V1.gene85	780	4.07	88.8	2.5	59.28	4.56755	Up	2.3558e-23	2.18364e-22	-	-	-	-	-	-	-
p5_sc00069.V1.gene530	2982	79.6	1732.75	12.34	292.16	4.56534	Up	0	0	-	-	-	-	-	-	-
p5_sc15552.V1.gene2	399	1	21.78	1.26	29.81	4.5643	Up	2.5484e-06	9.11879e-06	-	-	-	-	-	-	-
p5_sc00258.V1.gene46	1884	1	21.98	0.25	5.91	4.56316	Up	2.5484e-06	9.13092e-06	-	-	-	-	-	-	-
p5_sc00035.V1.gene378	633	33	714	25.24	594.08	4.55687	Up	2.35728e-179	1.49186e-177	-	-	-	-	-	-	-
p5_sc00076.V1.gene272	558	9.01	194.88	7.88	185.45	4.55669	Up	9.10024e-50	1.56329e-48	-	-	-	-	-	-	-
p5_sc00086.V1.gene16	1143	2	43	0.82	19.29	4.55609	Up	6.11698e-12	3.43296e-11	-	-	-	-	-	-	-
p5_sc00433.V1.gene33	735	7	151	4.57	107.3	4.55331	Up	4.8823e-39	6.82874e-38	-	-	-	-	-	-	-
p5_sc00004.V1.gene726	978	26	558	12.6	294.24	4.5455	Up	2.6923e-140	1.32103e-138	-	-	-	-	-	-	-
p5_sc27536.V1.gene1	1206	1	21.33	0.39	9.06	4.53797	Up	2.5484e-06	9.11341e-06	-	-	-	-	-	-	-
p5_sc00130.V1.gene83	675	7.72	164.84	5.52	128.14	4.53691	Up	6.32196e-43	9.54754e-42	-	-	-	-	-	-	-
p5_sc00040.V1.gene54	468	1	21.17	1.05	24.34	4.53487	Up	2.5484e-06	9.12283e-06	-	-	-	-	-	-	-
p5_sc00045.V1.gene527	1443	4	85	1.3	30.01	4.52886	Up	1.85287e-22	1.6591e-21	-	-	-	-	-	-	-
p5_sc00003.V1.gene872	1683	2	42	0.55	12.67	4.52584	Up	1.21704e-11	6.70906e-11	-	-	-	-	-	-	-
p5_sc00008.V1.gene601	1515	1	21.22	0.31	7.13	4.52356	Up	2.5484e-06	9.12822e-06	-	-	-	-	-	-	-
p5_sc00039.V1.gene244	738	15	317	9.76	224.31	4.52247	Up	4.06054e-80	1.1418e-78	-	-	-	-	-	-	-
p5_sc00002.V1.gene115	1002	1	21	0.47	10.8	4.52223	Up	2.5484e-06	9.1161e-06	-	-	-	-	-	-	-
p5_sc00099.V1.gene270	609	1	21.17	0.8	18.35	4.51964	Up	2.5484e-06	9.12148e-06	-	-	-	-	-	-	-
p5_sc00404.V1.gene2	1173	19.01	400.39	7.63	174.92	4.51887	Up	1.25417e-100	4.39938e-99	-	-	-	-	-	-	-
p5_sc00078.V1.gene261	288	2	42	3.62	82.79	4.51539	Up	1.21704e-11	6.70449e-11	-	-	-	-	-	-	-
p5_sc00159.V1.gene54	579	1	21	0.84	19.21	4.51532	Up	2.5484e-06	9.12957e-06	-	-	-	-	-	-	-
p5_sc00150.V1.gene12	2055	5	104.99	1.13	25.83	4.51465	Up	4.24664e-27	4.40643e-26	-	-	-	-	-	-	-
p5_sc01707.V1.gene4	549	4.33	90.84	3.85	87.96	4.51392	Up	5.9426e-24	5.62887e-23	-	-	-	-	-	-	-
p5_sc00036.V1.gene603	402	8	168	9.98	228	4.51385	Up	4.60504e-43	6.98508e-42	-	-	-	-	-	-	-
p5_sc00065.V1.gene258	723	2	42	1.33	30.37	4.51315	Up	1.21704e-11	6.70753e-11	-	-	-	-	-	-	-
p5_sc00102.V1.gene302	1008	1	21	0.47	10.73	4.51285	Up	2.5484e-06	9.11744e-06	-	-	-	-	-	-	-
p5_sc03048.V1.gene8	654	1	21	0.74	16.88	4.51165	Up	2.5484e-06	9.12013e-06	-	-	-	-	-	-	-
p5_sc00127.V1.gene325	1185	30	627.84	11.92	271.42	4.50907	Up	1.28147e-156	7.15706e-155	-	-	-	-	-	-	-
p5_sc00535.V1.gene23	1302	11	230	3.97	90.24	4.50656	Up	2.1143e-58	4.17673e-57	-	-	-	-	-	-	-
p5_sc00003.V1.gene417	1194	6	125	2.36	53.62	4.50591	Up	2.5143e-32	3.02753e-31	-	-	-	-	-	-	-
p5_sc00008.V1.gene649	843	5	104.4	2.83	64.26	4.50505	Up	4.24664e-27	4.40455e-26	-	-	-	-	-	-	-
p5_sc00002.V1.gene898	348	10.99	228.91	16.08	364.45	4.50238	Up	7.32064e-59	1.45805e-57	-	-	-	-	-	-	-
p5_sc00269.V1.gene87	2382	92	1908	17.9	403.99	4.49629	Up	0	0	-	-	-	-	-	-	-
p5_sc00182.V1.gene17	1290	3	62	1.09	24.56	4.49391	Up	1.29579e-16	9.15704e-16	-	-	-	-	-	-	-
p5_sc00034.V1.gene226	2787	2	41	0.33	7.4	4.48699	Up	2.41908e-11	1.30709e-10	-	-	-	-	-	-	-
p5_sc00094.V1.gene32	1806	8	164	2.06	46.02	4.48154	Up	7.13372e-42	1.05887e-40	-	-	-	-	-	-	-
p5_sc00051.V1.gene246	801	19	390	11.34	253.23	4.48096	Up	1.18095e-97	4.0374e-96	-	-	-	-	-	-	-
p5_sc00027.V1.gene327	621	8	164	6.24	139.25	4.47999	Up	7.13372e-42	1.05952e-40	-	-	-	-	-	-	-
p5_sc00001.V1.gene2352	576	2	41	1.69	37.71	4.47985	Up	2.41908e-11	1.30767e-10	-	-	-	-	-	-	-
p5_sc00015.V1.gene565	2070	170.45	3494.13	38.26	853.31	4.47916	Up	0	0	-	-	-	-	-	-	-
p5_sc00017.V1.gene638	756	1	20.36	0.63	14.05	4.47907	Up	5.07448e-06	1.7494e-05	-	-	-	-	-	-	-
p5_sc03153.V1.gene4	336	12	245	18.26	405.66	4.47351	Up	7.96756e-62	1.67789e-60	-	-	-	-	-	-	-
p5_sc00160.V1.gene175	2064	20.98	428.02	4.72	104.84	4.47326	Up	6.5091e-108	2.43855e-106	-	-	-	-	-	-	-
p5_sc00099.V1.gene63	1449	2	41	0.65	14.41	4.47049	Up	2.41908e-11	1.30738e-10	-	-	-	-	-	-	-
p5_sc24459.V1.gene2	594	26	528	21.27	470.02	4.46583	Up	2.25596e-131	1.02593e-129	-	-	-	-	-	-	-
p5_sc00051.V1.gene450	1758	4	81	1.06	23.37	4.46252	Up	2.8778e-21	2.48062e-20	-	-	-	-	-	-	-
p5_sc18361.V1.gene1	417	13.39	270.42	16.04	352.56	4.45812	Up	3.20494e-68	7.42682e-67	-	-	-	-	-	-	-
p5_sc00019.V1.gene633	747	1	20	0.64	13.97	4.44812	Up	5.07448e-06	1.7489e-05	-	-	-	-	-	-	-
p5_sc00452.V1.gene53	933	1	20.1	0.51	11.13	4.44781	Up	5.07448e-06	1.74841e-05	-	-	-	-	-	-	-
p5_sc00049.V1.gene17	471	2.14	42.99	2.25	49.09	4.44743	Up	1.21704e-11	6.70601e-11	-	-	-	-	-	-	-
p5_sc00654.V1.gene29	492	1	20	1	21.79	4.44559	Up	5.07448e-06	1.74965e-05	-	-	-	-	-	-	-
p5_sc00001.V1.gene3357	1110	6	120	2.55	55.5	4.44392	Up	7.70778e-31	8.87548e-30	-	-	-	-	-	-	-
p5_sc00129.V1.gene19	690	1	20	0.7	15.19	4.43962	Up	5.07448e-06	1.74791e-05	-	-	-	-	-	-	-
p5_sc00264.V1.gene123	630	14	279	10.76	233.31	4.4385	Up	7.32494e-70	1.75966e-68	-	-	-	-	-	-	-
p5_sc00025.V1.gene259	1515	1	20	0.31	6.72	4.43812	Up	5.07448e-06	1.74816e-05	-	-	-	-	-	-	-
p5_sc00232.V1.gene94	1521	1	20	0.31	6.69	4.43167	Up	5.07448e-06	1.7499e-05	-	-	-	-	-	-	-
p5_sc00271.V1.gene66	840	9	178	5.11	109.97	4.42764	Up	5.21726e-45	8.20644e-44	-	-	-	-	-	-	-
p5_sc00128.V1.gene284	714	7	138	4.71	101.1	4.42391	Up	3.5932e-35	4.62045e-34	-	-	-	-	-	-	-
p5_sc00135.V1.gene168	525	1.44	28.29	1.34	28.74	4.42276	Up	1.96811e-08	8.62972e-08	-	-	-	-	-	-	-
p5_sc00053.V1.gene27	1767	25	492	6.59	141.18	4.42111	Up	9.98366e-122	4.25297e-120	-	-	-	-	-	-	-
p5_sc00028.V1.gene562	954	200	3938.02	99.47	2130.86	4.42103	Up	0	0	-	-	-	-	-	-	-
p5_sc00070.V1.gene317	789	15.01	295.04	9.1	194.63	4.41872	Up	1.3914e-73	3.56137e-72	-	-	-	-	-	-	-
p5_sc00141.V1.gene265	3300	80.8	1586.97	11.3	241.51	4.41769	Up	0	0	-	-	-	-	-	-	-
p5_sc00033.V1.gene10	1659	8	157	2.25	48.05	4.41654	Up	8.53698e-40	1.21579e-38	-	-	-	-	-	-	-
p5_sc00091.V1.gene355	1308	4	78.75	1.44	30.75	4.41645	Up	2.2387e-20	1.8641e-19	-	-	-	-	-	-	-
p5_sc00058.V1.gene622	867	10	195.87	5.49	117.08	4.41454	Up	4.91784e-49	8.33009e-48	-	-	-	-	-	-	-
p5_sc00012.V1.gene980	894	2	39	1.06	22.58	4.41291	Up	9.5281e-11	4.93803e-10	-	-	-	-	-	-	-
p5_sc00014.V1.gene278	3174	29	567.7	4.22	89.86	4.41236	Up	7.56824e-140	3.68367e-138	-	-	-	-	-	-	-
p5_sc00044.V1.gene225	1350	18	351.99	6.25	133.06	4.41208	Up	4.0945e-87	1.26268e-85	-	-	-	-	-	-	-
p5_sc00008.V1.gene592	531	2	39	1.84	39.14	4.41087	Up	9.5281e-11	4.94014e-10	-	-	-	-	-	-	-
p5_sc00010.V1.gene390	492	2	39	2	42.49	4.40905	Up	9.5281e-11	4.93592e-10	-	-	-	-	-	-	-
p5_sc00262.V1.gene85	1188	3	58.63	1.19	25.28	4.40896	Up	2.00314e-15	1.34202e-14	-	-	-	-	-	-	-
p5_sc00159.V1.gene167	849	3.42	66.63	1.92	40.71	4.40621	Up	8.29018e-18	6.21353e-17	-	-	-	-	-	-	-
p5_sc00121.V1.gene11	465	2	39	2.13	45.16	4.40612	Up	9.5281e-11	4.93909e-10	-	-	-	-	-	-	-
p5_sc00935.V1.gene31	2100	356	6931.99	78.75	1668.28	4.40494	Up	0	0	-	-	-	-	-	-	-
p5_sc00309.V1.gene47	522	1.52	29.63	1.43	30.29	4.40475	Up	9.77698e-09	4.39511e-08	-	-	-	-	-	-	-
p5_sc00063.V1.gene308	2658	8.45	163.79	1.47	31.03	4.39978	Up	1.4143e-41	2.08905e-40	-	-	-	-	-	-	-
p5_sc00251.V1.gene144	1221	1.18	23.16	0.46	9.71	4.39977	Up	6.39436e-07	2.43317e-06	-	-	-	-	-	-	-
p5_sc00050.V1.gene450	3165	10	193.97	1.46	30.79	4.39842	Up	1.92307e-48	3.21915e-47	-	-	-	-	-	-	-
p5_sc00075.V1.gene75	1467	71.99	1395.38	22.97	484.36	4.39826	Up	0	0	-	-	-	-	-	-	-
p5_sc00077.V1.gene409	1497	10	192	3.13	65.28	4.38241	Up	3.8014e-48	6.33279e-47	-	-	-	-	-	-	-
p5_sc00002.V1.gene278	819	6	115	3.5	72.96	4.38168	Up	2.34048e-29	2.58455e-28	-	-	-	-	-	-	-
p5_sc00039.V1.gene245	426	11	210.29	12.88	267.84	4.37817	Up	1.81595e-52	3.26051e-51	-	-	-	-	-	-	-
p5_sc15312.V1.gene1	219	1	19.01	2.49	51.61	4.37343	Up	1.00853e-05	3.37463e-05	-	-	-	-	-	-	-
p5_sc00002.V1.gene1916	687	1	19	0.7	14.5	4.37255	Up	1.00853e-05	3.37557e-05	-	-	-	-	-	-	-
p5_sc00008.V1.gene771	966	1	19	0.49	10.15	4.37255	Up	1.00853e-05	3.37277e-05	-	-	-	-	-	-	-
p5_sc00239.V1.gene52	384	1	19	1.31	27.12	4.37172	Up	1.00853e-05	3.37603e-05	-	-	-	-	-	-	-
p5_sc00151.V1.gene69	1473	4	76	1.27	26.27	4.37052	Up	8.76366e-20	7.0902e-19	-	-	-	-	-	-	-
p5_sc03550.V1.gene4	1146	1.01	18.96	0.41	8.48	4.37037	Up	2.00026e-05	6.48793e-05	-	-	-	-	-	-	-
p5_sc00147.V1.gene19	549	1	19	0.89	18.4	4.36976	Up	1.00853e-05	3.37324e-05	-	-	-	-	-	-	-
p5_sc00960.V1.gene8	822	1.21	22.9	0.7	14.47	4.36957	Up	1.27756e-06	4.71336e-06	-	-	-	-	-	-	-
p5_sc00003.V1.gene875	1755	7	133	1.86	38.43	4.36886	Up	1.08733e-33	1.34058e-32	-	-	-	-	-	-	-
p5_sc00012.V1.gene588	699	1	19	0.69	14.24	4.36721	Up	1.00853e-05	3.3751e-05	-	-	-	-	-	-	-
p5_sc00018.V1.gene755	891	2	38	1.07	22.08	4.36706	Up	1.88788e-10	9.56927e-10	-	-	-	-	-	-	-
p5_sc00018.V1.gene280	2031	3	57	0.69	14.19	4.36213	Up	3.96444e-15	2.61267e-14	-	-	-	-	-	-	-
p5_sc00406.V1.gene98	1440	11	208	3.58	73.59	4.36148	Up	7.08598e-52	1.26014e-50	-	-	-	-	-	-	-
p5_sc00169.V1.gene126	1131	38.05	716.96	15.86	325.24	4.35804	Up	9.08176e-175	5.53097e-173	-	-	-	-	-	-	-
p5_sc00001.V1.gene2028	921	19	357	9.8	200.38	4.35381	Up	7.05194e-88	2.20842e-86	-	-	-	-	-	-	-
p5_sc00001.V1.gene2242	2790	5	94	0.83	16.95	4.35203	Up	3.94194e-24	3.78111e-23	-	-	-	-	-	-	-
p5_sc00034.V1.gene147	2076	46	862.95	10.29	210.13	4.35197	Up	8.26402e-210	5.96165e-208	-	-	-	-	-	-	-
p5_sc00027.V1.gene733	897	53.78	1004.66	28.52	579.61	4.34504	Up	1.13364e-244	1.01396e-242	-	-	-	-	-	-	-
p5_sc00003.V1.gene310	1887	10	187	2.47	50.18	4.34453	Up	1.14294e-46	1.85807e-45	-	-	-	-	-	-	-
p5_sc00003.V1.gene424	282	3	56	5.57	113.08	4.34352	Up	7.83978e-15	5.0987e-14	-	-	-	-	-	-	-
p5_sc00101.V1.gene226	1200	3	56	1.18	23.9	4.34015	Up	7.83978e-15	5.09733e-14	-	-	-	-	-	-	-
p5_sc00231.V1.gene4	1788	74	1373	19.28	389.28	4.33563	Up	0	0	-	-	-	-	-	-	-
p5_sc00033.V1.gene386	822	2	37	1.16	23.38	4.33308	Up	3.73624e-10	1.8486e-09	-	-	-	-	-	-	-
p5_sc00001.V1.gene2029	516	2	37	1.9	38.29	4.3329	Up	3.73624e-10	1.84822e-09	-	-	-	-	-	-	-
p5_sc00002.V1.gene1675	1077	21.99	405.63	9.64	193.55	4.32753	Up	4.7667e-100	1.66484e-98	-	-	-	-	-	-	-
p5_sc00099.V1.gene173	1167	2	37	0.81	16.25	4.32637	Up	3.73624e-10	1.84746e-09	-	-	-	-	-	-	-
p5_sc00038.V1.gene247	1572	29.53	544.34	8.78	176.04	4.32554	Up	4.77724e-133	2.20984e-131	-	-	-	-	-	-	-
p5_sc00035.V1.gene347	1086	2	36.82	0.87	17.42	4.32359	Up	7.38528e-10	3.57952e-09	-	-	-	-	-	-	-
p5_sc00214.V1.gene38	1776	3	55.2	0.79	15.76	4.31827	Up	1.54905e-14	9.95422e-14	-	-	-	-	-	-	-
p5_sc00248.V1.gene89	423	1.21	22.01	1.42	28.25	4.31429	Up	1.27756e-06	4.7148e-06	-	-	-	-	-	-	-
p5_sc29003.V1.gene1	450	9	164.21	9.92	197.03	4.31193	Up	7.1969e-41	1.04961e-39	-	-	-	-	-	-	-
p5_sc00002.V1.gene173	1110	5	91	2.13	42.09	4.30455	Up	3.03304e-23	2.79748e-22	-	-	-	-	-	-	-
p5_sc00003.V1.gene1378	1161	1.02	18.34	0.41	8.1	4.30423	Up	2.00026e-05	6.48359e-05	-	-	-	-	-	-	-
p5_sc00099.V1.gene318	3957	2	35.82	0.23	4.54	4.30299	Up	1.45795e-09	6.93606e-09	-	-	-	-	-	-	-
p5_sc09682.V1.gene1	1500	1	18	0.31	6.11	4.30083	Up	2.00026e-05	6.48186e-05	-	-	-	-	-	-	-
p5_sc00100.V1.gene64	2013	11	199	2.54	50	4.29903	Up	3.20664e-49	5.45827e-48	-	-	-	-	-	-	-
p5_sc00002.V1.gene1875	1008	49	886	23.02	452.78	4.29785	Up	6.94504e-214	5.21179e-212	-	-	-	-	-	-	-
p5_sc00039.V1.gene729	1326	81.38	1470.1	28.8	566.08	4.29687	Up	0	0	-	-	-	-	-	-	-
p5_sc00005.V1.gene69	2298	33.75	608.69	6.81	133.67	4.29488	Up	6.39788e-148	3.33502e-146	-	-	-	-	-	-	-
p5_sc00245.V1.gene115	921	2	36	1.03	20.21	4.29435	Up	7.38528e-10	3.58239e-09	-	-	-	-	-	-	-
p5_sc00043.V1.gene468	408	2	36	2.45	48.07	4.29428	Up	7.38528e-10	3.58095e-09	-	-	-	-	-	-	-
p5_sc20365.V1.gene2	618	3	54	2.35	46.09	4.29372	Up	3.0581e-14	1.93539e-13	-	-	-	-	-	-	-
p5_sc00038.V1.gene165	483	1	18	1.02	20	4.29336	Up	2.00026e-05	6.48706e-05	-	-	-	-	-	-	-
p5_sc08415.V1.gene2	897	8	144.01	4.24	83.08	4.29237	Up	5.93028e-36	7.73233e-35	-	-	-	-	-	-	-
p5_sc00181.V1.gene36	804	1	17.88	0.59	11.56	4.29228	Up	3.9581e-05	0.000124179	-	-	-	-	-	-	-
p5_sc00002.V1.gene447	1149	4	72	1.64	32.13	4.29215	Up	1.33288e-18	1.03253e-17	-	-	-	-	-	-	-
p5_sc00010.V1.gene762	819	2.26	40.77	1.32	25.86	4.29211	Up	4.8035e-11	2.53665e-10	-	-	-	-	-	-	-
p5_sc00025.V1.gene252	987	1	18	0.48	9.4	4.29155	Up	2.00026e-05	6.48619e-05	-	-	-	-	-	-	-
p5_sc00605.V1.gene24	561	1	18	0.87	17.03	4.29092	Up	2.00026e-05	6.48533e-05	-	-	-	-	-	-	-
p5_sc00013.V1.gene535	534	1	18	0.92	17.95	4.28621	Up	2.00026e-05	6.48273e-05	-	-	-	-	-	-	-
p5_sc03089.V1.gene1	414	1.17	21.04	1.42	27.65	4.28332	Up	2.5484e-06	9.12687e-06	-	-	-	-	-	-	-
p5_sc03677.V1.gene4	1410	1.1	19.87	0.37	7.18	4.27839	Up	1.00853e-05	3.3737e-05	-	-	-	-	-	-	-
p5_sc03557.V1.gene6	900	2.99	53.31	1.58	30.65	4.27789	Up	6.0146e-15	3.94128e-14	-	-	-	-	-	-	-
p5_sc00539.V1.gene45	2040	1	17.98	0.23	4.46	4.27734	Up	3.9581e-05	0.000124227	-	-	-	-	-	-	-
p5_sc00007.V1.gene8	2619	12	213.35	2.12	41.03	4.27454	Up	2.30828e-52	4.13223e-51	-	-	-	-	-	-	-
p5_sc00182.V1.gene120	552	4	71	3.54	68.35	4.27112	Up	2.62782e-18	2.01441e-17	-	-	-	-	-	-	-
p5_sc00441.V1.gene5	1362	68	1202	23.41	450.28	4.26563	Up	4.85746e-288	5.14148e-286	-	-	-	-	-	-	-
p5_sc00003.V1.gene1297	1125	3	53.09	1.26	24.22	4.2647	Up	6.03182e-14	3.76527e-13	-	-	-	-	-	-	-
p5_sc00017.V1.gene857	3474	8	141	1.06	20.37	4.26431	Up	4.5301e-35	5.81595e-34	-	-	-	-	-	-	-
p5_sc00018.V1.gene705	936	9	158.98						5.89501e-38				-		-	-
	1431	3.09001	54.4	1.01	19.37	4.2614	Up			-		-	-
	1875	0	46.82	0.66	-12.65					p5_sc00259.V1.gene106	-	p5_sc00340.V1.gene37	-			-
p5_sc00004.V1.gene961						17.0392	Up	2.20194e-106	8.11137e-105	-	-	-	-	-	-	-
p5_sc00044.V1.gene592	867	5	88	2.75	52.6	4.25756	Up	2.32232e-22	2.07409e-21	-	-	-	-	-	-	-
p5_sc00055.V1.gene433	2172	15.15	266.39	3.24	61.95	4.25704	Up	5.06768e-65	1.11264e-63	-	-	-	-	-	-	-
p5_sc00824.V1.gene5	1998	2.3	40.78	0.54	10.32	4.25634	Up	4.8035e-11	2.53609e-10	-	-	-	-	-	-	-
p5_sc00423.V1.gene70	2259	7	123	1.44	27.48	4.25424	Up	9.6832e-31	1.1129e-29	-	-	-	-	-	-	-
p5_sc00067.V1.gene236	771	2	35	1.24	23.65	4.25343	Up	1.45795e-09	6.93742e-09	-	-	-	-	-	-	-
p5_sc05353.V1.gene1	492	3.98	69.83	3.99	76.06	4.25268	Up	1.04777e-18	8.15045e-18	-	-	-	-	-	-	-
p5_sc01029.V1.gene12	1170	8	140.02	3.22	61.34	4.2517	Up	8.91532e-35	1.13438e-33	-	-	-	-	-	-	-
p5_sc00024.V1.gene457	417	59	1033	70.7	1346.78	4.25166	Up	3.06636e-247	2.76303e-245	-	-	-	-	-	-	-
p5_sc00121.V1.gene296	1137	6	104.97	2.49	47.36	4.24945	Up	2.6955e-21	4.16959e-25		p5_sc00064.V1.gene261	-	-			-
	40.23	2.78998e+40	1431.92	10.03	178.4	4.24785		6.79039e-313	4.45015e-308	-				-	-
p5_sc00035.V1.gene290				2.44951	46.54		Up		5.42125e-30	-		-				p5_sc00259.V1.gene106
p5_sc00045.V1.gene529	2.2324e+157	24	2.33076e-306	6.73	127.77	4.24704	Up	3.42164e-101		-			-	-	-	p5_sc00043.V1.gene400
								0	0	-	-	p5_sc00340.V1.gene37	-
	606	3	52	2.4	45.32	4.23904	Up	1.18863e-13	7.32737e-13	-	-	-	-	-	-	-
p5_sc00069.V1.gene90	1284	3	52	1.1	20.7	4.23406	Up	1.18863e-13	7.32923e-13	-	-	-	-	-	-	-
p5_sc00177.V1.gene7	1596	23	397	6.73	126.41	4.23136	Up	1.04415e-95	3.54471e-94	-	-	-	-	-	-	-
p5_sc00012.V1.gene489	969	13	224	6.36	119.26	4.22894	Up	1.26207e-54	2.3568e-53	-	-	-	-	-	-	-
p5_sc06956.V1.gene1	1065	4.79	82.62	2.13	39.88	4.22674	Up	1.45078e-21	1.26313e-20	-	-	-	-	-	-	-
p5_sc00043.V1.gene467	690	5	86	3.49	65.32	4.22623	Up	8.99584e-22	7.88038e-21	-	-	-	-	-	-	-
p5_sc00044.V1.gene546	756	1	17.08	0.63	11.79	4.22607	Up	3.9581e-05	0.000124146	-	-	-	-	-	-	-
p5_sc00123.V1.gene119	981	2	34.48	0.97	18.12	4.22345	Up	2.87428e-09	1.33954e-08	-	-	-	-	-	-	-
p5_sc00002.V1.gene125	2745	109.06	1869.13	18.38	342.73	4.22086	Up	0	0	-	-	-	-	-	-	-
p5_sc02948.V1.gene3	990	4.44	75.9	2.12	39.52	4.22045	Up	1.73233e-19	1.3881e-18	-	-	-	-	-	-	-
p5_sc00035.V1.gene524	792	1	17	0.6	11.17	4.21852	Up	3.9581e-05	0.000124098	-	-	-	-	-	-	-
p5_sc00006.V1.gene308	2145	3.53	60.02	0.76	14.14	4.21764	Up	5.10222e-16	3.51343e-15	-	-	-	-	-	-	-
p5_sc00036.V1.gene605	921	40	684	20.64	383.91	4.21725	Up	2.23588e-163	1.29654e-161	-	-	-	-	-	-	-
p5_sc00049.V1.gene470	669	9.01	154	6.5	120.85	4.21663	Up	6.28412e-38	8.62519e-37	-	-	-	-	-	-	-
p5_sc00119.V1.gene206	735	1	17	0.65	12.08	4.21604	Up	3.9581e-05	0.000124163	-	-	-	-	-	-	-
p5_sc00028.V1.gene262	1146	3.69	63.11	1.52	28.24	4.2156	Up	6.52332e-17	4.66015e-16	-	-	-	-	-	-	-
p5_sc00036.V1.gene411	627	1	17	0.77	14.29	4.214	Up	3.9581e-05	0.000124082	-	-	-	-	-	-	-
p5_sc00005.V1.gene313	879	1	17	0.54	10.02	4.21378	Up	3.9581e-05	0.000124114	-	-	-	-	-	-	-
p5_sc00523.V1.gene43	660	2	34	1.46	27.07	4.21265	Up	2.87428e-09	1.33929e-08	-	-	-	-	-	-	-
p5_sc01644.V1.gene8	1296	4.45	75.63	1.61	29.81	4.21066	Up	1.73233e-19	1.38764e-18	-	-	-	-	-	-	-
p5_sc00061.V1.gene63	231	1	17	2.34	43.3	4.20979	Up	3.9581e-05	0.000124211	-	-	-	-	-	-	-
p5_sc00095.V1.gene116	228	1	17	2.38	43.98	4.20781	Up	3.9581e-05	0.000124259	-	-	-	-	-	-	-
p5_sc00028.V1.gene487	1224	4	67.99	1.54	28.43	4.20641	Up	3.94166e-17	2.852e-16	-	-	-	-	-	-	-
p5_sc02531.V1.gene6	612	1.15	19.44	0.91	16.77	4.20387	Up	1.00853e-05	3.37417e-05	-	-	-	-	-	-	-
p5_sc00689.V1.gene30	777	1	17	0.62	11.4	4.20062	Up	3.9581e-05	0.000124195	-	-	-	-	-	-	-
p5_sc00325.V1.gene26	741	7	118	4.53	83.14	4.19796	Up	2.8455e-29	3.13652e-28	-	-	-	-	-	-	-
p5_sc00010.V1.gene489	1134	1	16.94	0.42	7.67	4.19077	Up	7.81254e-05	0.000235767	-	-	-	-	-	-	-
p5_sc00005.V1.gene1264	795	36	603	21.66	394.64	4.18743	Up	1.62679e-143	8.21496e-142	-	-	-	-	-	-	-
p5_sc00084.V1.gene277	1254	47	787	17.62	320.96	4.18711	Up	8.77064e-187	5.74572e-185	-	-	-	-	-	-	-
p5_sc00019.V1.gene784	888	30.37	507.67	16.28	295.98	4.18433	Up	3.49006e-121	1.47894e-119	-	-	-	-	-	-	-
p5_sc00043.V1.gene226	1134	90.76	1514.55	37.74	685.18	4.18232	Up	0	0	-	-	-	-	-	-	-
p5_sc01645.V1.gene11	471	1.77	29.57	1.86	33.76	4.18194	Up	9.77698e-09	4.39185e-08	-	-	-	-	-	-	-
p5_sc00015.V1.gene636	2298	2	33	0.4	7.25	4.17991	Up	5.65848e-09	2.582e-08	-	-	-	-	-	-	-
p5_sc00032.V1.gene178	1125	14	233.01	5.87	106.28	4.17837	Up	2.6376e-56	5.05797e-55	-	-	-	-	-	-	-
p5_sc00004.V1.gene274	705	11	183	7.51	135.88	4.17738	Up	1.60084e-44	2.48896e-43	-	-	-	-	-	-	-
p5_sc00057.V1.gene256	597	30	499	24.42	441.83	4.17736	Up	7.6536e-119	3.14433e-117	-	-	-	-	-	-	-
p5_sc00172.V1.gene51	1530	3	50	0.92	16.62	4.17514	Up	4.60236e-13	2.75177e-12	-	-	-	-	-	-	-
p5_sc01740.V1.gene6	1035	1.69	27.95	0.77	13.9	4.17408	Up	3.9577e-08	1.68566e-07	-	-	-	-	-	-	-
p5_sc00001.V1.gene2030	639	5	83	3.79	68.37	4.17309	Up	6.82712e-21	5.79015e-20	-	-	-	-	-	-	-
p5_sc00085.V1.gene161	2631	15	248.44	2.64	47.56	4.17114	Up	9.62476e-60	1.95717e-58	-	-	-	-	-	-	-
p5_sc01225.V1.gene1	2124	61	1009.01	13.34	240.04	4.16944	Up	2.83766e-238	2.46531e-236	-	-	-	-	-	-	-
p5_sc00170.V1.gene52	321	2	32.98	3.2	57.49	4.16717	Up	1.11229e-08	4.96057e-08	-	-	-	-	-	-	-
p5_sc00049.V1.gene128	405	1	16.55	1.24	22.27	4.16669	Up	7.81254e-05	0.000235885	-	-	-	-	-	-	-
p5_sc00078.V1.gene180	1782	11.52	189.74	3.01	53.98	4.16459	Up	2.7934e-46	4.50194e-45	-	-	-	-	-	-	-
p5_sc00017.V1.gene379	1866	2	33	0.5	8.96	4.1635	Up	5.65848e-09	2.58152e-08	-	-	-	-	-	-	-
p5_sc00047.V1.gene360	591	2	33	1.65	29.54	4.16213	Up	5.65848e-09	2.58054e-08	-	-	-	-	-	-	-
p5_sc00358.V1.gene40	660	2	32.81	1.46	26.12	4.16111	Up	1.11229e-08	4.96331e-08	-	-	-	-	-	-	-
p5_sc00058.V1.gene597	1557	7	115	2.1	37.56	4.16074	Up	2.15128e-28	2.32582e-27	-	-	-	-	-	-	-
p5_sc10963.V1.gene1	675	1	16.55	0.72	12.86	4.15875	Up	7.81254e-05	0.00023562	-	-	-	-	-	-	-
p5_sc00031.V1.gene577	2622	34.98	573.85	6.18	110.23	4.15677	Up	1.17255e-136	5.59477e-135	-	-	-	-	-	-	-
p5_sc00195.V1.gene161	1839	3	49	0.76	13.5	4.15082	Up	9.04244e-13	5.32636e-12	-	-	-	-	-	-	-
p5_sc00004.V1.gene443	1371	43.52	708.96	14.88	263.79	4.14794	Up	1.62217e-167	9.63722e-166	-	-	-	-	-	-	-
p5_sc01603.V1.gene2	2070	1.32	21.69	0.3	5.3	4.14296	Up	2.5484e-06	9.12418e-06	-	-	-	-	-	-	-
p5_sc00035.V1.gene14	1509	44.64	724.01	13.84	244.15	4.14085	Up	3.08586e-171	1.85144e-169	-	-	-	-	-	-	-
p5_sc00312.V1.gene100	744	9	145	5.8	101.73	4.13255	Up	2.7063e-35	3.48555e-34	-	-	-	-	-	-	-
p5_sc00571.V1.gene46	1611	131	2109.98	37.97	665.45	4.1314	Up	0	0	-	-	-	-	-	-	-
p5_sc00189.V1.gene149	291	0.74	11.96	1.33	23.3	4.13083	Up	0.000308344	0.000859964	-	-	-	-	-	-	-
p5_sc00008.V1.gene1202	1029	10	161.02	4.6	80.55	4.13018	Up	4.94388e-39	6.91088e-38	-	-	-	-	-	-	-
p5_sc00005.V1.gene436	861	1	16	0.55	9.63	4.13003	Up	7.81254e-05	0.00023565	-	-	-	-	-	-	-
p5_sc00372.V1.gene76	966	12	193	5.89	103.09	4.12949	Up	1.67247e-46	2.71346e-45	-	-	-	-	-	-	-
p5_sc00012.V1.gene347	1401	24	386	8.03	140.47	4.12872	Up	1.55517e-91	5.03281e-90	-	-	-	-	-	-	-
p5_sc00003.V1.gene408	609	2	32	1.59	27.74	4.12487	Up	1.11229e-08	4.96148e-08	-	-	-	-	-	-	-
p5_sc00019.V1.gene599	1122	1	16	0.42	7.32	4.12338	Up	7.81254e-05	0.000235679	-	-	-	-	-	-	-
p5_sc00019.V1.gene208	2412	113.08	1810.58	21.73	378.52	4.12261	Up	0	0	-	-	-	-	-	-	-
p5_sc00774.V1.gene20	387	1	16	1.3	22.64	4.12229	Up	7.81254e-05	0.000235914	-	-	-	-	-	-	-
p5_sc00191.V1.gene118	810	1	16	0.59	10.27	4.12158	Up	7.81254e-05	0.000235796	-	-	-	-	-	-	-
p5_sc00213.V1.gene165	486	2	32	2.03	35.32	4.12093	Up	1.11229e-08	4.9624e-08	-	-	-	-	-	-	-
p5_sc00112.V1.gene39	1137	2	32	0.83	14.44	4.12082	Up	1.11229e-08	4.95966e-08	-	-	-	-	-	-	-
p5_sc00332.V1.gene44	702	85	1359.13	58.27	1013.69	4.12072	Up	0	0	-	-	-	-	-	-	-
p5_sc00048.V1.gene50	909	6	96	3.14	54.62	4.12059	Up	9.0736e-24	8.53123e-23	-	-	-	-	-	-	-
p5_sc00017.V1.gene568	714	2	32.04	1.35	23.47	4.11979	Up	1.11229e-08	4.95875e-08	-	-	-	-	-	-	-
p5_sc00050.V1.gene332	756	15	239.59	9.51	165.3	4.1195	Up	4.0836e-57	7.91226e-56	-	-	-	-	-	-	-
p5_sc00303.V1.gene85	951	1	16	0.5	8.69	4.11936	Up	7.81254e-05	0.000235708	-	-	-	-	-	-	-
p5_sc00798.V1.gene13	477	1.51	23.98	1.56	27.01	4.11388	Up	6.39436e-07	2.43241e-06	-	-	-	-	-	-	-
p5_sc00079.V1.gene110	711	1	16	0.68	11.77	4.11344	Up	7.81254e-05	0.000235562	-	-	-	-	-	-	-
p5_sc00061.V1.gene482	657	8	127	5.88	101.59	4.1108	Up	5.71362e-31	6.59174e-30	-	-	-	-	-	-	-
p5_sc00017.V1.gene691	834	1	15.75	0.57	9.8	4.10375	Up	0.000153775	0.000446443	-	-	-	-	-	-	-
p5_sc00703.V1.gene11	897	2	31.58	1.06	18.22	4.10339	Up	2.18296e-08	9.53383e-08	-	-	-	-	-	-	-
p5_sc00038.V1.gene441	972	9	142	4.39	75.36	4.10151	Up	2.02978e-34	2.54658e-33	-	-	-	-	-	-	-
p5_sc00154.V1.gene212	2067	69	1088	15.51	266.1	4.1007	Up	9.73212e-254	9.07296e-252	-	-	-	-	-	-	-
p5_sc00011.V1.gene783	1236	1.8	28.47	0.69	11.78	4.0936	Up	1.96811e-08	8.63441e-08	-	-	-	-	-	-	-
p5_sc18722.V1.gene3	546	1	15.7	0.9	15.29	4.08652	Up	0.000153775	0.000446336	-	-	-	-	-	-	-
p5_sc00006.V1.gene1055	1008	5	78	2.35	39.86	4.08421	Up	1.97485e-19	1.57773e-18	-	-	-	-	-	-	-
p5_sc07870.V1.gene2	1956	2.04	31.45	0.48	8.14	4.08392	Up	2.18296e-08	9.53727e-08	-	-	-	-	-	-	-
p5_sc00360.V1.gene3	705	2.33	36.29	1.59	26.95	4.08319	Up	7.38528e-10	3.58024e-09	-	-	-	-	-	-	-
p5_sc00017.V1.gene339	1014	1.14	17.69	0.53	8.98	4.08265	Up	3.9581e-05	0.000124243	-	-	-	-	-	-	-
p5_sc02187.V1.gene4	1854	1.83	28.46	0.46	7.78	4.08006	Up	1.96811e-08	8.62504e-08	-	-	-	-	-	-	-
p5_sc01220.V1.gene2	756	11	171	6.98	117.97	4.07905	Up	5.08534e-41	7.42999e-40	-	-	-	-	-	-	-
p5_sc00107.V1.gene245	2544	6	93	1.09	18.42	4.07887	Up	6.80132e-23	6.19066e-22	-	-	-	-	-	-	-
p5_sc00153.V1.gene135	1461	2	31	0.64	10.81	4.07815	Up	2.18296e-08	9.52868e-08	-	-	-	-	-	-	-
p5_sc00080.V1.gene163	657	20	310	14.7	247.96	4.07622	Up	3.88454e-73	9.86974e-72	-	-	-	-	-	-	-
p5_sc00016.V1.gene810	609	20	310	15.94	268.74	4.07549	Up	3.88454e-73	9.8801e-72	-	-	-	-	-	-	-
p5_sc00352.V1.gene51	471	4	62	4.2	70.8	4.07529	Up	1.14302e-15	7.74986e-15	-	-	-	-	-	-	-
p5_sc03968.V1.gene1	600	2	31	1.62	27.3	4.07484	Up	2.18296e-08	9.5304e-08	-	-	-	-	-	-	-
p5_sc00059.V1.gene411	786	2	31.02	1.22	20.54	4.07348	Up	2.18296e-08	9.53211e-08	-	-	-	-	-	-	-
p5_sc00008.V1.gene562	825	7	107.99	4.05	67.98	4.06912	Up	4.63512e-26	4.69105e-25	-	-	-	-	-	-	-
p5_sc01734.V1.gene6	522	1	15.43	0.94	15.77	4.06838	Up	0.000153775	0.000446764	-	-	-	-	-	-	-
p5_sc00310.V1.gene27	837	5	77	2.85	47.75	4.06647	Up	3.86258e-19	3.05764e-18	-	-	-	-	-	-	-
p5_sc00007.V1.gene775	786	33	508	20.09	336.45	4.06584	Up	1.20792e-118	4.95411e-117	-	-	-	-	-	-	-
p5_sc01006.V1.gene15	1398	1	15.57	0.34	5.68	4.06228	Up	0.000153775	0.00044655	-	-	-	-	-	-	-
p5_sc00211.V1.gene50	636	4	61	3.04	50.5	4.05414	Up	2.23562e-15	1.49364e-14	-	-	-	-	-	-	-
p5_sc00106.V1.gene133	651	1	15.17	0.74	12.25	4.04911	Up	0.000153775	0.000446603	-	-	-	-	-	-	-
p5_sc00333.V1.gene77	774	5	76	3.09	51.15	4.04906	Up	7.54914e-19	5.89699e-18	-	-	-	-	-	-	-
p5_sc00034.V1.gene613	1620	5	76	1.44	23.83	4.04864	Up	7.54914e-19	5.9027e-18	-	-	-	-	-	-	-
p5_sc00054.V1.gene433	621	5	76	3.9	64.53	4.04842	Up	7.54914e-19	5.9046e-18	-	-	-	-	-	-	-
p5_sc00050.V1.gene464	1032	5	75.93	2.29	37.87	4.04764	Up	1.4743e-18	1.13953e-17	-	-	-	-	-	-	-
p5_sc00843.V1.gene10	2193	1.37	20.81	0.29	4.79	4.0459	Up	5.07448e-06	1.74865e-05	-	-	-	-	-	-	-
p5_sc00134.V1.gene84	1929	55	835.25	13.27	219.17	4.04581	Up	3.05172e-193	2.06046e-191	-	-	-	-	-	-	-
p5_sc00001.V1.gene2264	834	6	91	3.43	56.64	4.04554	Up	2.59698e-22	2.31257e-21	-	-	-	-	-	-	-
p5_sc00004.V1.gene533	765	6	91	3.76	62.01	4.0437	Up	2.59698e-22	2.31342e-21	-	-	-	-	-	-	-
p5_sc00006.V1.gene732	2178	43	652	9.17	151.2	4.04339	Up	3.25658e-151	1.73868e-149	-	-	-	-	-	-	-
p5_sc00067.V1.gene404	924	1	15	0.51	8.39	4.0401	Up	0.000153775	0.000447193	-	-	-	-	-	-	-
p5_sc00312.V1.gene92	960	1	15	0.49	8.06	4.03993	Up	0.000153775	0.000446229	-	-	-	-	-	-	-
p5_sc01120.V1.gene20	678	4.18	63.14	2.97	48.85	4.03982	Up	5.83876e-16	4.00923e-15	-	-	-	-	-	-	-
p5_sc00183.V1.gene125	666	1	15	0.72	11.83	4.03831	Up	0.000153775	0.000446978	-	-	-	-	-	-	-
p5_sc01886.V1.gene13	534	0.9	13.51	0.82	13.47	4.03798	Up	7.1401e-05	0.000216878	-	-	-	-	-	-	-
p5_sc00044.V1.gene64	927	4	60.38	2.05	33.66	4.03734	Up	4.36852e-15	2.87584e-14	-	-	-	-	-	-	-
p5_sc00064.V1.gene252	1335	1	15	0.35	5.74	4.03562	Up	0.000153775	0.000447246	-	-	-	-	-	-	-
p5_sc00090.V1.gene287	645	1	15.08	0.75	12.3	4.03562	Up	0.000153775	0.000446818	-	-	-	-	-	-	-
p5_sc00866.V1.gene29	495	1	15	0.99	16.23	4.03509	Up	0.000153775	0.000446657	-	-	-	-	-	-	-
p5_sc00035.V1.gene380	510	1	15	0.96	15.72	4.03342	Up	0.000153775	0.000446925	-	-	-	-	-	-	-
p5_sc00054.V1.gene138	585	1	15	0.83	13.57	4.03117	Up	0.000153775	0.000447032	-	-	-	-	-	-	-
p5_sc00025.V1.gene241	1509	1	15	0.31	5.06	4.0288	Up	0.000153775	0.000446496	-	-	-	-	-	-	-
p5_sc00033.V1.gene453	993	7	105	3.34	54.5	4.02834	Up	1.76645e-25	1.75912e-24	-	-	-	-	-	-	-
p5_sc00053.V1.gene452	651	4	60	2.97	48.46	4.02826	Up	4.36852e-15	2.87506e-14	-	-	-	-	-	-	-
p5_sc00035.V1.gene390	561	2	30	1.74	28.38	4.02772	Up	4.27702e-08	1.81783e-07	-	-	-	-	-	-	-
p5_sc00108.V1.gene251	1611	3	45	0.87	14.19	4.02772	Up	1.33255e-11	7.31591e-11	-	-	-	-	-	-	-
p5_sc00003.V1.gene155	750	3	45	1.92	31.31	4.02745	Up	1.33255e-11	7.31425e-11	-	-	-	-	-	-	-
p5_sc00004.V1.gene971	615	1	15.01	0.79	12.88	4.02714	Up	0.000153775	0.000446069	-	-	-	-	-	-	-
p5_sc00017.V1.gene269	330	2	30	3.11	50.69	4.02671	Up	4.27702e-08	1.81751e-07	-	-	-	-	-	-	-
p5_sc00026.V1.gene732	411	1	15	1.22	19.87	4.02564	Up	0.000153775	0.000446283	-	-	-	-	-	-	-
p5_sc00357.V1.gene10	663	1	15	0.73	11.88	4.02449	Up	0.000153775	0.000446871	-	-	-	-	-	-	-
p5_sc00159.V1.gene242	990	1	15	0.48	7.81	4.02422	Up	0.000153775	0.000447139	-	-	-	-	-	-	-
p5_sc00027.V1.gene427	741	1	15	0.65	10.57	4.02339	Up	0.000153775	0.000446016	-	-	-	-	-	-	-
p5_sc23964.V1.gene1	624	2.63	39.21	2.04	33.12	4.02106	Up	9.5281e-11	4.93697e-10	-	-	-	-	-	-	-
p5_sc00059.V1.gene493	1440	38	565	12.36	199.89	4.01546	Up	1.3936e-130	6.2904e-129	-	-	-	-	-	-	-
p5_sc00068.V1.gene324	438	26	386	29.53	476.96	4.01362	Up	1.10128e-89	3.49397e-88	-	-	-	-	-	-	-
p5_sc00027.V1.gene134	471	14.01	207.66	14.7	237.13	4.01179	Up	9.79206e-49	1.64826e-47	-	-	-	-	-	-	-
p5_sc00008.V1.gene506	1104	20.81	307.77	8.89	143.15	4.0092	Up	2.89166e-72	7.26331e-71	-	-	-	-	-	-	-
p5_sc00616.V1.gene17	387	6	88.63	7.8	125.42	4.00715	Up	1.92828e-21	1.66987e-20	-	-	-	-	-	-	-
p5_sc00032.V1.gene555	1311	25.68	379.41	9.2	147.81	4.00597	Up	1.4363e-88	4.51549e-87	-	-	-	-	-	-	-
p5_sc00019.V1.gene100	954	13	192	6.47	103.89	4.00515	Up	2.70524e-45	4.27739e-44	-	-	-	-	-	-	-
p5_sc00273.V1.gene120	876	3	44	1.63	26.02	3.99668	Up	2.60304e-11	1.40399e-10	-	-	-	-	-	-	-
p5_sc00023.V1.gene513	585	3	44	2.5	39.81	3.99313	Up	2.60304e-11	1.40367e-10	-	-	-	-	-	-	-
p5_sc00029.V1.gene167	1341	11	161	3.85	61.28	3.99249	Up	4.0581e-38	5.59206e-37	-	-	-	-	-	-	-
p5_sc36914.V1.gene2	1077	1.96	28.66	0.86	13.67	3.99053	Up	1.96811e-08	8.6266e-08	-	-	-	-	-	-	-
p5_sc37882.V1.gene1	501	36	526	35.35	561.89	3.99051	Up	4.07624e-121	1.72132e-119	-	-	-	-	-	-	-
p5_sc00011.V1.gene439	1938	5	73	1.2	19.07	3.9902	Up	5.60972e-18	4.23727e-17	-	-	-	-	-	-	-
p5_sc00007.V1.gene697	1938	10	146	2.4	38.13	3.98982	Up	1.13267e-34	1.43442e-33	-	-	-	-	-	-	-
p5_sc00135.V1.gene53	1107	32	467	13.64	216.59	3.98905	Up	1.11705e-107	4.16555e-106	-	-	-	-	-	-	-
p5_sc00038.V1.gene201	1905	7	102	1.71	27.11	3.98676	Up	1.30859e-24	1.27232e-23	-	-	-	-	-	-	-
p5_sc26896.V1.gene2	996	0.86	12.55	0.41	6.49	3.98452	Up	0.000148378	0.000433266	-	-	-	-	-	-	-
p5_sc00026.V1.gene739	1209	8	116.01	3.11	49.13	3.98162	Up	8.96308e-28	9.50377e-27	-	-	-	-	-	-	-
p5_sc00001.V1.gene2414	1839	293	4252	74.19	1171.43	3.9809	Up	0	0	-	-	-	-	-	-	-
p5_sc00033.V1.gene387	1728	2	29	0.54	8.51	3.97813	Up	8.36496e-08	3.46358e-07	-	-	-	-	-	-	-
p5_sc00068.V1.gene376	849	4	58	2.25	35.44	3.97738	Up	1.6632e-14	1.06652e-13	-	-	-	-	-	-	-
p5_sc00562.V1.gene17	1920	4.35	62.57	1.05	16.5	3.974	Up	1.14302e-15	7.7477e-15	-	-	-	-	-	-	-
p5_sc00009.V1.gene694	825	5	72	2.89	45.33	3.97132	Up	1.09292e-17	8.11619e-17	-	-	-	-	-	-	-
p5_sc00044.V1.gene615	846	1	14.32	0.56	8.78	3.97072	Up	0.000301734	0.00084386	-	-	-	-	-	-	-
p5_sc00130.V1.gene42	585	15	216	12.47	195.43	3.97012	Up	1.93154e-50	3.35136e-49	-	-	-	-	-	-	-
p5_sc00197.V1.gene191	660	5	72	3.66	57.31	3.96887	Up	1.09292e-17	8.12116e-17	-	-	-	-	-	-	-
p5_sc00018.V1.gene578	1062	16	230	7.12	111.35	3.96708	Up	1.36644e-53	2.5168e-52	-	-	-	-	-	-	-
p5_sc00430.V1.gene5	942	1	14.54	0.51	7.97	3.96601	Up	0.000301734	0.000844444	-	-	-	-	-	-	-
p5_sc00007.V1.gene596	1842	6.54	93.73	1.65	25.78	3.96571	Up	6.80132e-23	6.19298e-22	-	-	-	-	-	-	-
p5_sc00210.V1.gene150	1017	6	86	2.79	43.54	3.964	Up	7.31408e-21	6.19448e-20	-	-	-	-	-	-	-
p5_sc12843.V1.gene1	513	3	43	2.87	44.78	3.96373	Up	5.07822e-11	2.67473e-10	-	-	-	-	-	-	-
p5_sc00017.V1.gene542	858	146	2092	81.09	1264.18	3.96253	Up	0	0	-	-	-	-	-	-	-
p5_sc00035.V1.gene291	615	9	129	7.1	110.67	3.9623	Up	1.20297e-30	1.37801e-29	-	-	-	-	-	-	-
p5_sc00177.V1.gene261	717	1.18	16.88	0.79	12.31	3.96183	Up	7.81254e-05	0.000235826	-	-	-	-	-	-	-
p5_sc00675.V1.gene3	888	16	229.01	8.57	133.52	3.96162	Up	2.65642e-53	4.85222e-52	-	-	-	-	-	-	-
p5_sc00015.V1.gene408	1872	49.41	706.75	12.29	191.21	3.9596	Up	2.22556e-161	1.2693e-159	-	-	-	-	-	-	-
p5_sc00223.V1.gene75	1611	14.73	210.6	4.27	66.42	3.95931	Up	1.323e-49	2.26951e-48	-	-	-	-	-	-	-
p5_sc00004.V1.gene626	2046	5.1	72.99	1.16	18.04	3.959	Up	1.09292e-17	8.12366e-17	-	-	-	-	-	-	-
p5_sc01901.V1.gene6	699	14	200	9.64	149.84	3.95825	Up	1.03437e-46	1.68268e-45	-	-	-	-	-	-	-
p5_sc03089.V1.gene3	1428	15.6	222.74	5.12	79.48	3.95638	Up	3.55324e-52	6.34687e-51	-	-	-	-	-	-	-
p5_sc00001.V1.gene320	879	22	314	11.92	185.02	3.95623	Up	1.76923e-72	4.4532e-71	-	-	-	-	-	-	-
p5_sc00044.V1.gene433	2001	78.92	1125.43	18.34	284.5	3.95536	Up	3.426e-256	3.25658e-254	-	-	-	-	-	-	-
p5_sc21638.V1.gene1	600	1	14.26	0.81	12.56	3.95477	Up	0.000301734	0.000844737	-	-	-	-	-	-	-
p5_sc00014.V1.gene240	489	5	71	5.04	77.85	3.9492	Up	2.1275e-17	1.55843e-16	-	-	-	-	-	-	-
p5_sc00018.V1.gene527	2265	21	297	4.3	66.19	3.9442	Up	1.8178e-68	4.24078e-67	-	-	-	-	-	-	-
p5_sc00010.V1.gene271	2244	2	28	0.41	6.3	3.94166	Up	1.63292e-07	6.58245e-07	-	-	-	-	-	-	-
p5_sc00127.V1.gene87	2301	1	14	0.2	3.07	3.94017	Up	0.000301734	0.000843762	-	-	-	-	-	-	-
p5_sc00068.V1.gene454	792	1	14	0.6	9.2	3.9386	Up	0.000301734	0.000844542	-	-	-	-	-	-	-
p5_sc00068.V1.gene358	1461	4.13	58.02	1.32	20.23	3.93789	Up	1.6632e-14	1.06624e-13	-	-	-	-	-	-	-
p5_sc00059.V1.gene348	1818	22	310	5.64	86.41	3.93743	Up	2.51772e-71	6.21456e-70	-	-	-	-	-	-	-
p5_sc00710.V1.gene16	321	2	28.09	3.2	48.95	3.93517	Up	1.63292e-07	6.58026e-07	-	-	-	-	-	-	-
p5_sc00212.V1.gene62	1341	19.99	280.88	6.99	106.91	3.93496	Up	2.3825e-65	5.27392e-64	-	-	-	-	-	-	-
p5_sc23389.V1.gene2	570	2.77	38.93	2.37	36.22	3.93383	Up	1.88788e-10	9.56726e-10	-	-	-	-	-	-	-
p5_sc00033.V1.gene518	672	13	182.43	9.33	142.48	3.93274	Up	2.09274e-42	3.13123e-41	-	-	-	-	-	-	-
p5_sc00138.V1.gene83	621	1	14	0.78	11.89	3.93013	Up	0.000301734	0.000844249	-	-	-	-	-	-	-
p5_sc00871.V1.gene7	351	1	14	1.45	22.08	3.92862	Up	0.000301734	0.000844054	-	-	-	-	-	-	-
p5_sc00131.V1.gene275	522	3	42	2.82	42.93	3.92822	Up	9.89356e-11	5.12086e-10	-	-	-	-	-	-	-
p5_sc00004.V1.gene768	876	5	70	2.72	41.39	3.9276	Up	4.13784e-17	2.99305e-16	-	-	-	-	-	-	-
p5_sc00105.V1.gene229	1089	22.02	307.87	9.55	145.23	3.92669	Up	1.84064e-70	4.48396e-69	-	-	-	-	-	-	-
p5_sc00154.V1.gene218	660	52	726	38.05	577.93	3.92493	Up	1.83774e-164	1.07597e-162	-	-	-	-	-	-	-
p5_sc00005.V1.gene710	1587	5.5	76.75	1.62	24.58	3.92342	Up	7.54914e-19	5.89889e-18	-	-	-	-	-	-	-
p5_sc00059.V1.gene543	540	1	14	0.91	13.8	3.92266	Up	0.000301734	0.000844152	-	-	-	-	-	-	-
p5_sc00126.V1.gene243	990	42.2	587.5	20.2	305.9	3.92063	Up	2.4564e-133	1.13845e-131	-	-	-	-	-	-	-
p5_sc00045.V1.gene130	810	11	152.72	6.49	98.01	3.91664	Up	1.60642e-35	2.08113e-34	-	-	-	-	-	-	-
p5_sc00165.V1.gene3	672	14	194.12	10.05	151.61	3.9151	Up	5.5459e-45	8.68953e-44	-	-	-	-	-	-	-
p5_sc04674.V1.gene9	594	2.79	38.77	2.29	34.51	3.91359	Up	7.1401e-05	9.56327e-10	-	-	-	-	-	-	-
p5_sc00130.V1.gene137	1275	9.27	128.52	3.42	51.52	3.91306	Up	2.33922e-30	2.65575e-29	-	-	-	-	-	-	-
p5_sc00046.V1.gene43	2880	708	9802	113.66	1712.01	3.91289	Up	0	0	-	-	-	-	-	-	-
p5_sc00217.V1.gene31	1938	9	124	2.16	32.38	3.906	Up	3.3279e-29	3.65828e-28	-	-	-	-	-	-	-
p5_sc00026.V1.gene724	909	10	137.75	5.23	78.38	3.9056	Up	4.47378e-32	5.35771e-31	-	-	-	-	-	-	-
p5_sc00003.V1.gene1051	1419	17	233.6	5.61	83.9	3.9026	Up	1.4282e-53	2.62656e-52	-	-	-	-	-	-	-
p5_sc00001.V1.gene1319	2625	1	14	0.18	2.69	3.90154	Up	0.000301734	0.000844834	-	-	-	-	-	-	-
p5_sc00099.V1.gene264	2460	39	535.47	7.35	109.73	3.90007	Up	4.91784e-121	2.0731e-119	-	-	-	-	-	-	-
p5_sc00017.V1.gene629	1905	162	2222.75	39.57	590.75	3.90007	Up	0	0	-	-	-	-	-	-	-
p5_sc00006.V1.gene132	2019	68	933	15.66	233.71	3.89956	Up	8.03328e-210	5.8125e-208	-	-	-	-	-	-	-
p5_sc00060.V1.gene334	1296	13	178	4.71	70.17	3.89706	Up	2.96396e-41	4.34624e-40	-	-	-	-	-	-	-
p5_sc00001.V1.gene979	1518	3	40.89	0.92	13.7	3.8964	Up	3.73906e-10	1.84811e-09	-	-	-	-	-	-	-
p5_sc00007.V1.gene999	402	6	82	7.48	111.29	3.89514	Up	1.04315e-19	8.4171e-19	-	-	-	-	-	-	-
p5_sc00027.V1.gene124	987	6	82	2.88	42.83	3.89448	Up	1.04315e-19	8.4143e-19	-	-	-	-	-	-	-
p5_sc00042.V1.gene658	813	43.01	587.36	25.27	375.5	3.89332	Up	1.8732e-132	8.59934e-131	-	-	-	-	-	-	-
p5_sc00009.V1.gene180	1908	57	777	13.9	206.17	3.89068	Up	1.04889e-174	6.37193e-173	-	-	-	-	-	-	-
p5_sc00607.V1.gene18	1101	1.9	26.08	0.82	12.16	3.89038	Up	7.94966e-08	3.30631e-07	-	-	-	-	-	-	-
p5_sc11079.V1.gene1	1134	3.23	43.9	1.34	19.86	3.88956	Up	5.07822e-11	2.67589e-10	-	-	-	-	-	-	-
p5_sc00074.V1.gene92	3027	3	41	0.46	6.81	3.88795	Up	1.92477e-10	9.73592e-10	-	-	-	-	-	-	-
p5_sc01598.V1.gene1	1653	2	27	0.56	8.29	3.88787	Up	3.18118e-07	1.24973e-06	-	-	-	-	-	-	-
p5_sc00440.V1.gene13	1758	41.99	571.16	11.13	164.76	3.88784	Up	1.28153e-129	5.74176e-128	-	-	-	-	-	-	-
p5_sc00028.V1.gene604	1080	17.46	237.09	7.63	112.81	3.88607	Up	1.00971e-54	1.88991e-53	-	-	-	-	-	-	-
p5_sc00210.V1.gene111	2304	3.14	42.53	0.63	9.31	3.88536	Up	9.89356e-11	5.11977e-10	-	-	-	-	-	-	-
p5_sc00037.V1.gene44	1029	17	231	7.82	115.55	3.8852	Up	5.36222e-53	9.75055e-52	-	-	-	-	-	-	-
p5_sc00145.V1.gene48	501	7	95	6.87	101.48	3.88474	Up	1.37009e-22	1.23455e-21	-	-	-	-	-	-	-
p5_sc00641.V1.gene11	675	7	95	5	73.85	3.8846	Up	1.37009e-22	1.2341e-21	-	-	-	-	-	-	-
p5_sc00125.V1.gene55	609	2	27	1.59	23.41	3.88003	Up	3.18118e-07	1.24872e-06	-	-	-	-	-	-	-
p5_sc00004.V1.gene686	1350	14	189	4.86	71.45	3.87791	Up	1.51715e-43	2.32013e-42	-	-	-	-	-	-	-
p5_sc03764.V1.gene7	354	2	27	2.87	42.18	3.87744	Up	3.18118e-07	1.24933e-06	-	-	-	-	-	-	-
p5_sc00152.V1.gene120	504	6	81	5.85	85.97	3.87732	Up	2.02332e-19	1.61539e-18	-	-	-	-	-	-	-
p5_sc00025.V1.gene246	462	12	162.04	12.86	188.95	3.87704	Up	1.58599e-37	2.15971e-36	-	-	-	-	-	-	-
p5_sc00101.V1.gene146	1521	2.05	27.67	0.63	9.25	3.87603	Up	3.18118e-07	1.24913e-06	-	-	-	-	-	-	-
p5_sc03660.V1.gene3	522	2	27	1.88	27.6	3.87586	Up	3.18118e-07	1.24953e-06	-	-	-	-	-	-	-
p5_sc00059.V1.gene576	1698	2	27	0.55	8.07	3.87507	Up	3.18118e-07	1.24892e-06	-	-	-	-	-	-	-
p5_sc00008.V1.gene489	2301	1.05	14	0.21	3.07	3.86978	Up	0.000301734	0.000844639	-	-	-	-	-	-	-
p5_sc00282.V1.gene64	1518	134	1800	41.28	603.32	3.86941	Up	0	0	-	-	-	-	-	-	-
p5_sc12387.V1.gene1	708	23	309	15.63	228.41	3.86924	Up	3.6828e-70	8.90892e-69	-	-	-	-	-	-	-
p5_sc00057.V1.gene470	558	5	67	4.37	63.76	3.86695	Up	3.02784e-16	2.10593e-15	-	-	-	-	-	-	-
p5_sc00077.V1.gene442	975	18	240.97	8.75	127.47	3.86473	Up	1.03462e-54	1.93505e-53	-	-	-	-	-	-	-
p5_sc00068.V1.gene214	621	2.78	37.15	2.17	31.54	3.86142	Up	3.73624e-10	1.84784e-09	-	-	-	-	-	-	-
p5_sc00010.V1.gene507	861	5.08	67.66	2.81	40.74	3.8578	Up	3.02784e-16	2.10654e-15	-	-	-	-	-	-	-
p5_sc03502.V1.gene1	1770	20.31	270.75	5.35	77.56	3.8577	Up	1.39808e-61	2.92643e-60	-	-	-	-	-	-	-
p5_sc00001.V1.gene2668	522	3	40	2.82	40.88	3.85763	Up	3.73906e-10	1.84848e-09	-	-	-	-	-	-	-
p5_sc02104.V1.gene1	651	1.53	20.44	1.14	16.51	3.85623	Up	5.07448e-06	1.74915e-05	-	-	-	-	-	-	-
p5_sc00744.V1.gene16	1680	11.5	152.77	3.19	46.16	3.85501	Up	1.60642e-35	2.08002e-34	-	-	-	-	-	-	-
p5_sc00048.V1.gene140	711	7	93	4.73	68.44	3.85493	Up	5.14374e-22	4.54204e-21	-	-	-	-	-	-	-
p5_sc25153.V1.gene1	591	11.31	150.23	9.3	134.46	3.8538	Up	6.0408e-35	7.73088e-34	-	-	-	-	-	-	-
p5_sc00309.V1.gene23	1767	21	278	5.54	79.78	3.84807	Up	5.22682e-63	1.11329e-61	-	-	-	-	-	-	-
p5_sc00250.V1.gene98	426	1.19	15.83	1.4	20.16	3.848	Up	0.000153775	0.000446389	-	-	-	-	-	-	-
p5_sc00002.V1.gene885	1875	32	423	7.94	114.26	3.84704	Up	5.067e-95	1.70345e-93	-	-	-	-	-	-	-
p5_sc00598.V1.gene27	1209	4	53	1.56	22.44	3.84645	Up	4.61774e-13	2.7596e-12	-	-	-	-	-	-	-
p5_sc00279.V1.gene71	2046	1.26	16.88	0.29	4.17	3.84592	Up	7.81254e-05	0.000235855	-	-	-	-	-	-	-
p5_sc00075.V1.gene151	384	41	541	53.79	772.22	3.8436	Up	5.18354e-121	2.18132e-119	-	-	-	-	-	-	-
p5_sc00008.V1.gene774	519	5	66	4.73	67.88	3.84307	Up	5.86718e-16	4.02646e-15	-	-	-	-	-	-	-
p5_sc03617.V1.gene3	1989	7.15	94.21	1.67	23.96	3.84271	Up	2.65562e-22	2.36219e-21	-	-	-	-	-	-	-
p5_sc00128.V1.gene82	1200	161	2801	63.15	1195.31	3.84108	Up	7.05372e-86	2.14255e-84	-	-	-	-	-	-	-
p5_sc00415.V1.gene24	846	1.84	24.28	1.04	14.89	3.83969	Up	3.1957e-07	1.253e-06	-	-	-	-	-	-	-
p5_sc00046.V1.gene171	1005	6	79	2.83	40.5	3.83905	Up	7.59352e-19	5.92975e-18	-	-	-	-	-	-	-
p5_sc01027.V1.gene3	867	9.26	121.71	5.09	72.75	3.83721	Up	2.42444e-28	2.61647e-27	-	-	-	-	-	-	-
p5_sc01212.V1.gene14	1026	2.03	26.47	0.93	13.28	3.83588	Up	6.18412e-07	2.3565e-06	-	-	-	-	-	-	-
p5_sc00024.V1.gene397	2634	2.97	38.81	0.52	7.42	3.83484	Up	1.88788e-10	9.56526e-10	-	-	-	-	-	-	-
p5_sc00134.V1.gene71	573	5.32	69.66	4.52	64.43	3.83334	Up	8.04068e-17	5.72724e-16	-	-	-	-	-	-	-
p5_sc00173.V1.gene174	561	10	131	8.7	123.95	3.8326	Up	2.35766e-30	2.67418e-29	-	-	-	-	-	-	-
p5_sc00001.V1.gene1905	609	22	287.74	17.53	249.44	3.83079	Up	1.00581e-64	2.19837e-63	-	-	-	-	-	-	-
p5_sc00427.V1.gene21	771	3.02	39.32	1.87	26.58	3.82923	Up	7.25228e-10	3.5221e-09	-	-	-	-	-	-	-
p5_sc00006.V1.gene963	567	18	235	15.48	219.83	3.82791	Up	2.79322e-53	5.09826e-52	-	-	-	-	-	-	-
p5_sc05067.V1.gene1	768	1.78	23.21	1.11	15.75	3.82672	Up	6.39436e-07	2.43279e-06	-	-	-	-	-	-	-
p5_sc00023.V1.gene587	1641	79	1029	22.47	318.46	3.82504	Up	9.62022e-228	7.85133e-226	-	-	-	-	-	-	-
p5_sc00124.V1.gene115	990	71	924	33.98	481.11	3.82361	Up	1.23881e-204	8.62858e-203	-	-	-	-	-	-	-
p5_sc00018.V1.gene433	576	4	52	3.38	47.83	3.82282	Up	8.9458e-13	5.27328e-12	-	-	-	-	-	-	-
p5_sc00095.V1.gene226	420	3	39	3.57	50.45	3.82086	Up	7.25228e-10	3.52281e-09	-	-	-	-	-	-	-
p5_sc00432.V1.gene39	648	3	39	2.24	31.65	3.82063	Up	7.25228e-10	3.52139e-09	-	-	-	-	-	-	-
p5_sc00112.V1.gene284	867	5	65	2.75	38.85	3.82041	Up	1.13579e-15	7.70296e-15	-	-	-	-	-	-	-
p5_sc00313.V1.gene96	999	4	52	1.9	26.82	3.81924	Up	8.9458e-13	5.27456e-12	-	-	-	-	-	-	-
p5_sc00202.V1.gene141	876	2	26	1.09	15.37	3.81772	Up	6.18412e-07	2.35687e-06	-	-	-	-	-	-	-
p5_sc00002.V1.gene527	927	13	168.01	6.66	93.66	3.81384	Up	2.17876e-38	3.0126e-37	-	-	-	-	-	-	-
p5_sc00033.V1.gene351	2532	2	26	0.37	5.17	3.80457	Up	6.18412e-07	2.35724e-06	-	-	-	-	-	-	-
p5_sc09506.V1.gene1	1899	1.46	18.88	0.36	5.03	3.80449	Up	2.00026e-05	6.48446e-05	-	-	-	-	-	-	-
p5_sc00003.V1.gene1655	1287	22	282	8.03	111.97	3.80157	Up	2.69462e-63	5.75969e-62	-	-	-	-	-	-	-
p5_sc00160.V1.gene145	1269	10.58	135.64	3.92	54.65	3.8013	Up	1.68064e-31	1.96892e-30	-	-	-	-	-	-	-
p5_sc00121.V1.gene42	699	5	64	3.44	47.95	3.80105	Up	2.19646e-15	1.46828e-14	-	-	-	-	-	-	-
p5_sc00111.V1.gene173	1425	32	410	10.52	146.62	3.80088	Up	2.62382e-91	8.45728e-90	-	-	-	-	-	-	-
p5_sc00080.V1.gene62	2424	43	549	8.22	114.2	3.79628	Up	1.39439e-121	5.92958e-120	-	-	-	-	-	-	-
p5_sc00164.V1.gene163	1812	21	268	5.4	74.96	3.79509	Up	3.76624e-60	7.72988e-59	-	-	-	-	-	-	-
p5_sc00037.V1.gene701	486	5.98	76.17	6.07	84.08	3.79199	Up	7.54914e-19	5.90079e-18	-	-	-	-	-	-	-
p5_sc19504.V1.gene2	747	1.78	22.57	1.14	15.77	3.79008	Up	1.27756e-06	4.71983e-06	-	-	-	-	-	-	-
p5_sc00260.V1.gene6	2109	2.43	31.19	0.54	7.47	3.79008	Up	2.18296e-08	9.53555e-08	-	-	-	-	-	-	-
p5_sc00061.V1.gene196	1752	28.34	360.17	7.54	104.26	3.78948	Up	1.8954e-80	5.36086e-79	-	-	-	-	-	-	-
p5_sc00048.V1.gene244	2433	49	622	9.33	128.9	3.78823	Up	2.75704e-137	1.32595e-135	-	-	-	-	-	-	-
p5_sc00312.V1.gene64	1176	50	634	20.02	276.25	3.78646	Up	7.42786e-140	3.62261e-138	-	-	-	-	-	-	-
p5_sc00007.V1.gene14	717	3	38	2.01	27.72	3.78566	Up	1.40437e-09	6.68905e-09	-	-	-	-	-	-	-
p5_sc00001.V1.gene670	903	3	38	1.58	21.77	3.78434	Up	1.40437e-09	6.69036e-09	-	-	-	-	-	-	-
p5_sc00042.V1.gene353	312	39.23	496.61	64.89	893.76	3.78382	Up	7.09376e-110	2.70781e-108	-	-	-	-	-	-	-
p5_sc00036.V1.gene113	1356	7	88.51	2.42	33.31	3.78288	Up	1.38697e-20	1.16368e-19	-	-	-	-	-	-	-
p5_sc00033.V1.gene710	495	123	1556	122.35	1683.9	3.78272	Up	0	0	-	-	-	-	-	-	-
p5_sc07098.V1.gene1	369	13	164	17.82	244.64	3.77909	Up	3.01862e-37	4.08533e-36	-	-	-	-	-	-	-
p5_sc00003.V1.gene786	1761	67	843	17.73	242.75	3.77521	Up	5.93692e-185	3.84773e-183	-	-	-	-	-	-	-
p5_sc00034.V1.gene51	1164	29	365	11.74	160.73	3.77513	Up	5.01432e-81	1.43159e-79	-	-	-	-	-	-	-
p5_sc00042.V1.gene237	2052	2	25	0.45	6.16	3.77493	Up	1.19942e-06	4.44401e-06	-	-	-	-	-	-	-
p5_sc00018.V1.gene437	1413	71	892.98	23.54	322.13	3.77446	Up	1.63973e-195	1.11644e-193	-	-	-	-	-	-	-
p5_sc00002.V1.gene124	684	28	352	19.73	269.83	3.77359	Up	3.61232e-78	9.86025e-77	-	-	-	-	-	-	-
p5_sc00027.V1.gene729	1371	128.22	1611.13	43.85	599.47	3.77304	Up	0	0	-	-	-	-	-	-	-
p5_sc00023.V1.gene149	1083	2	25.07	0.87	11.89	3.77259	Up	1.19942e-06	4.44537e-06	-	-	-	-	-	-	-
p5_sc00039.V1.gene246	360	29	363.77	40.87	557.7	3.77038	Up	1.85956e-80	5.26565e-79	-	-	-	-	-	-	-
p5_sc00134.V1.gene54	1218	2	25	0.77	10.5	3.76939	Up	1.19942e-06	4.44741e-06	-	-	-	-	-	-	-
p5_sc00757.V1.gene39	579	2.95	36.94	2.48	33.79	3.76818	Up	7.38528e-10	3.58167e-09	-	-	-	-	-	-	-
p5_sc00268.V1.gene84	930	2	25	1.02	13.89	3.76741	Up	1.19942e-06	4.44809e-06	-	-	-	-	-	-	-
p5_sc00007.V1.gene1080	648	2	25	1.49	20.29	3.76738	Up	1.19942e-06	4.44673e-06	-	-	-	-	-	-	-
p5_sc00130.V1.gene135	570	2	25	1.71	23.26	3.76578	Up	1.19942e-06	4.44333e-06	-	-	-	-	-	-	-
p5_sc00023.V1.gene89	228	8	100	19.02	258.71	3.76575	Up	3.53854e-23	3.25753e-22	-	-	-	-	-	-	-
p5_sc00306.V1.gene101	987	6	75	2.88	39.17	3.76561	Up	1.05866e-17	7.88108e-17	-	-	-	-	-	-	-
p5_sc00007.V1.gene154	666	3	37.59	2.18	29.63	3.76466	Up	2.7149e-09	1.26648e-08	-	-	-	-	-	-	-
p5_sc00578.V1.gene46	1437	7	87	2.28	30.85	3.75816	Up	2.67438e-20	2.21849e-19	-	-	-	-	-	-	-
p5_sc00006.V1.gene106	1005	10	124	4.71	63.56	3.75432	Up	2.34908e-28	2.53627e-27	-	-	-	-	-	-	-
p5_sc00017.V1.gene270	624	13	161	10.09	136.01	3.75271	Up	2.15792e-36	2.85045e-35	-	-	-	-	-	-	-
p5_sc00218.V1.gene16	1200	12	148.71	4.71	63.46	3.75205	Up	1.5888e-33	1.94992e-32	-	-	-	-	-	-	-
p5_sc00083.V1.gene150	1374	5	62	1.71	23.02	3.75082	Up	8.18828e-15	5.32106e-14	-	-	-	-	-	-	-
p5_sc00001.V1.gene1806	1986	16	198	3.75	50.44	3.74961	Up	2.03518e-44	3.16223e-43	-	-	-	-	-	-	-
p5_sc00501.V1.gene58	852	3.53	43.72	1.98	26.62	3.74894	Up	5.07822e-11	2.67531e-10	-	-	-	-	-	-	-
p5_sc02488.V1.gene4	1446	3.4	41.88	1.1	14.75	3.74514	Up	1.92477e-10	9.73796e-10	-	-	-	-	-	-	-
p5_sc00099.V1.gene260	2046	14.46	177.38	3.28	43.83	3.74015	Up	4.10988e-40	5.88072e-39	-	-	-	-	-	-	-
p5_sc00010.V1.gene64	579	6.26	76.95	5.27	70.4	3.7397	Up	5.486e-18	4.1477e-17	-	-	-	-	-	-	-
p5_sc00939.V1.gene1	714	5.88	72.21	3.96	52.9	3.7397	Up	1.09292e-17	8.11868e-17	-	-	-	-	-	-	-
p5_sc00090.V1.gene313	720	4	49	2.67	35.58	3.73615	Up	6.45434e-12	3.62061e-11	-	-	-	-	-	-	-
p5_sc00021.V1.gene568	645	4	49	3	39.97	3.73588	Up	6.45434e-12	3.61894e-11	-	-	-	-	-	-	-
p5_sc00010.V1.gene342	1029	2.71	33.24	1.25	16.63	3.73379	Up	5.65848e-09	2.58103e-08	-	-	-	-	-	-	-
p5_sc01835.V1.gene6	1080	3.04	37.18	1.33	17.69	3.73344	Up	2.7149e-09	1.26624e-08	-	-	-	-	-	-	-
p5_sc00004.V1.gene618	1620	24.98	305.07	7.2	95.67	3.732	Up	3.69014e-68	8.54301e-67	-	-	-	-	-	-	-
p5_sc00024.V1.gene25	1221	2.06	25.02	0.79	10.49	3.73102	Up	1.19942e-06	4.44469e-06	-	-	-	-	-	-	-
p5_sc00003.V1.gene131	1821	6	73	1.53	20.31	3.73059	Up	3.93134e-17	2.84623e-16	-	-	-	-	-	-	-
p5_sc01305.V1.gene5	1017	4	48.74	1.86	24.68	3.72997	Up	1.24379e-11	6.84099e-11	-	-	-	-	-	-	-
p5_sc00617.V1.gene6	636	6.97	84.85	5.3	70.24	3.72823	Up	2.76632e-20	2.29319e-19	-	-	-	-	-	-	-
p5_sc00036.V1.gene659	762	25.67	312.8	16.15	214.02	3.72814	Up	2.61022e-69	6.1726e-68	-	-	-	-	-	-	-
p5_sc00032.V1.gene625	1752	7	85	1.86	24.6	3.72528	Up	9.91908e-20	8.01162e-19	-	-	-	-	-	-	-
p5_sc00018.V1.gene453	675	7	85.01	5	66.08	3.72421	Up	9.91908e-20	8.00895e-19	-	-	-	-	-	-	-
p5_sc00284.V1.gene126	717	6	72.71	4.02	53.04	3.72181	Up	7.56492e-17	5.39947e-16	-	-	-	-	-	-	-
p5_sc00037.V1.gene695	486	3.06	36.99	3.1	40.83	3.71929	Up	5.23902e-09	2.39827e-08	-	-	-	-	-	-	-
p5_sc00091.V1.gene196	1056	33	399	14.77	194.31	3.71762	Up	2.43098e-87	7.53511e-86	-	-	-	-	-	-	-
p5_sc00122.V1.gene183	1503	6.08	73.43	1.89	24.86	3.71737	Up	3.93134e-17	2.84538e-16	-	-	-	-	-	-	-
p5_sc00308.V1.gene38	1152	2	24.22	0.82	10.78	3.71659	Up	2.32056e-06	8.34912e-06	-	-	-	-	-	-	-
p5_sc04240.V1.gene4	879	5.8	69.97	3.14	41.23	3.71486	Up	8.04068e-17	5.72893e-16	-	-	-	-	-	-	-
p5_sc00004.V1.gene195	951	17	205.01	8.48	111.3	3.71425	Up	1.4105e-45	2.24337e-44	-	-	-	-	-	-	-
p5_sc00021.V1.gene435	1764	3	36	0.79	10.35	3.71163	Up	5.23902e-09	2.39873e-08	-	-	-	-	-	-	-
p5_sc00140.V1.gene111	1095	2	24	0.86	11.26	3.71073	Up	2.32056e-06	8.34293e-06	-	-	-	-	-	-	-
p5_sc00013.V1.gene533	585	2	24	1.66	21.71	3.7091	Up	2.32056e-06	8.34789e-06	-	-	-	-	-	-	-
p5_sc00007.V1.gene748	1632	95.52	1148.05	27.33	357.31	3.70862	Up	4.524e-248	4.10701e-246	-	-	-	-	-	-	-
p5_sc00469.V1.gene21	1194	19	228	7.49	97.8	3.7068	Up	1.89275e-50	3.28641e-49	-	-	-	-	-	-	-
p5_sc00043.V1.gene466	1230	17	204	6.5	84.87	3.70674	Up	2.70876e-45	4.28016e-44	-	-	-	-	-	-	-
p5_sc00213.V1.gene33	561	2	24	1.74	22.71	3.70617	Up	2.32056e-06	8.34665e-06	-	-	-	-	-	-	-
p5_sc00252.V1.gene68	1629	9.73	116.73	2.79	36.4	3.7056	Up	6.56444e-27	6.77087e-26	-	-	-	-	-	-	-
p5_sc00014.V1.gene630	318	2	24	3.24	42.27	3.70557	Up	2.32056e-06	8.34417e-06	-	-	-	-	-	-	-
p5_sc00030.V1.gene77	1893	18	216	4.43	57.78	3.70519	Up	7.15492e-48	1.18624e-46	-	-	-	-	-	-	-
p5_sc00007.V1.gene413	2490	8	96	1.49	19.43	3.7049	Up	4.85838e-22	4.29319e-21	-	-	-	-	-	-	-
p5_sc00033.V1.gene170	1347	2	24	0.7	9.09	3.69885	Up	2.32056e-06	8.35036e-06	-	-	-	-	-	-	-
p5_sc00092.V1.gene174	1827	17	202.44	4.33	56.15	3.69685	Up	9.97912e-45	1.55652e-43	-	-	-	-	-	-	-
p5_sc01344.V1.gene22	774	7.7	91.66	4.76	61.69	3.696	Up	1.92562e-21	1.66816e-20	-	-	-	-	-	-	-
p5_sc02160.V1.gene10	1197	4.45	53	1.75	22.68	3.69599	Up	4.61774e-13	2.76028e-12	-	-	-	-	-	-	-
p5_sc00252.V1.gene67	966	6.36	75.61	3.12	40.38	3.69402	Up	1.05866e-17	7.88351e-17	-	-	-	-	-	-	-
p5_sc00002.V1.gene1562	765	22	261	13.78	177.84	3.68993	Up	2.49452e-57	4.8605e-56	-	-	-	-	-	-	-
p5_sc00095.V1.gene251	2028	8	94.66	1.83	23.6	3.68887	Up	1.79213e-21	1.55418e-20	-	-	-	-	-	-	-
p5_sc00018.V1.gene595	1614	9	106.41	2.6	33.5	3.68758	Up	4.5965e-24	4.3864e-23	-	-	-	-	-	-	-
p5_sc00151.V1.gene97	1443	101.25	1198.82	32.86	423.23	3.68704	Up	2.95454e-257	2.84187e-255	-	-	-	-	-	-	-
p5_sc00075.V1.gene56	1317	41	485	14.61	188.07	3.68624	Up	4.37778e-105	1.59809e-103	-	-	-	-	-	-	-
p5_sc00140.V1.gene227	1200	5.22	61.73	2.05	26.34	3.68356	Up	1.57838e-14	1.01347e-13	-	-	-	-	-	-	-
p5_sc00001.V1.gene99	570	13.08	154.22	11.18	143.46	3.68166	Up	2.09064e-34	2.61886e-33	-	-	-	-	-	-	-
p5_sc00312.V1.gene104	3060	92.99	1095.95	14.04	180.02	3.68054	Up	1.48112e-235	1.26412e-233	-	-	-	-	-	-	-
p5_sc00016.V1.gene640	561	1.51	17.74	1.31	16.78	3.6791	Up	3.9581e-05	0.00012413	-	-	-	-	-	-	-
p5_sc00060.V1.gene263	606	2	23.46	1.6	20.45	3.67596	Up	4.47782e-06	1.55476e-05	-	-	-	-	-	-	-
p5_sc00009.V1.gene757	1350	8	94	2.78	35.53	3.67588	Up	1.79213e-21	1.55474e-20	-	-	-	-	-	-	-
p5_sc00305.V1.gene83	705	0.96	11.36	0.66	8.43	3.67499	Up	0.000308344	0.000858384	-	-	-	-	-	-	-
p5_sc01696.V1.gene7	708	4	47	2.72	34.74	3.67492	Up	2.39338e-11	1.29436e-10	-	-	-	-	-	-	-
p5_sc01253.V1.gene11	2319	14.13	166.08	2.83	36.14	3.67472	Up	5.47634e-37	7.35815e-36	-	-	-	-	-	-	-
p5_sc00449.V1.gene15	603	5.47	64.05	4.4	56.11	3.67268	Up	2.19646e-15	1.46869e-14	-	-	-	-	-	-	-
p5_sc00034.V1.gene415	2031	17	199	3.89	49.55	3.67104	Up	7.03636e-44	1.08288e-42	-	-	-	-	-	-	-
p5_sc00003.V1.gene119	1074	41	478	18.03	228.74	3.66524	Up	4.14724e-103	1.48706e-101	-	-	-	-	-	-	-
p5_sc00527.V1.gene43	744	2	23.25	1.29	16.31	3.66031	Up	4.47782e-06	1.55387e-05	-	-	-	-	-	-	-
p5_sc00027.V1.gene649	309	5	58	8.36	105.53	3.65801	Up	1.12258e-13	6.93251e-13	-	-	-	-	-	-	-
p5_sc00232.V1.gene105	744	14.99	173.53	9.67	121.75	3.65426	Up	5.6579e-39	7.90443e-38	-	-	-	-	-	-	-
p5_sc00001.V1.gene1221	1344	5	58	1.75	22.03	3.65404	Up	1.12258e-13	6.93075e-13	-	-	-	-	-	-	-
p5_sc00192.V1.gene83	2154	58	670	12.5	157.13	3.65196	Up	2.0328e-143	1.02226e-141	-	-	-	-	-	-	-
p5_sc03729.V1.gene6	564	2	23.06	1.73	21.69	3.64819	Up	4.47782e-06	1.55521e-05	-	-	-	-	-	-	-
p5_sc00030.V1.gene523	1512	49.17	565.08	15.21	190.17	3.6442	Up	3.89428e-121	1.64736e-119	-	-	-	-	-	-	-
p5_sc00057.V1.gene255	612	55	632	43.6	545.02	3.64391	Up	3.80036e-135	1.78176e-133	-	-	-	-	-	-	-
p5_sc00001.V1.gene467	2217	6	69.15	1.26	15.75	3.64386	Up	5.35738e-16	3.68704e-15	-	-	-	-	-	-	-
p5_sc00019.V1.gene452	933	2	23	1.02	12.74	3.64272	Up	4.47782e-06	1.55409e-05	-	-	-	-	-	-	-
p5_sc00057.V1.gene222	1761	15	172.15	3.97	49.57	3.64226	Up	7.11966e-38	9.76647e-37	-	-	-	-	-	-	-
p5_sc24345.V1.gene2	663	1.49	16.98	1.08	13.45	3.6385	Up	7.81254e-05	0.000235591	-	-	-	-	-	-	-
p5_sc00446.V1.gene47	576	2.33	26.65	1.97	24.51	3.6371	Up	6.18412e-07	2.35761e-06	-	-	-	-	-	-	-
p5_sc00017.V1.gene4	861	59.68	680.9	33.03	409.97	3.63367	Up	2.00512e-145	1.01466e-143	-	-	-	-	-	-	-
p5_sc00587.V1.gene26	2241	16.96	193.09	3.51	43.5	3.63147	Up	5.34862e-43	8.09776e-42	-	-	-	-	-	-	-
p5_sc00006.V1.gene133	435	29	330	33.18	410.83	3.63016	Up	4.0539e-71	9.98602e-70	-	-	-	-	-	-	-
p5_sc00028.V1.gene504	1467	11.19	127.06	3.57	44.11	3.62711	Up	2.16684e-28	2.3416e-27	-	-	-	-	-	-	-
p5_sc00044.V1.gene471	3165	16	181	2.33	28.73	3.62416	Up	1.31172e-39	1.85826e-38	-	-	-	-	-	-	-
p5_sc00033.V1.gene449	549	3	34	2.67	32.92	3.62405	Up	1.93982e-08	8.52727e-08	-	-	-	-	-	-	-
p5_sc01679.V1.gene2	1713	2	22.88	0.55	6.78	3.62378	Up	8.61598e-06	2.90221e-05	-	-	-	-	-	-	-
p5_sc00133.V1.gene225	732	3	34	1.97	24.27	3.62291	Up	1.93982e-08	8.52263e-08	-	-	-	-	-	-	-
p5_sc00020.V1.gene474	609	24	271	19.12	234.93	3.61908	Up	1.56542e-58	3.10508e-57	-	-	-	-	-	-	-
p5_sc00004.V1.gene495	2232	102	1151.83	21.21	260.54	3.61869	Up	3.3522e-243	2.98728e-241	-	-	-	-	-	-	-
p5_sc00057.V1.gene521	1290	6.18	69.62	2.25	27.58	3.61563	Up	5.35738e-16	3.68599e-15	-	-	-	-	-	-	-
p5_sc00033.V1.gene585	1191	93.08	1048.36	36.79	450.87	3.61533	Up	1.68948e-221	1.32101e-219	-	-	-	-	-	-	-
p5_sc00001.V1.gene1943	2415	3	34	0.58	7.1	3.61369	Up	1.93982e-08	8.52417e-08	-	-	-	-	-	-	-
p5_sc00121.V1.gene102	1743	24	270	6.42	78.57	3.61333	Up	2.9903e-58	5.89763e-57	-	-	-	-	-	-	-
p5_sc00675.V1.gene4	1650	69.36	779.71	19.62	239.96	3.6124	Up	3.31602e-165	1.9509e-163	-	-	-	-	-	-	-
p5_sc00002.V1.gene1848	2871	99.96	1123.56	16.1	196.86	3.61204	Up	9.54732e-238	8.2355e-236	-	-	-	-	-	-	-
p5_sc00696.V1.gene20	558	5	56	4.37	53.29	3.60816	Up	4.12588e-13	2.47175e-12	-	-	-	-	-	-	-
p5_sc00069.V1.gene343	1599	78.96	884.81	23.06	281.2	3.60813	Up	1.77638e-187	1.17005e-185	-	-	-	-	-	-	-
p5_sc00004.V1.gene523	624	10	112	7.76	94.62	3.60802	Up	5.85224e-25	5.757e-24	-	-	-	-	-	-	-
p5_sc00164.V1.gene80	180	10	111.98	31.69	386.27	3.60751	Up	1.11814e-24	1.09108e-23	-	-	-	-	-	-	-
p5_sc00154.V1.gene224	867	11	123	6.04	73.52	3.60552	Up	2.9027e-27	3.02487e-26	-	-	-	-	-	-	-
p5_sc00065.V1.gene268	2706	771.98	8631.01	132.01	1605.72	3.6045	Up	0	0	-	-	-	-	-	-	-
p5_sc00255.V1.gene131	1146	87	972.33	35.78	435.12	3.60419	Up	5.69266e-205	3.9765e-203	-	-	-	-	-	-	-
p5_sc00174.V1.gene35	918	10	111.85	5.18	62.99	3.6041	Up	1.11814e-24	1.09065e-23	-	-	-	-	-	-	-
p5_sc18895.V1.gene1	1050	2.03	22.81	0.92	11.17	3.60185	Up	8.61598e-06	2.90342e-05	-	-	-	-	-	-	-
p5_sc00337.V1.gene108	636	4.43	49.38	3.37	40.88	3.60057	Up	6.45434e-12	3.61978e-11	-	-	-	-	-	-	-
p5_sc00007.V1.gene1009	1872	26	290	6.47	78.46	3.60012	Up	2.82816e-62	5.99229e-61	-	-	-	-	-	-	-
p5_sc00563.V1.gene15	705	2.66	29.7	1.82	22.05	3.59877	Up	8.36496e-08	3.46418e-07	-	-	-	-	-	-	-
p5_sc00217.V1.gene96	924	8	89.02	4.11	49.79	3.59865	Up	4.61768e-20	3.7788e-19	-	-	-	-	-	-	-
p5_sc05379.V1.gene2	1143	3.24	36.15	1.34	16.22	3.59747	Up	5.23902e-09	2.39782e-08	-	-	-	-	-	-	-
p5_sc00033.V1.gene203	597	24	266.01	19.53	235.53	3.59215	Up	3.96964e-57	7.70377e-56	-	-	-	-	-	-	-
p5_sc00001.V1.gene2075	1569	14	155	4.17	50.22	3.59014	Up	6.90596e-34	8.54921e-33	-	-	-	-	-	-	-
p5_sc05874.V1.gene2	1068	2	22	0.88	10.59	3.58906	Up	8.61598e-06	2.90544e-05	-	-	-	-	-	-	-
p5_sc01661.V1.gene7	1287	4.57	50.6	1.67	20.09	3.58856	Up	3.34466e-12	1.90936e-11	-	-	-	-	-	-	-
p5_sc00014.V1.gene734	945	2	22	1	12.02	3.58736	Up	8.61598e-06	2.90422e-05	-	-	-	-	-	-	-
p5_sc00017.V1.gene276	2202	25.28	278.76	5.33	63.93	3.58429	Up	1.05924e-59	2.14853e-58	-	-	-	-	-	-	-
p5_sc00075.V1.gene114	633	3	33	2.29	27.46	3.58391	Up	3.72126e-08	1.59251e-07	-	-	-	-	-	-	-
p5_sc00037.V1.gene634	1026	12	132	5.53	66.23	3.58213	Up	5.268e-29	5.76483e-28	-	-	-	-	-	-	-
p5_sc00018.V1.gene704	252	3	33	6.34	75.89	3.58136	Up	3.72126e-08	1.59335e-07	-	-	-	-	-	-	-
p5_sc00015.V1.gene139	864	7	77	3.86	46.19	3.58091	Up	1.81179e-17	1.33039e-16	-	-	-	-	-	-	-
p5_sc00071.V1.gene443	978	10.43	114.58	5.05	60.42	3.58067	Up	1.59982e-25	1.59712e-24	-	-	-	-	-	-	-
p5_sc02120.V1.gene1	903	3.01	33.2	1.59	19.02	3.58042	Up	3.72126e-08	1.59279e-07	-	-	-	-	-	-	-
p5_sc00217.V1.gene18	801	7	77	4.18	50	3.58035	Up	1.81179e-17	1.33079e-16	-	-	-	-	-	-	-
p5_sc00034.V1.gene510	420	3	33	3.57	42.69	3.5799	Up	3.72126e-08	1.59307e-07	-	-	-	-	-	-	-
p5_sc00031.V1.gene497	1182	8	88	3.19	38.14	3.57968	Up	8.8211e-20	7.13429e-19	-	-	-	-	-	-	-
p5_sc00037.V1.gene234	2067	14	154	3.15	37.66	3.57961	Up	1.31769e-33	1.62047e-32	-	-	-	-	-	-	-
p5_sc00144.V1.gene198	3093	57	626	8.51	101.72	3.5793	Up	7.32896e-132	3.33922e-130	-	-	-	-	-	-	-
p5_sc00144.V1.gene61	753	4	44	2.55	30.48	3.57929	Up	1.6896e-10	8.6002e-10	-	-	-	-	-	-	-
p5_sc00012.V1.gene665	699	2	22	1.38	16.48	3.57798	Up	8.61598e-06	2.90261e-05	-	-	-	-	-	-	-
p5_sc00024.V1.gene104	2319	7.72	84.43	1.54	18.37	3.57635	Up	1.90787e-19	1.52573e-18	-	-	-	-	-	-	-
p5_sc00015.V1.gene246	2019	17	186.11	3.91	46.62	3.57571	Up	3.19984e-40	4.59212e-39	-	-	-	-	-	-	-
p5_sc00040.V1.gene485	1428	20.01	219.12	6.56	78.19	3.57522	Up	4.13794e-47	6.77242e-46	-	-	-	-	-	-	-
p5_sc00025.V1.gene95	2436	3.13	34.54	0.6	7.15	3.57491	Up	1.93982e-08	8.52572e-08	-	-	-	-	-	-	-
p5_sc24373.V1.gene1	633	2.56	28.06	1.96	23.35	3.5745	Up	1.63292e-07	6.58135e-07	-	-	-	-	-	-	-
p5_sc00037.V1.gene146	1350	41	448.3	14.24	169.47	3.57301	Up	1.11638e-94	3.74273e-93	-	-	-	-	-	-	-
p5_sc00648.V1.gene14	711	4.01	43.8	2.71	32.23	3.57204	Up	3.23052e-10	1.60493e-09	-	-	-	-	-	-	-
p5_sc00177.V1.gene107	1089	2	21.92	0.87	10.34	3.57108	Up	1.65275e-05	5.40927e-05	-	-	-	-	-	-	-
p5_sc00042.V1.gene393	768	31.92	348.25	19.91	236.32	3.56918	Up	1.41071e-74	3.65712e-73	-	-	-	-	-	-	-
p5_sc00007.V1.gene1069	441	21	229	23.67	280.87	3.56877	Up	3.99818e-49	6.78655e-48	-	-	-	-	-	-	-
p5_sc00378.V1.gene31	1998	2.06	22.44	0.48	5.68	3.56478	Up	8.61598e-06	2.90382e-05	-	-	-	-	-	-	-
p5_sc00155.V1.gene192	684	32.78	356.4	23.1	273.2	3.56399	Up	5.01562e-76	1.33158e-74	-	-	-	-	-	-	-
p5_sc00033.V1.gene454	1950	40.66	441.39	9.7	114.55	3.56185	Up	1.65042e-93	5.42804e-92	-	-	-	-	-	-	-
p5_sc00007.V1.gene1081	2562	16	173	2.89	34.02	3.55724	Up	2.30466e-37	3.12606e-36	-	-	-	-	-	-	-
p5_sc12230.V1.gene2	1701	2.13	22.85	0.58	6.82	3.55565	Up	8.61598e-06	2.90301e-05	-	-	-	-	-	-	-
p5_sc00012.V1.gene649	3633	44	474.99	5.58	65.59	3.55514	Up	1.36832e-99	4.75167e-98	-	-	-	-	-	-	-
p5_sc00365.V1.gene20	723	9	97	5.98	70.14	3.55202	Up	1.57417e-21	1.36908e-20	-	-	-	-	-	-	-
p5_sc02983.V1.gene2	603	2	21.54	1.61	18.87	3.55096	Up	1.65275e-05	5.40781e-05	-	-	-	-	-	-	-
p5_sc00190.V1.gene28	1914	13	140	3.16	37.03	3.5507	Up	1.82203e-30	2.07539e-29	-	-	-	-	-	-	-
p5_sc00275.V1.gene11	663	4	43	2.91	34.07	3.54941	Up	3.23052e-10	1.60526e-09	-	-	-	-	-	-	-
p5_sc00004.V1.gene410	1449	21	226	6.79	79.45	3.54856	Up	2.761e-48	4.60908e-47	-	-	-	-	-	-	-
p5_sc00121.V1.gene43	1089	8	86	3.47	40.57	3.54741	Up	3.21032e-19	2.55215e-18	-	-	-	-	-	-	-
p5_sc00047.V1.gene359	666	4	43	2.9	33.9	3.54716	Up	3.23052e-10	1.6046e-09	-	-	-	-	-	-	-
p5_sc00077.V1.gene174	624	4	43	3.11	36.33	3.54617	Up	3.23052e-10	1.60427e-09	-	-	-	-	-	-	-
p5_sc00017.V1.gene123	897	16	171.37	8.48	98.87	3.5434	Up	8.35176e-37	1.11844e-35	-	-	-	-	-	-	-
p5_sc00480.V1.gene13	1089	48.29	516.82	20.94	243.8	3.54136	Up	3.4531e-108	1.29767e-106	-	-	-	-	-	-	-
p5_sc00104.V1.gene169	1086	30.01	321	13.05	151.86	3.54062	Up	8.34756e-68	1.92335e-66	-	-	-	-	-	-	-
p5_sc00049.V1.gene380	864	3	32	1.65	19.2	3.54057	Up	7.12312e-08	2.97275e-07	-	-	-	-	-	-	-
p5_sc00151.V1.gene263	789	138.06	1474	83.71	972.35	3.538	Up	4e-305	4.46802e-303	-	-	-	-	-	-	-
p5_sc00069.V1.gene211	2376	50	532.35	9.76	113.01	3.53343	Up	4.31326e-111	1.65951e-109	-	-	-	-	-	-	-
p5_sc00096.V1.gene365	1518	11	117	3.39	39.22	3.53223	Up	1.39583e-25	1.39924e-24	-	-	-	-	-	-	-
p5_sc00026.V1.gene657	432	5	53	5.76	66.48	3.52878	Up	2.87772e-12	1.6494e-11	-	-	-	-	-	-	-
p5_sc00059.V1.gene544	765	5	53	3.13	36.11	3.52816	Up	2.87772e-12	1.64901e-11	-	-	-	-	-	-	-
p5_sc00130.V1.gene76	540	22	233	19.93	229.64	3.52636	Up	1.83409e-49	3.13958e-48	-	-	-	-	-	-	-
p5_sc00059.V1.gene112	1242	97.43	1031.48	36.89	424.85	3.52565	Up	1.40341e-213	1.04029e-211	-	-	-	-	-	-	-
p5_sc00066.V1.gene210	954	19	201	9.45	108.76	3.52469	Up	7.39738e-43	1.11647e-41	-	-	-	-	-	-	-
p5_sc00013.V1.gene981	1833	17.24	182.34	4.38	50.4	3.52442	Up	4.21034e-39	5.90251e-38	-	-	-	-	-	-	-
p5_sc00188.V1.gene40	2010	25	264	5.78	66.43	3.52269	Up	8.7212e-56	1.66059e-54	-	-	-	-	-	-	-
p5_sc00019.V1.gene361	1191	417.39	4401.42	164.99	1892.91	3.52016	Up	0	0	-	-	-	-	-	-	-
p5_sc00037.V1.gene653	1689	2	21	0.55	6.31	3.52014	Up	1.65275e-05	5.41219e-05	-	-	-	-	-	-	-
p5_sc21928.V1.gene2	585	1.48	15.56	1.23	14.08	3.51692	Up	0.000153775	0.00044671	-	-	-	-	-	-	-
p5_sc00928.V1.gene7	879	2	20.98	1.08	12.36	3.51658	Up	3.15984e-05	0.0001005	-	-	-	-	-	-	-
p5_sc06505.V1.gene2	1530	2	21	0.61	6.98	3.51635	Up	1.65275e-05	5.41146e-05	-	-	-	-	-	-	-
p5_sc00005.V1.gene102	1443	10	105	3.24	37.07	3.51619	Up	5.35618e-23	4.90289e-22	-	-	-	-	-	-	-
p5_sc00005.V1.gene1201	603	2	21.02	1.61	18.42	3.51614	Up	1.65275e-05	5.41366e-05	-	-	-	-	-	-	-
p5_sc00042.V1.gene394	1530	233.41	2452.4	71.33	815.38	3.51489	Up	0	0	-	-	-	-	-	-	-
p5_sc00006.V1.gene667	171	2	21	6.76	77.27	3.51481	Up	1.65275e-05	5.41e-05	-	-	-	-	-	-	-
p5_sc00059.V1.gene379	1356	38	398.98	13.14	150.14	3.51427	Up	4.59344e-83	1.34958e-81	-	-	-	-	-	-	-
p5_sc00019.V1.gene638	1128	22	231	9.2	105.08	3.51371	Up	6.62056e-49	1.1183e-47	-	-	-	-	-	-	-
p5_sc00035.V1.gene700	471	4	42	4.2	47.96	3.51337	Up	6.16586e-10	3.00955e-09	-	-	-	-	-	-	-
p5_sc00061.V1.gene350	486	2	21	2.03	23.18	3.51333	Up	1.65275e-05	5.41439e-05	-	-	-	-	-	-	-
p5_sc05124.V1.gene4	228	2.02	21.18	4.8	54.78	3.51254	Up	1.65275e-05	5.40854e-05	-	-	-	-	-	-	-
p5_sc00185.V1.gene67	1443	2	21	0.65	7.41	3.51096	Up	1.65275e-05	5.41292e-05	-	-	-	-	-	-	-
p5_sc00423.V1.gene21	2373	8.17	85.7	1.6	18.22	3.50938	Up	6.11588e-19	4.80839e-18	-	-	-	-	-	-	-
p5_sc00410.V1.gene11	2373	13.42	140.36	2.62	29.83	3.50913	Up	1.82203e-30	2.07636e-29	-	-	-	-	-	-	-
p5_sc01331.V1.gene10	435	2.11	22.12	2.42	27.54	3.50845	Up	8.61598e-06	2.90624e-05	-	-	-	-	-	-	-
p5_sc00001.V1.gene2575	1485	62.75	656.06	19.77	224.9	3.5079	Up	2.55038e-136	1.20976e-134	-	-	-	-	-	-	-
p5_sc00086.V1.gene229	1851	24	251	6.04	68.69	3.50748	Up	6.17646e-53	1.12059e-51	-	-	-	-	-	-	-
p5_sc00088.V1.gene65	669	9	94	6.49	73.76	3.50655	Up	1.08558e-20	9.13338e-20	-	-	-	-	-	-	-
p5_sc00033.V1.gene578	681	71	741	50.26	570.66	3.50515	Up	5.20774e-153	2.84303e-151	-	-	-	-	-	-	-
p5_sc00049.V1.gene550	984	14	146	6.74	76.5	3.50464	Up	2.27038e-31	2.6483e-30	-	-	-	-	-	-	-
p5_sc02906.V1.gene8	522	8.26	86.12	7.76	88.02	3.5037	Up	3.21032e-19	2.55131e-18	-	-	-	-	-	-	-
p5_sc00026.V1.gene68	1761	5	51.96	1.32	14.96	3.5025	Up	1.04284e-11	5.77241e-11	-	-	-	-	-	-	-
p5_sc00220.V1.gene111	2052	8	83	1.81	20.45	3.49804	Up	2.21322e-18	1.70251e-17	-	-	-	-	-	-	-
p5_sc00019.V1.gene107	2451	26	270	4.92	55.54	3.4968	Up	1.09662e-56	2.11295e-55	-	-	-	-	-	-	-
p5_sc00001.V1.gene2154	1038	22	228	10.02	113.03	3.49575	Up	4.52798e-48	7.53286e-47	-	-	-	-	-	-	-
p5_sc00005.V1.gene832	1917	64	662	15.53	174.82	3.49274	Up	1.91553e-136	9.10404e-135	-	-	-	-	-	-	-
p5_sc01242.V1.gene10	324	1.45	15.07	2.31	26	3.49255	Up	0.000153775	0.000447086	-	-	-	-	-	-	-
p5_sc00104.V1.gene271	2694	6	62	1.03	11.59	3.49216	Up	4.96118e-14	3.11297e-13	-	-	-	-	-	-	-
p5_sc00047.V1.gene523	1170	33	341.23	13.29	149.47	3.49144	Up	4.66452e-71	1.14669e-69	-	-	-	-	-	-	-
p5_sc00053.V1.gene45	657	6	62	4.41	49.59	3.4912	Up	4.96118e-14	3.11216e-13	-	-	-	-	-	-	-
p5_sc00068.V1.gene295	1437	165	1704	53.77	604.16	3.49006	Up	0	0	-	-	-	-	-	-	-
p5_sc00001.V1.gene1906	588	31	319.87	25.64	287.84	3.4888	Up	1.77813e-66	3.99076e-65	-	-	-	-	-	-	-
p5_sc05651.V1.gene9	804	2.43	24.94	1.44	16.13	3.48561	Up	2.32056e-06	8.34541e-06	-	-	-	-	-	-	-
p5_sc20061.V1.gene4	711	8.89	91.46	6.01	67.31	3.48538	Up	1.26209e-20	1.06e-19	-	-	-	-	-	-	-
p5_sc00070.V1.gene388	564	4	41.14	3.46	38.71	3.48386	Up	1.17466e-09	5.62812e-09	-	-	-	-	-	-	-
p5_sc00065.V1.gene131	759	11	113	6.95	77.64	3.48172	Up	1.82028e-24	1.76628e-23	-	-	-	-	-	-	-
p5_sc00037.V1.gene331	819	8	82	4.66	52.02	3.48066	Up	4.204e-18	3.18838e-17	-	-	-	-	-	-	-
p5_sc00197.V1.gene43	1335	2.47	25.4	0.87	9.71	3.48038	Up	1.19942e-06	4.44605e-06	-	-	-	-	-	-	-
p5_sc00101.V1.gene217	1155	41	420	16.73	186.44	3.4782	Up	7.09052e-87	2.18105e-85	-	-	-	-	-	-	-
p5_sc00049.V1.gene361	918	7.29	74.59	3.77	42.01	3.4781	Up	1.25667e-16	8.89096e-16	-	-	-	-	-	-	-
p5_sc15122.V1.gene1	2166	5.89	60.18	1.26	14.04	3.47805	Up	3.039e-14	1.9238e-13	-	-	-	-	-	-	-
p5_sc00028.V1.gene103	549	2.31	23.59	2.05	22.84	3.47787	Up	4.47782e-06	1.55498e-05	-	-	-	-	-	-	-
p5_sc00041.V1.gene210	909	17	174	8.89	99	3.47717	Up	7.12922e-37	9.5631e-36	-	-	-	-	-	-	-
p5_sc00011.V1.gene918	1299	28.22	288.77	10.2	113.57	3.47694	Up	3.69728e-60	7.59478e-59	-	-	-	-	-	-	-
p5_sc00034.V1.gene511	3885	8	81.88	0.95	10.57	3.4759	Up	7.97736e-18	5.98277e-17	-	-	-	-	-	-	-
p5_sc00058.V1.gene319	1173	84.18	860.6	33.8	375.97	3.47552	Up	4.52246e-176	2.78931e-174	-	-	-	-	-	-	-
p5_sc00076.V1.gene375	1548	2.36	23.98	0.71	7.88	3.4723	Up	4.47782e-06	1.55454e-05	-	-	-	-	-	-	-
p5_sc00009.V1.gene659	354	10	102	14.36	159.33	3.47189	Up	3.66846e-22	3.25237e-21	-	-	-	-	-	-	-
p5_sc10507.V1.gene2	525	10.82	110.02	10.1	111.76	3.46798	Up	2.13482e-24	2.0657e-23	-	-	-	-	-	-	-
p5_sc00001.V1.gene724	723	6	61	3.99	44.11	3.46665	Up	9.42704e-14	5.83956e-13	-	-	-	-	-	-	-
p5_sc00076.V1.gene240	933	20.4	206.21	10.38	114.19	3.45956	Up	1.75526e-43	2.68089e-42	-	-	-	-	-	-	-
p5_sc00018.V1.gene479	1314	38.81	391.94	13.86	152.34	3.4583	Up	4.05486e-81	1.15903e-79	-	-	-	-	-	-	-
p5_sc00127.V1.gene53	2694	111	1119.97	19.07	209.3	3.4562	Up	2.9647e-227	2.41146e-225	-	-	-	-	-	-	-
p5_sc00008.V1.gene107	1317	24.99	252.02	8.91	97.73	3.4553	Up	3.2529e-53	5.91945e-52	-	-	-	-	-	-	-
p5_sc00018.V1.gene274	825	7.8	78.5	4.51	49.42	3.4539	Up	9.48074e-18	7.08614e-17	-	-	-	-	-	-	-
p5_sc00040.V1.gene517	2043	20.66	208.04	4.7	51.49	3.45356	Up	4.8772e-44	7.51548e-43	-	-	-	-	-	-	-
p5_sc00014.V1.gene468	5784	345.78	3475.29	27.47	300.33	3.45062	Up	0	0	-	-	-	-	-	-	-
p5_sc00081.V1.gene213	1932	105	1054	25.28	276.14	3.44933	Up	8.03628e-214	6.01208e-212	-	-	-	-	-	-	-
p5_sc00027.V1.gene730	3432	368.99	3702.99	49.61	541.63	3.4486	Up	0	0	-	-	-	-	-	-	-
p5_sc00039.V1.gene443	921	4	40	2.06	22.45	3.446	Up	2.23356e-09	1.04941e-08	-	-	-	-	-	-	-
p5_sc00089.V1.gene200	636	2	20	1.52	16.56	3.44556	Up	3.15984e-05	0.000100461	-	-	-	-	-	-	-
p5_sc00041.V1.gene61	606	2	20	1.6	17.43	3.44543	Up	3.15984e-05	0.000100487	-	-	-	-	-	-	-
p5_sc00231.V1.gene32	447	3	30	3.33	36.26	3.44478	Up	2.59158e-07	1.02912e-06	-	-	-	-	-	-	-
p5_sc00738.V1.gene13	735	7	70	4.57	49.74	3.44414	Up	1.63684e-15	1.10087e-14	-	-	-	-	-	-	-
p5_sc00150.V1.gene213	657	12	120	8.82	95.99	3.44403	Up	1.1705e-25	1.17578e-24	-	-	-	-	-	-	-
p5_sc00009.V1.gene437	747	5	50	3.21	34.93	3.44382	Up	1.98052e-11	1.0766e-10	-	-	-	-	-	-	-
p5_sc00057.V1.gene414	1356	17	170	5.88	63.97	3.44351	Up	9.16854e-36	1.19289e-34	-	-	-	-	-	-	-
p5_sc00007.V1.gene11	633	2	20	1.53	16.64	3.44305	Up	3.15984e-05	0.000100448	-	-	-	-	-	-	-
p5_sc00003.V1.gene1050	300	4	40	6.92	75.26	3.44304	Up	2.23356e-09	1.04921e-08	-	-	-	-	-	-	-
p5_sc00234.V1.gene135	1008	26.01	260	12.22	132.87	3.4427	Up	6.5161e-54	1.20568e-52	-	-	-	-	-	-	-
p5_sc00002.V1.gene171	618	8	80	6.28	68.28	3.44263	Up	1.51217e-17	1.11647e-16	-	-	-	-	-	-	-
p5_sc00279.V1.gene25	1290	111.75	1116.82	40.69	442.39	3.44257	Up	2.00388e-226	1.61369e-224	-	-	-	-	-	-	-
p5_sc00009.V1.gene23	1209	2	20	0.78	8.47	3.44082	Up	3.15984e-05	0.000100435	-	-	-	-	-	-	-
p5_sc00046.V1.gene502	273	5.98	59.67	11.52	125.07	3.44052	Up	5.84438e-14	3.65108e-13	-	-	-	-	-	-	-
p5_sc00835.V1.gene10	1536	107.51	1072.62	32.72	355.2	3.44039	Up	2.76212e-217	2.12543e-215	-	-	-	-	-	-	-
p5_sc00807.V1.gene6	1032	2	20	0.92	9.97	3.43789	Up	3.15984e-05	0.000100514	-	-	-	-	-	-	-
p5_sc00069.V1.gene505	441	5	49.83	5.64	61.12	3.43788	Up	3.75512e-11	1.99737e-10	-	-	-	-	-	-	-
p5_sc01789.V1.gene12	2274	2	20	0.41	4.44	3.43686	Up	3.15984e-05	0.000100421	-	-	-	-	-	-	-
p5_sc00035.V1.gene201	1602	5	49.81	1.46	15.8	3.43588	Up	3.75512e-11	1.99781e-10	-	-	-	-	-	-	-
p5_sc00274.V1.gene37	1941	192.65	1915.98	46.17	499.59	3.43572	Up	0	0	-	-	-	-	-	-	-
p5_sc00106.V1.gene105	1368	2	20	0.69	7.46	3.43451	Up	3.15984e-05	0.000100474	-	-	-	-	-	-	-
p5_sc00002.V1.gene398	1080	14	139	6.12	66.14	3.43392	Up	1.99385e-29	2.20378e-28	-	-	-	-	-	-	-
p5_sc00049.V1.gene406	1236	23.87	236.98	9.08	98.09	3.43334	Up	1.57077e-49	2.69074e-48	-	-	-	-	-	-	-
p5_sc00001.V1.gene3277	1353	22.69	225.32	7.87	84.98	3.43269	Up	3.0863e-47	5.05465e-46	-	-	-	-	-	-	-
p5_sc00039.V1.gene208	1161	13	129	5.28	56.96	3.43134	Up	2.09838e-27	2.19709e-26	-	-	-	-	-	-	-
p5_sc02509.V1.gene4	1377	2	19.8	0.68	7.33	3.43021	Up	6.01938e-05	0.000184829	-	-	-	-	-	-	-
p5_sc00134.V1.gene108	558	1.65	16.42	1.45	15.62	3.42927	Up	7.81254e-05	0.000235738	-	-	-	-	-	-	-
p5_sc00241.V1.gene57	2268	6.48	64.21	1.33	14.29	3.42551	Up	1.3687e-14	8.81168e-14	-	-	-	-	-	-	-
p5_sc00012.V1.gene175	1347	29	286	10.1	108.36	3.42341	Up	7.53124e-59	1.49877e-57	-	-	-	-	-	-	-
p5_sc00611.V1.gene13	1686	27.43	270.33	7.59	81.38	3.4225	Up	6.3026e-56	1.2029e-54	-	-	-	-	-	-	-
p5_sc00009.V1.gene330	2334	22.99	226.54	4.57	48.97	3.42163	Up	1.6284e-47	2.67599e-46	-	-	-	-	-	-	-
p5_sc01211.V1.gene2	759	33	325	20.84	223.29	3.42149	Up	1.2579e-66	2.83629e-65	-	-	-	-	-	-	-
p5_sc00710.V1.gene18	528	9	88.51	8.35	89.36	3.41978	Up	5.03884e-19	3.97063e-18	-	-	-	-	-	-	-
p5_sc00016.V1.gene878	2286	29	285	5.88	62.92	3.41963	Up	1.42194e-58	2.82512e-57	-	-	-	-	-	-	-
p5_sc00005.V1.gene382	534	12	118	11	117.7	3.41954	Up	4.18752e-25	4.12943e-24	-	-	-	-	-	-	-
p5_sc00037.V1.gene204	2967	91	895	14.18	151.68	3.4191	Up	1.86907e-180	1.19537e-178	-	-	-	-	-	-	-
p5_sc00020.V1.gene454	2229	76	742.68	15.82	168.22	3.41053	Up	1.70546e-149	8.98668e-148	-	-	-	-	-	-	-
p5_sc00015.V1.gene563	825	3.29	32.07	1.9	20.19	3.40957	Up	7.12312e-08	2.97224e-07	-	-	-	-	-	-	-
p5_sc00371.V1.gene89	900	4	39	2.11	22.42	3.40947	Up	4.23844e-09	1.95018e-08	-	-	-	-	-	-	-
p5_sc00333.V1.gene33	492	4.64	45.35	4.65	49.4	3.40921	Up	8.82182e-11	4.58474e-10	-	-	-	-	-	-	-
p5_sc01861.V1.gene11	615	75	732	59.14	627.99	3.40854	Up	1.74171e-147	9.04013e-146	-	-	-	-	-	-	-
p5_sc00044.V1.gene230	498	4	39	3.95	41.93	3.40806	Up	4.23844e-09	1.95092e-08	-	-	-	-	-	-	-
p5_sc00055.V1.gene131	651	8	78	5.94	63	3.40682	Up	5.4161e-17	3.8852e-16	-	-	-	-	-	-	-
p5_sc00007.V1.gene166	1662	35	341	9.83	104.17	3.4056	Up	1.50436e-69	3.57842e-68	-	-	-	-	-	-	-
p5_sc00016.V1.gene961	1455	11.42	110.63	3.67	38.73	3.3996	Up	1.2394e-23	1.16126e-22	-	-	-	-	-	-	-
p5_sc04446.V1.gene5	2997	4	39	0.62	6.54	3.39895	Up	4.23844e-09	1.95129e-08	-	-	-	-	-	-	-
p5_sc00035.V1.gene436	822	16	155	9.29	97.96	3.39844	Up	2.3073e-32	2.78104e-31	-	-	-	-	-	-	-
p5_sc00068.V1.gene395	510	35	339	33.71	355.26	3.39763	Up	5.34808e-69	1.26224e-67	-	-	-	-	-	-	-
p5_sc00215.V1.gene34	765	3.15	30.45	1.97	20.75	3.39684	Up	2.59158e-07	1.02895e-06	-	-	-	-	-	-	-
p5_sc00166.V1.gene5	1404	12	115.92	4	42.09	3.39541	Up	2.81762e-24	2.71448e-23	-	-	-	-	-	-	-
p5_sc00170.V1.gene50	1635	9.96	96.2	2.84	29.88	3.39522	Up	2.99888e-21	2.58132e-20	-	-	-	-	-	-	-
p5_sc00018.V1.gene295	1599	246	2378.86	71.86	756.01	3.39514	Up	0	0	-	-	-	-	-	-	-
p5_sc00033.V1.gene206	213	3	29	7.74	81.39	3.39445	Up	4.92444e-07	1.89737e-06	-	-	-	-	-	-	-
p5_sc00100.V1.gene253	405	2	19.3	2.47	25.97	3.39426	Up	6.01938e-05	0.000184876	-	-	-	-	-	-	-
p5_sc00133.V1.gene127	711	3	29	2.03	21.34	3.39401	Up	4.92444e-07	1.89767e-06	-	-	-	-	-	-	-
p5_sc04126.V1.gene2	462	9	87	9.65	101.44	3.39395	Up	9.5202e-19	7.41994e-18	-	-	-	-	-	-	-
p5_sc00027.V1.gene460	915	3	29	1.56	16.39	3.3932	Up	4.92444e-07	1.89677e-06	-	-	-	-	-	-	-
p5_sc06009.V1.gene1	1011	10	95.99	4.68	48.9	3.38525	Up	3.17174e-20	2.62209e-19	-	-	-	-	-	-	-
p5_sc00182.V1.gene14	1947	17	163	4.06	42.37	3.38349	Up	7.84736e-34	9.7047e-33	-	-	-	-	-	-	-
p5_sc01791.V1.gene10	1605	67	642.02	19.5	203.26	3.38178	Up	1.16359e-128	5.1846e-127	-	-	-	-	-	-	-
p5_sc00444.V1.gene53	807	16	153	9.47	98.57	3.37971	Up	8.20244e-32	9.72695e-31	-	-	-	-	-	-	-
p5_sc00003.V1.gene328	2760	80	765	13.41	139.5	3.37888	Up	7.44142e-153	4.05332e-151	-	-	-	-	-	-	-
p5_sc00042.V1.gene375	1863	42.53	406.6	10.63	110.55	3.37849	Up	2.95806e-82	8.55614e-81	-	-	-	-	-	-	-
p5_sc00254.V1.gene100	732	16	153	10.5	109.19	3.37838	Up	8.20244e-32	9.73172e-31	-	-	-	-	-	-	-
p5_sc00028.V1.gene449	1122	22.46	214.58	9.44	98.15	3.37813	Up	3.40796e-44	5.2615e-43	-	-	-	-	-	-	-
p5_sc00070.V1.gene454	4074	33	315	3.73	38.75	3.37695	Up	7.13392e-64	1.53297e-62	-	-	-	-	-	-	-
p5_sc00048.V1.gene195	1203	2	19	0.78	8.09	3.37459	Up	6.01938e-05	0.000184899	-	-	-	-	-	-	-
p5_sc00214.V1.gene43	1893	2	18.98	0.49	5.08	3.37397	Up	0.000114216	0.000338073	-	-	-	-	-	-	-
p5_sc00032.V1.gene514	1824	9.99	95.03	2.55	26.4	3.37197	Up	5.70816e-21	4.85986e-20	-	-	-	-	-	-	-
p5_sc00001.V1.gene3160	273	2	19	3.85	39.82	3.37056	Up	6.01938e-05	0.000184852	-	-	-	-	-	-	-
p5_sc00005.V1.gene362	1524	6	57	1.84	19.03	3.3705	Up	1.21193e-12	7.07511e-12	-	-	-	-	-	-	-
p5_sc00173.V1.gene177	426	2	19	2.34	24.2	3.37043	Up	6.01938e-05	0.00018504	-	-	-	-	-	-	-
p5_sc00001.V1.gene519	1317	6	57	2.14	22.1	3.36836	Up	1.21193e-12	7.07341e-12	-	-	-	-	-	-	-
p5_sc00064.V1.gene410	1761	14	133	3.71	38.3	3.36785	Up	9.01406e-28	9.55364e-27	-	-	-	-	-	-	-
p5_sc08419.V1.gene2	1596	40.64	385.29	11.89	122.68	3.36708	Up	5.87494e-78	1.59823e-76	-	-	-	-	-	-	-
p5_sc02859.V1.gene5	2109	6.85	64.97	1.51	15.57	3.36615	Up	1.3687e-14	8.81402e-14	-	-	-	-	-	-	-
p5_sc01031.V1.gene11	1542	44	417	13.34	137.54	3.36602	Up	8.35042e-84	2.4744e-82	-	-	-	-	-	-	-
p5_sc00013.V1.gene854	501	24	227	23.56	242.49	3.36351	Up	2.67234e-46	4.3097e-45	-	-	-	-	-	-	-
p5_sc01508.V1.gene5	546	2.25	21.23	2.01	20.68	3.36297	Up	1.65275e-05	5.41073e-05	-	-	-	-	-	-	-
p5_sc00017.V1.gene134	1326	61.05	577.24	21.61	222.27	3.36254	Up	3.12018e-115	1.24802e-113	-	-	-	-	-	-	-
p5_sc00375.V1.gene18	1113	30.29	286.08	12.84	131.95	3.36127	Up	4.1432e-58	8.15817e-57	-	-	-	-	-	-	-
p5_sc01009.V1.gene3	3651	58.01	548.08	7.33	75.31	3.36096	Up	1.77157e-109	6.70954e-108	-	-	-	-	-	-	-
p5_sc00008.V1.gene172	1191	33.57	316.86	13.27	136.27	3.36023	Up	3.78902e-64	8.17828e-63	-	-	-	-	-	-	-
p5_sc00301.V1.gene27	543	3	28.29	2.7	27.72	3.3599	Up	9.33164e-07	3.49544e-06	-	-	-	-	-	-	-
p5_sc00019.V1.gene350	696	7	66	4.84	49.67	3.3593	Up	2.09112e-14	1.33738e-13	-	-	-	-	-	-	-
p5_sc00012.V1.gene1009	1266	6.8	63.98	2.52	25.84	3.35811	Up	2.6075e-14	1.65757e-13	-	-	-	-	-	-	-
p5_sc00003.V1.gene1373	1578	2.06	19.41	0.61	6.25	3.35698	Up	6.01938e-05	0.000184993	-	-	-	-	-	-	-
p5_sc39421.V1.gene1	858	7.46	69.94	4.14	42.26	3.35159	Up	3.10044e-15	2.06008e-14	-	-	-	-	-	-	-
p5_sc00001.V1.gene2837	1323	3	28	1.06	10.81	3.35023	Up	9.33164e-07	3.49382e-06	-	-	-	-	-	-	-
p5_sc00054.V1.gene392	690	12	112.5	8.38	85.44	3.34989	Up	1.88249e-23	1.75028e-22	-	-	-	-	-	-	-
p5_sc00096.V1.gene260	1056	3	28	1.34	13.64	3.34754	Up	9.33164e-07	3.49274e-06	-	-	-	-	-	-	-
p5_sc00101.V1.gene311	1212	4.07	38	1.58	16.05	3.34458	Up	8.02604e-09	3.6221e-08	-	-	-	-	-	-	-
p5_sc00019.V1.gene108	471	3	28	3.15	31.97	3.3433	Up	9.33164e-07	3.49328e-06	-	-	-	-	-	-	-
p5_sc00037.V1.gene132	1467	3	28	0.96	9.72	3.33985	Up	9.33164e-07	3.49598e-06	-	-	-	-	-	-	-
p5_sc00269.V1.gene37	2013	6	56	1.39	14.07	3.33947	Up	2.28634e-12	1.31636e-11	-	-	-	-	-	-	-
p5_sc00008.V1.gene812	1275	3	28	1.11	11.23	3.33873	Up	9.33164e-07	3.49436e-06	-	-	-	-	-	-	-
p5_sc00130.V1.gene77	402	16.01	148.82	19.97	201.98	3.33831	Up	1.93392e-30	2.1987e-29	-	-	-	-	-	-	-
p5_sc00177.V1.gene185	621	2.08	19.21	1.62	16.31	3.33169	Up	6.01938e-05	0.000185016	-	-	-	-	-	-	-
p5_sc00018.V1.gene706	477	8	74	8.28	83.35	3.33148	Up	6.8538e-16	4.69557e-15	-	-	-	-	-	-	-
p5_sc00008.V1.gene1040	2160	17	157	3.65	36.72	3.3306	Up	3.48022e-32	4.17816e-31	-	-	-	-	-	-	-
p5_sc03866.V1.gene3	927	2.59	23.98	1.33	13.37	3.3295	Up	4.47782e-06	1.55432e-05	-	-	-	-	-	-	-
p5_sc00075.V1.gene169	1029	10.81	99.67	4.97	49.86	3.32657	Up	2.49378e-21	2.15343e-20	-	-	-	-	-	-	-
p5_sc00017.V1.gene361	1290	5	46	1.82	18.22	3.32351	Up	2.53276e-10	1.26947e-09	-	-	-	-	-	-	-
p5_sc00058.V1.gene601	1017	11.24	103.36	5.23	52.34	3.32303	Up	1.05868e-21	9.25065e-21	-	-	-	-	-	-	-
p5_sc00013.V1.gene721	492	5	46	5.01	50.11	3.32222	Up	2.53276e-10	1.27e-09	-	-	-	-	-	-	-
p5_sc00077.V1.gene325	996	5	46	2.38	23.8	3.32193	Up	2.53276e-10	1.26973e-09	-	-	-	-	-	-	-
p5_sc00136.V1.gene172	1353	81.94	751.47	28.4	283.43	3.31903	Up	2.74582e-148	1.4344e-146	-	-	-	-	-	-	-
p5_sc00001.V1.gene1741	1155	13	119	5.3	52.82	3.31702	Up	1.18539e-24	1.15485e-23	-	-	-	-	-	-	-
p5_sc00001.V1.gene3149	1314	11.25	103.07	4.02	40.06	3.3169	Up	1.05868e-21	9.25398e-21	-	-	-	-	-	-	-
p5_sc00027.V1.gene328	1677	81	742	22.54	224.6	3.3168	Up	7.87712e-146	4.01121e-144	-	-	-	-	-	-	-
p5_sc00211.V1.gene120	786	19	174	11.57	115.24	3.31618	Up	2.12508e-35	2.74134e-34	-	-	-	-	-	-	-
p5_sc00104.V1.gene387	1344	7	64	2.44	24.3	3.316	Up	7.41506e-14	4.60974e-13	-	-	-	-	-	-	-
p5_sc00062.V1.gene93	1002	26	238	12.29	122.38	3.31581	Up	7.28756e-48	1.2074e-46	-	-	-	-	-	-	-
p5_sc00051.V1.gene88	891	7	64	3.74	37.18	3.31342	Up	7.41506e-14	4.61092e-13	-	-	-	-	-	-	-
p5_sc00072.V1.gene205	486	8	73	8.12	80.58	3.31087	Up	1.2888e-15	8.71876e-15	-	-	-	-	-	-	-
p5_sc00054.V1.gene435	897	9	82	4.77	47.31	3.31008	Up	2.25634e-17	1.65031e-16	-	-	-	-	-	-	-
p5_sc00016.V1.gene71	2370	164	1495.01	32.08	318.17	3.31005	Up	2.19266e-291	2.34132e-289	-	-	-	-	-	-	-
p5_sc00037.V1.gene707	1692	8	73	2.21	21.9	3.30881	Up	1.2888e-15	8.71633e-15	-	-	-	-	-	-	-
p5_sc00040.V1.gene210	2415	63.14	574.89	12.12	120.04	3.30805	Up	5.82438e-113	2.28442e-111	-	-	-	-	-	-	-
p5_sc00213.V1.gene35	1260	10	91	3.73	36.93	3.30755	Up	3.9731e-19	3.14001e-18	-	-	-	-	-	-	-
p5_sc00069.V1.gene374	609	10	91	7.97	78.89	3.30719	Up	3.9731e-19	3.14103e-18	-	-	-	-	-	-	-
p5_sc00059.V1.gene211	1161	13.64	124.15	5.54	54.82	3.30674	Up	5.03342e-26	5.09203e-25	-	-	-	-	-	-	-
p5_sc02512.V1.gene1	843	3.24	29.38	1.83	18.08	3.30448	Up	4.92444e-07	1.89707e-06	-	-	-	-	-	-	-
p5_sc00061.V1.gene512	543	4.08	37	3.67	36.25	3.30413	Up	1.51648e-08	6.70767e-08	-	-	-	-	-	-	-
p5_sc00248.V1.gene103	897	14.85	134.62	7.87	77.66	3.30274	Up	4.7838e-28	5.11489e-27	-	-	-	-	-	-	-
p5_sc00168.V1.gene61	666	18	163	13.04	128.52	3.30098	Up	4.1419e-33	5.04247e-32	-	-	-	-	-	-	-
p5_sc00136.V1.gene147	888	20	181.01	10.72	105.53	3.29928	Up	1.35006e-36	1.79506e-35	-	-	-	-	-	-	-
p5_sc00101.V1.gene253	441	2	18	2.25	22.08	3.29474	Up	0.000114216	0.000338155	-	-	-	-	-	-	-
p5_sc00012.V1.gene571	585	2	18	1.66	16.29	3.29473	Up	0.000114216	0.000338238	-	-	-	-	-	-	-
p5_sc00050.V1.gene590	996	4	36	1.9	18.63	3.29356	Up	2.8587e-08	1.23471e-07	-	-	-	-	-	-	-
p5_sc09463.V1.gene1	1317	5	44.99	1.78	17.45	3.29328	Up	8.95634e-10	4.32369e-09	-	-	-	-	-	-	-
p5_sc00059.V1.gene249	987	6	54.05	2.88	28.23	3.29309	Up	8.09808e-12	4.50412e-11	-	-	-	-	-	-	-
p5_sc00007.V1.gene553	1044	4	36	1.81	17.74	3.29294	Up	2.8587e-08	1.23449e-07	-	-	-	-	-	-	-
p5_sc00173.V1.gene231	3666	7	63	0.88	8.62	3.29211	Up	1.39336e-13	8.55898e-13	-	-	-	-	-	-	-
p5_sc00033.V1.gene690	921	7	63	3.61	35.36	3.29205	Up	1.39336e-13	8.56115e-13	-	-	-	-	-	-	-
p5_sc00062.V1.gene92	489	29	261	29.23	286.2	3.2915	Up	5.41444e-52	9.65004e-51	-	-	-	-	-	-	-
p5_sc00023.V1.gene126	828	3	27	1.73	16.93	3.29074	Up	1.76316e-06	6.43344e-06	-	-	-	-	-	-	-
p5_sc00013.V1.gene590	396	2	18	2.54	24.84	3.28976	Up	0.000114216	0.000338114	-	-	-	-	-	-	-
p5_sc02635.V1.gene1	1131	7.57	68.06	3.16	30.87	3.28821	Up	5.86542e-15	3.84456e-14	-	-	-	-	-	-	-
p5_sc00004.V1.gene841	1995	31	278	7.22	70.49	3.28735	Up	3.36564e-55	6.33875e-54	-	-	-	-	-	-	-
p5_sc02309.V1.gene4	492	1.66	14.84	1.66	16.17	3.28406	Up	0.000301734	0.000844347	-	-	-	-	-	-	-
p5_sc00182.V1.gene121	588	11	98.41	9.1	88.56	3.28272	Up	2.47144e-20	2.05577e-19	-	-	-	-	-	-	-
p5_sc00059.V1.gene108	924	18.26	163.21	9.39	91.29	3.28126	Up	4.1419e-33	5.045e-32	-	-	-	-	-	-	-
p5_sc00126.V1.gene108	1023	13	116	6.01	58.38	3.28004	Up	7.81578e-24	7.37147e-23	-	-	-	-	-	-	-
p5_sc00005.V1.gene90	1053	11	98.2	4.94	47.96	3.27925	Up	2.47144e-20	2.05436e-19	-	-	-	-	-	-	-
p5_sc00056.V1.gene10	1623	12	107	3.45	33.49	3.27906	Up	4.38766e-22	3.88431e-21	-	-	-	-	-	-	-
p5_sc00363.V1.gene32	2733	19.19	171	3.25	31.5	3.27684	Up	1.40015e-34	1.76762e-33	-	-	-	-	-	-	-
p5_sc00990.V1.gene26	552	2.47	22.03	2.19	21.21	3.27574	Up	8.61598e-06	2.90503e-05	-	-	-	-	-	-	-
p5_sc00018.V1.gene806	2034	216	1922	49.36	477.84	3.27511	Up	0	0	-	-	-	-	-	-	-
p5_sc00621.V1.gene19	2076	9.81	87	2.19	21.18	3.2737	Up	9.5202e-19	7.42233e-18	-	-	-	-	-	-	-
p5_sc00448.V1.gene57	528	18.01	160	16.71	161.54	3.27311	Up	2.72028e-32	3.27393e-31	-	-	-	-	-	-	-
p5_sc00003.V1.gene710	711	5.2	46.23	3.52	34.02	3.27274	Up	2.53276e-10	1.27026e-09	-	-	-	-	-	-	-
p5_sc00011.V1.gene108	1734	23	204	6.18	59.68	3.27157	Up	9.8381e-41	1.43137e-39	-	-	-	-	-	-	-
p5_sc00543.V1.gene19	825	2.19	19.45	1.27	12.25	3.26988	Up	6.01938e-05	0.000184969	-	-	-	-	-	-	-
p5_sc00108.V1.gene291	303	30.01	265.59	51.31	494.1	3.26749	Up	2.25798e-52	4.04517e-51	-	-	-	-	-	-	-
p5_sc00071.V1.gene132	1035	40	354	18.28	176.02	3.2674	Up	1.7435e-69	4.13915e-68	-	-	-	-	-	-	-
p5_sc00199.V1.gene83	2394	9.59	84.98	1.86	17.9	3.26659	Up	6.38124e-18	4.80655e-17	-	-	-	-	-	-	-
p5_sc11249.V1.gene1	1122	3.07	27.14	1.29	12.41	3.26606	Up	1.76316e-06	6.42957e-06	-	-	-	-	-	-	-
p5_sc00015.V1.gene708	1383	17	150	5.76	55.31	3.2634	Up	2.82498e-30	3.18932e-29	-	-	-	-	-	-	-
p5_sc01763.V1.gene8	1089	2.11	18.5	0.91	8.73	3.26204	Up	0.000114216	0.000338197	-	-	-	-	-	-	-
p5_sc00101.V1.gene139	1737	21	185	5.64	54.02	3.25973	Up	5.60494e-37	7.52677e-36	-	-	-	-	-	-	-
p5_sc00068.V1.gene429	747	5	44	3.21	30.74	3.25947	Up	8.95634e-10	4.32456e-09	-	-	-	-	-	-	-
p5_sc00018.V1.gene74	3567	16	140.9	2.07	19.82	3.25925	Up	2.93668e-28	3.16084e-27	-	-	-	-	-	-	-
p5_sc00039.V1.gene205	1023	32.3	284.14	14.94	143	3.25876	Up	4.0163e-56	7.68966e-55	-	-	-	-	-	-	-
p5_sc00045.V1.gene558	1443	2	17.63	0.65	6.22	3.2584	Up	0.000215786	0.000616143	-	-	-	-	-	-	-
p5_sc00095.V1.gene117	519	5	44	4.73	45.25	3.25801	Up	8.95634e-10	4.32542e-09	-	-	-	-	-	-	-
p5_sc00087.V1.gene354	1308	19	167	6.82	65.22	3.25747	Up	1.7157e-33	2.1046e-32	-	-	-	-	-	-	-
p5_sc00076.V1.gene132	936	5	44	2.54	24.28	3.25687	Up	8.95634e-10	4.32714e-09	-	-	-	-	-	-	-
p5_sc00197.V1.gene190	1113	27	237	11.45	109.31	3.25501	Up	6.98784e-47	1.13829e-45	-	-	-	-	-	-	-
p5_sc02260.V1.gene5	537	5.17	45.4	4.72	45.01	3.25339	Up	4.76754e-10	2.34355e-09	-	-	-	-	-	-	-
p5_sc00012.V1.gene1007	891	26.96	236.35	14.4	137.31	3.2533	Up	2.5612e-47	4.19749e-46	-	-	-	-	-	-	-
p5_sc00022.V1.gene210	396	4	35	5.07	48.29	3.25167	Up	5.37586e-08	2.26815e-07	-	-	-	-	-	-	-
p5_sc00003.V1.gene689	2943	4	35	0.63	5.98	3.24672	Up	5.37586e-08	2.26776e-07	-	-	-	-	-	-	-
p5_sc00005.V1.gene690	990	8.54	74.55	4.09	38.82	3.24663	Up	6.8538e-16	4.69424e-15	-	-	-	-	-	-	-
p5_sc00154.V1.gene253	567	9.1	79.4	7.83	74.28	3.24589	Up	1.48742e-16	1.04868e-15	-	-	-	-	-	-	-
p5_sc00001.V1.gene746	1134	7	60.97	2.91	27.58	3.24453	Up	9.16258e-13	5.3932e-12	-	-	-	-	-	-	-
p5_sc00002.V1.gene1814	396	70	609	88.78	840.3	3.2426	Up	1.66831e-117	6.77357e-116	-	-	-	-	-	-	-
p5_sc06755.V1.gene1	381	29	252	38.38	362.83	3.24087	Up	1.50622e-49	2.58199e-48	-	-	-	-	-	-	-
p5_sc00724.V1.gene27	615	4	34.77	3.16	29.83	3.23877	Up	1.00837e-07	4.14127e-07	-	-	-	-	-	-	-
p5_sc01271.V1.gene1	1203	4.02	34.81	1.57	14.82	3.23871	Up	1.00837e-07	4.14057e-07	-	-	-	-	-	-	-
p5_sc00070.V1.gene171	1062	11.39	98.78	5.07	47.83	3.23786	Up	2.47144e-20	2.05507e-19	-	-	-	-	-	-	-
p5_sc00148.V1.gene59	984	27	234	13	122.61	3.23749	Up	4.54374e-46	7.30343e-45	-	-	-	-	-	-	-
p5_sc00057.V1.gene166	558	17.87	154.9	15.63	147.4	3.23735	Up	2.2991e-31	2.68051e-30	-	-	-	-	-	-	-
p5_sc00068.V1.gene4	618	13.74	119.12	10.78	101.66	3.23732	Up	1.18539e-24	1.15439e-23	-	-	-	-	-	-	-
p5_sc00103.V1.gene253	1197	3	26	1.18	11.12	3.2363	Up	3.32106e-06	1.17346e-05	-	-	-	-	-	-	-
p5_sc00127.V1.gene49	939	66.75	578.18	33.75	318.05	3.23629	Up	6.44808e-112	2.49673e-110	-	-	-	-	-	-	-
p5_sc00039.V1.gene42	300	5.12	44.32	8.85	83.39	3.23613	Up	8.95634e-10	4.32628e-09	-	-	-	-	-	-	-
p5_sc00003.V1.gene1229	1098	11	95	4.73	44.43	3.23162	Up	1.61744e-19	1.29733e-18	-	-	-	-	-	-	-
p5_sc00001.V1.gene3190	639	8	69	6.06	56.84	3.22952	Up	1.59069e-14	1.02083e-13	-	-	-	-	-	-	-
p5_sc00460.V1.gene3	1110	10.32	88.99	4.39	41.16	3.22895	Up	2.61722e-18	2.00692e-17	-	-	-	-	-	-	-
p5_sc00004.V1.gene549	735	8	68.99	5.23	49.02	3.22849	Up	2.97134e-14	1.88146e-13	-	-	-	-	-	-	-
p5_sc00003.V1.gene1004	2022	16	137.89	3.68	34.49	3.2284	Up	1.90958e-27	2.00287e-26	-	-	-	-	-	-	-
p5_sc00096.V1.gene118	1974	39	336	9.19	86.12	3.22821	Up	2.61386e-65	5.77551e-64	-	-	-	-	-	-	-
p5_sc00654.V1.gene35	900	5	43	2.64	24.72	3.22707	Up	1.67906e-09	7.94898e-09	-	-	-	-	-	-	-
p5_sc00154.V1.gene105	1638	31	266.59	8.83	82.66	3.2267	Up	6.04828e-52	1.07718e-50	-	-	-	-	-	-	-
p5_sc00032.V1.gene91	402	3.21	27.59	4	37.44	3.22651	Up	1.76316e-06	6.43247e-06	-	-	-	-	-	-	-
p5_sc00095.V1.gene19	1089	31	266.56	13.44	125.74	3.22584	Up	6.04828e-52	1.07639e-50	-	-	-	-	-	-	-
p5_sc00287.V1.gene47	567	5	43	4.3	40.22	3.2255	Up	1.67906e-09	7.94743e-09	-	-	-	-	-	-	-
p5_sc00313.V1.gene97	696	5	43	3.46	32.36	3.22537	Up	1.67906e-09	7.95053e-09	-	-	-	-	-	-	-
p5_sc00052.V1.gene42	1128	27.49	235.73	11.49	107.23	3.22226	Up	2.43542e-46	3.9381e-45	-	-	-	-	-	-	-
p5_sc00002.V1.gene48	2052	27	230.94	6.11	56.9	3.21918	Up	5.48112e-45	8.59915e-44	-	-	-	-	-	-	-
p5_sc00501.V1.gene14	471	2.07	17.78	2.18	20.3	3.21908	Up	0.000215786	0.000616288	-	-	-	-	-	-	-
p5_sc00084.V1.gene377	1011	9.35	80.02	4.38	40.77	3.21851	Up	7.94212e-17	5.66037e-16	-	-	-	-	-	-	-
p5_sc00659.V1.gene39	1719	2	17	0.54	5.02	3.21666	Up	0.000215786	0.000615563	-	-	-	-	-	-	-
p5_sc00210.V1.gene165	1299	17.58	150.12	6.36	59.04	3.21459	Up	2.82498e-30	3.19081e-29	-	-	-	-	-	-	-
p5_sc00013.V1.gene772	3006	27	230.3	4.15	38.52	3.21442	Up	5.48112e-45	8.59359e-44	-	-	-	-	-	-	-
p5_sc00018.V1.gene484	834	43.65	372.24	24.97	231.71	3.21405	Up	2.94006e-72	7.36961e-71	-	-	-	-	-	-	-
p5_sc00011.V1.gene489	453	931	7940	1019.33	9458.12	3.21393	Up	0	0	-	-	-	-	-	-	-
p5_sc00018.V1.gene608	1725	2	17	0.54	5	3.2109	Up	0.000215786	0.000616433	-	-	-	-	-	-	-
p5_sc00003.V1.gene453	417	4	34	4.79	44.33	3.21019	Up	1.00837e-07	4.13987e-07	-	-	-	-	-	-	-
p5_sc00096.V1.gene53	738	2	17	1.3	12.03	3.21005	Up	0.000215786	0.000615925	-	-	-	-	-	-	-
p5_sc00103.V1.gene93	306	10	85	16.91	156.38	3.20911	Up	1.70716e-17	1.25507e-16	-	-	-	-	-	-	-
p5_sc00001.V1.gene140	810	12	102	7.08	65.46	3.20879	Up	9.9993e-21	8.42744e-20	-	-	-	-	-	-	-
p5_sc17886.V1.gene1	1065	6.92	58.8	3.07	28.38	3.20856	Up	6.41428e-13	3.80975e-12	-	-	-	-	-	-	-
p5_sc00063.V1.gene390	957	10	85	4.96	45.84	3.2082	Up	1.70716e-17	1.25546e-16	-	-	-	-	-	-	-
p5_sc00003.V1.gene938	360	2	17	2.82	26.06	3.20807	Up	0.000215786	0.00061607	-	-	-	-	-	-	-
p5_sc00320.V1.gene99	669	4	34	2.89	26.68	3.20662	Up	1.00837e-07	4.14197e-07	-	-	-	-	-	-	-
p5_sc00018.V1.gene445	1074	16	135.75	7.04	64.96	3.2059	Up	6.62828e-27	6.8309e-26	-	-	-	-	-	-	-
p5_sc00461.V1.gene69	1137	6.59	55.8	2.73	25.18	3.20531	Up	4.3064e-12	2.43771e-11	-	-	-	-	-	-	-
p5_sc00049.V1.gene363	588	21	178	17.37	160.18	3.20502	Up	4.40438e-35	5.66054e-34	-	-	-	-	-	-	-
p5_sc00017.V1.gene444	1563	17	144	5.08	46.84	3.20484	Up	1.19285e-28	1.29483e-27	-	-	-	-	-	-	-
p5_sc00023.V1.gene142	990	2	17	0.96	8.85	3.20457	Up	0.000215786	0.000615853	-	-	-	-	-	-	-
p5_sc00161.V1.gene158	2544	19	161	3.46	31.89	3.20426	Up	7.22866e-32	8.6101e-31	-	-	-	-	-	-	-
p5_sc00332.V1.gene22	1563	2	17	0.6	5.53	3.20425	Up	0.000215786	0.000616361	-	-	-	-	-	-	-
p5_sc00039.V1.gene363	609	3	25.4	2.39	22.02	3.20373	Up	6.23478e-06	2.13695e-05	-	-	-	-	-	-	-
p5_sc00734.V1.gene7	1011	2	17	0.94	8.66	3.20363	Up	0.000215786	0.00061578	-	-	-	-	-	-	-
p5_sc00134.V1.gene135	2316	11	93	2.2	20.26	3.20306	Up	5.63008e-19	4.42933e-18	-	-	-	-	-	-	-
p5_sc00084.V1.gene441	897	22.02	186.04	11.68	107.33	3.19994	Up	1.48578e-36	1.97337e-35	-	-	-	-	-	-	-
p5_sc00134.V1.gene148	2037	2	17	0.46	4.22	3.19754	Up	0.000215786	0.000615708	-	-	-	-	-	-	-
p5_sc00109.V1.gene194	1554	46	388	13.84	126.96	3.19746	Up	1.68769e-74	4.37049e-73	-	-	-	-	-	-	-
p5_sc00099.V1.gene250	1377	5	42	1.7	15.56	3.19424	Up	3.14098e-09	1.45963e-08	-	-	-	-	-	-	-
p5_sc00037.V1.gene199	2343	74	622	14.64	133.93	3.19349	Up	3.08456e-118	1.2587e-116	-	-	-	-	-	-	-
p5_sc07367.V1.gene2	405	49	412	60.63	554.61	3.19337	Up	6.7131e-79	1.84698e-77	-	-	-	-	-	-	-
p5_sc00116.V1.gene181	927	5	42	2.56	23.41	3.19291	Up	3.14098e-09	1.45935e-08	-	-	-	-
p5_sc00664.V1.gene6							Up		2.90584e-05		-	-	-		p5_sc00064.V1.gene261	-
	1071	3.19014						4.26272e-209	3.04792e-207	-	-		-		-
p5_sc01619.V1.gene1				0.56		3.18982	Up	0.000301734	0.000843957	-		-	-	-		p5_sc00104.V1.gene86
p5_sc00082.V1.gene327						3.18948	Up				-	-
p5_sc00118.V1.gene205	1005	21	176	9.89	90.22	3.1894		1.52472e-34	1.92088e-33	-				-		-
p5_sc00010.V1.gene758	885	33.99	284.98	3.37206e+20	166.73	3.18918									-	-
									3.46958e-13		-	-				-
								9.95078e-11		-	p5_sc00004.V1.gene894			-	-
p5_sc00289.V1.gene24	7.56	9.73	81.48	5.85	56.21		Up	4.23568e-17	3.06108e-16		p5_sc00335.V1.gene57		-	-	-	-
p5_sc04128.V1.gene7	720	153.61	1285.58	102.53	933.61	3.18677	Up	2.93396e-242	2.59548e-240	-	-	-	-	-	-	-
p5_sc00133.V1.gene273	1935	50	418	12.02	109.34	3.18531	Up	7.91164e-80	2.21444e-78	-	-	-	-	-	-	-
p5_sc00049.V1.gene399
	1083	47	392.74	20.5	186.33		Up	6.23105e-06			-					-
p5_sc00530.V1.gene19	1065	9.01562	75	3.99	52.2						-	-	-	-	-	-
p5_sc00001.V1.gene18	831	12	100	6.89	62.48	3.18082	Up	3.46842e-20	2.86151e-19	-	-	-	-	-	-	-
p5_sc26911.V1.gene1	207	6	50	16.02	145.24	3.18049	Up	9.95078e-11	5.14718e-10	-	-	-	-	-	-	-
p5_sc00035.V1.gene135	1704	47.44	395.05	12.98	117.65	3.18014	Up	1.07063e-75	2.82383e-74	-	-	-	-	-	-	-
p5_sc00304.V1.gene123	852	3	25	1.68	15.22	3.17944	Up	6.23478e-06	2.13664e-05	-	-	-	-	-	-	-
p5_sc00015.V1.gene560	753	9	74.93	5.73	51.91	3.17941	Up	3.36326e-15	2.22738e-14	-	-	-	-	-	-	-
p5_sc00002.V1.gene1103	2142	71	591.01	15.39	139.4	3.17917	Up	5.85052e-112	2.26897e-110	-	-	-	-	-	-	-
p5_sc00096.V1.gene195	654	3	25	2.22	20.09	3.17785	Up	6.23478e-06	2.13634e-05	-	-	-	-	-	-	-
p5_sc00051.V1.gene4	1659	114	947.92	32.07	290.12	3.17735	Up	3.57668e-178	2.24599e-176	-	-	-	-	-	-	-
p5_sc00005.V1.gene292	1818	10	83	2.56	23.13	3.17555	Up	5.92534e-17	4.24422e-16	-	-	-	-
p5_sc00116.V1.gene47	582	7	58.0625	5.85	844.32	3.17321		3.19062e-12	1.82357e-11		-	-	-	-	p5_sc00259.V1.gene106
p5_sc00029.V1.gene308						3.15628	Up	1.86771e-07	7.57009e-07	-		p5_sc00036.V1.gene603	-			-
	669	11	1.05371e+79	7.93	71.4103	3.13949	Up	1.95132e-18	1.50391e-17	-		-	-			-
p5_sc00100.V1.gene297
	2138	26	215	3.8		3.16468	Up	6.82446e-40	9.73048e-39	-	-	-	-	-	-	-
p5_sc00264.V1.gene1	1581	12	99	3.55	31.83	3.1645	Up	6.44994e-20	5.2569e-19	-	-	-	-	-	-	-
p5_sc01572.V1.gene10	1392	200	1648	67.34	603.7	3.1643	Up	1.4e-307	1.57105e-305	-	-	-	-	-	-	-
p5_sc00009.V1.gene196	531	4	32.96	3.69	33.07	3.16383	Up	3.51884e-07	1.3726e-06	-	-	-	-	-	-	-
p5_sc00151.V1.gene232	1104	10	82.46	4.28	38.35	3.16354	Up	1.10191e-16	7.80514e-16	-	-	-	-	-	-	-
p5_sc00120.V1.gene73	1299	132.11			257.6	3.1625	Up	2.05178e-123	8.88091e-122	-	-	-	-	-	-	-
p5_sc00096.V1.gene271	1284	67.17	552.62	24.57	219.96	3.16227	Up	3.2263e-104	1.16372e-102	-	-	-	-	-	-	-
p5_sc00076.V1.gene73	2190	4.76	39.21	1.01	9.04	3.16197	Up	4.23844e-09	1.95055e-08	-	-	-	-	-	-	-
p5_sc07776.V1.gene1	297	9	74.01	15.74	140.85	3.16165	Up	3.36326e-15	2.22921e-14	-	-	-	-	-	-	-
p5_sc00050.V1.gene462	657	9	74	6.62	59.19	3.16045	Up	3.36326e-15	2.2286e-14	-	-	-	-	-	-	-
p5_sc00456.V1.gene29	1059	13	106.75	5.8	51.84	3.15994	Up	3.97136e-21	3.40388e-20	-	-	-	-	-	-	-
p5_sc00883.V1.gene28	603	6.67	54.76	5.37	47.97	3.15914	Up	8.09808e-12	4.50205e-11	-	-	-	-	-	-	-
p5_sc00013.V1.gene686	1314	9	74	3.22	28.76	3.15893	Up	3.36326e-15	2.22799e-14	-	-	-	-	-	-	-
p5_sc00070.V1.gene173	1236	25	205	9.51	84.86	3.15757	Up	1.26612e-39	1.79576e-38	-	-	-	-	-	-	-
p5_sc13616.V1.gene1	1323	3.25	26.52	1.15	10.23	3.1531	Up	3.32106e-06	1.17363e-05	-	-	-	-	-	-	-
p5_sc00659.V1.gene35	537	13.9	113.63	12.67	112.67	3.15261	Up	5.11484e-23	4.68728e-22	-	-	-	-	-	-	-
p5_sc00870.V1.gene20	501	6	49	5.89	52.34	3.15157	Up	1.85435e-10	9.41509e-10	-	-	-	-	-	-	-
p5_sc00043.V1.gene180	552	6	49	5.31	47.17	3.15109	Up	1.85435e-10	9.41312e-10	-	-	-	-	-	-	-
p5_sc00080.V1.gene313	1290	55.57	453.55	20.23	179.66	3.1507	Up	8.08412e-86	2.44633e-84	-	-	-	-	-	-	-
p5_sc00059.V1.gene538	1782	12	98	3.14	27.88	3.15039	Up	1.1982e-19	9.64245e-19	-	-	-	-	-	-	-
p5_sc00187.V1.gene122	450	20	163	22.06	195.57	3.14818	Up	1.0002e-31	1.18089e-30	-	-	-	-	-	-	-
p5_sc01724.V1.gene11	387	2.11	17.14	2.74	24.26	3.14633	Up	0.000215786	0.000615998	-	-	-	-	-	-	-
p5_sc00844.V1.gene14	774	15	122	9.28	82.12	3.14554	Up	4.39734e-24	4.20794e-23	-	-	-	-	-	-	-
p5_sc00012.V1.gene505	1065	7	57	3.11	27.51	3.14497	Up	5.9389e-12	3.33611e-11	-	-	-	-	-	-	-
p5_sc00643.V1.gene23	1608	16.03	130.42	4.66	41.21	3.14459	Up	1.46804e-25	1.46859e-24	-	-	-	-	-	-	-
p5_sc00097.V1.gene283	1662	7	57	1.97	17.41	3.14365	Up	5.9389e-12	3.33533e-11	-	-	-	-	-	-	-
p5_sc00068.V1.gene5	681	16	130	11.33	100.12	3.14351	Up	1.46804e-25	1.46919e-24	-	-	-	-	-	-	-
p5_sc00150.V1.gene188	6072	29	235	2.19	19.34	3.14259	Up	5.697e-45	8.92052e-44	-	-	-	-	-	-	-
p5_sc00346.V1.gene20	1767	27.36	222.16	7.22	63.75	3.14235	Up	7.80496e-43	1.17579e-41	-	-	-	-	-	-	-
p5_sc00036.V1.gene506	2865	33	268	5.33	47.06	3.14229	Up	4.0649e-51	7.12946e-50	-	-	-	-	-	-	-
p5_sc00271.V1.gene61	249	9	73	19.29	170.24	3.14165	Up	6.2503e-15	4.09241e-14	-	-	-	-	-	-	-
p5_sc18204.V1.gene1	396	39	316.1	49.46	436.16	3.14052	Up	6.2566e-60	1.27655e-58	-	-	-	-	-	-	-
p5_sc00001.V1.gene735	1080	10	80.99	4.37	38.53	3.14028	Up	3.79642e-16	2.63144e-15	-	-	-	-	-	-	-
[truncated: 6,114 more rows]
