# Supplementary material for: Integrative Omics Analysis of Three Oil Palm Varieties Reveals (Tanzania × Ekona) TE as a Cold-Resistant Variety in Response to Low-Temperature Stress
Source: Int J Mol Sci. 2022 Nov 29;23(23):14926. doi: 10.3390/ijms232314926 (PMC9740226; doi:10.3390/ijms232314926)
Supplement: Supplementary file 1 [file ijms-23-14926-s001.zip › Table S3. OG-0-VS-OG-5.GeneDiffExp.xls]

## Sheet: OG-0-VS-OG-5.GeneDiffExpFilter
geneID	geneLength	OG-0-Expression	OG-5-Expression	OG-0-FPKM	OG-5-FPKM	log2 Ratio(OG-5/OG-0)	Up-Down-Regulation(OG-5/OG-0)	P-value	FDR	Symbol	Description	KEGG Orthology	GO Component	GO Function	GO Process	Blast nr
p5_sc00047.V1.gene35	468	0	264	0.01	292.21	14.8347	Up	8.31126e-72	3.35203e-70	-	-	-	-	-	-	-
p5_sc00372.V1.gene80	273	0	142	0.01	286.49	14.8062	Up	6.05382e-39	1.33394e-37	-	-	-	-	-	-	-
p5_sc00129.V1.gene74	228	0	105	0.01	261.49	14.6745	Up	5.60382e-29	9.38004e-28	-	-	-	-	-	-	-
p5_sc00104.V1.gene88	900	0	442.2	0.01	244.73	14.5789	Up	9.39592e-120	6.26133e-118	-	-	-	-	-	-	-
p5_sc00168.V1.gene62	390	0	167.01	0.01	225.59	14.4614	Up	1.11671e-45	2.84329e-44	-	-	-	-	-	-	-
p5_sc00003.V1.gene289	615	0	244	0.01	201.51	14.2986	Up	2.0274e-66	7.53735e-65	-	-	-	-	-	-	-
p5_sc00005.V1.gene313	879	0	354	0.01	200.79	14.2934	Up	4.75268e-96	2.52689e-94	-	-	-	-	-	-	-
p5_sc00343.V1.gene38	1452	0	587.16	0.01	198.28	14.2753	Up	8.22644e-159	7.13622e-157	-	-	-	-	-	-	-
p5_sc01447.V1.gene12	318	0	108	0.01	183.13	14.1606	Up	8.71754e-30	1.49462e-28	-	-	-	-	-	-	-
p5_sc00063.V1.gene208	786	0	272.54	0.01	173.76	14.0848	Up	5.81778e-74	2.45031e-72	-	-	-	-	-	-	-
p5_sc00074.V1.gene143	732	0	219	0.01	150.46	13.8771	Up	1.09908e-59	3.59902e-58	-	-	-	-	-	-	-
p5_sc00070.V1.gene190	927	0	277	0.01	148.65	13.8596	Up	2.61782e-75	1.12557e-73	-	-	-	-	-	-	-
p5_sc00104.V1.gene87	594	0	169.99	0.01	145.67	13.8304	Up	3.23006e-46	8.35322e-45	-	-	-	-	-	-	-
p5_sc00003.V1.gene313	1233	0	332	0.01	132.62	13.695	Up	4.0081e-90	2.00998e-88	-	-	-	-	-	-	-
p5_sc00128.V1.gene92	945	0	234.83	0.01	123.53	13.5926	Up	1.00133e-63	3.593e-62	-	-	-	-	-	-	-
p5_sc00033.V1.gene504	876	0	207.07	0.01	117.87	13.5249	Up	1.8767e-56	5.82153e-55	-	-	-	-	-	-	-
p5_sc00004.V1.gene675	357	0	79	0.01	117.68	13.5226	Up	5.64858e-22	7.38888e-21	-	-	-	-	-	-	-
p5_sc00407.V1.gene57	519	0	117	0.01	115.83	13.4997	Up	3.28186e-32	6.03252e-31	-	-	-	-	-	-	-
p5_sc00123.V1.gene195	249	0	50	0.01	112.24	13.4543	Up	3.66002e-14	3.37763e-13	-	-	-	-	-	-	-
p5_sc00001.V1.gene1292	537	0	112	0.01	106.89	13.3838	Up	7.29356e-31	1.29446e-29	-	-	-	-	-	-	-
p5_sc00155.V1.gene85	618	0	118.68	0.01	97.51	13.2513	Up	1.76505e-32	3.26627e-31	-	-	-	-	-	-	-
p5_sc00004.V1.gene945	1338	0	248.54	0.01	91.28	13.1561	Up	1.69623e-67	6.40243e-66	-	-	-	-	-	-	-
p5_sc00010.V1.gene389	471	0	78.99	0.01	86.83	13.084	Up	1.05027e-21	1.35451e-20	-	-	-	-	-	-	-
p5_sc03968.V1.gene1	600	0	101	0.01	85.63	13.0639	Up	6.6979e-28	1.08018e-26	-	-	-	-	-	-	-
p5_sc00154.V1.gene200	165	0	23	0.01	85.25	13.0575	Up	6.85966e-07	3.65105e-06	-	-	-	-	-	-	-
p5_sc18715.V1.gene1	306	0	48	0.01	85.01	13.0534	Up	1.26535e-13	1.13059e-12	-	-	-	-	-	-	-
p5_sc00005.V1.gene303	1242	0	211	0.01	83.66	13.0303	Up	1.57014e-57	4.93876e-56	-	-	-	-	-	-	-
p5_sc00005.V1.gene302	1347	0	229	0.01	83.52	13.0279	Up	2.22532e-62	7.72705e-61	-	-	-	-	-	-	-
p5_sc00008.V1.gene806	453	0	70.56	0.01	80.91	12.9821	Up	1.50042e-19	1.77317e-18	-	-	-	-	-	-	-
p5_sc14973.V1.gene1	480	0	75	0.01	80.77	12.9796	Up	6.7514e-21	8.41305e-20	-	-	-	-	-	-	-
p5_sc00019.V1.gene275	321	0	47	0.01	78.85	12.9449	Up	2.35274e-13	2.06926e-12	-	-	-	-	-	-	-
p5_sc00090.V1.gene273	558	0	83.78	0.01	76.75	12.906	Up	4.7259e-23	6.43029e-22	-	-	-	-	-	-	-
p5_sc05158.V1.gene2	399	0	58	0.01	76.4	12.8994	Up	2.56198e-16	2.63586e-15	-	-	-	-	-	-	-
p5_sc00016.V1.gene143	513	0	76	0.01	76.19	12.8954	Up	3.63104e-21	4.56381e-20	-	-	-	-	-	-	-
p5_sc00031.V1.gene241	324	0	45	0.01	74.71	12.8671	Up	8.13398e-13	6.8845e-12	-	-	-	-	-	-	-
p5_sc00008.V1.gene592	531	0	77	0.01	74.38	12.8607	Up	1.95284e-21	2.48226e-20	-	-	-	-	-	-	-
p5_sc00014.V1.gene469	696	0	99.97	0.01	72.43	12.8224	Up	2.31562e-27	3.66511e-26	-	-	-	-	-	-	-
p5_sc00001.V1.gene3260	456	0	61	0.01	69.45	12.7618	Up	3.98552e-17	4.28037e-16	-	-	-	-	-	-	-
p5_sc00086.V1.gene74	237	0	28	0.01	66.61	12.7015	Up	3.08662e-08	1.87403e-07	-	-	-	-	-	-	-
p5_sc00017.V1.gene269	330	0	36	0.01	58.55	12.5155	Up	2.1606e-10	1.55733e-09	-	-	-	-	-	-	-
p5_sc00191.V1.gene118	810	0	94	0.01	58.07	12.5036	Up	5.14618e-26	7.82466e-25	-	-	-	-	-	-	-
p5_sc00008.V1.gene244	1185	0	134	0.01	55.76	12.445	Up	8.64846e-37	1.80283e-35	-	-	-	-	-	-	-
p5_sc00065.V1.gene49	1032	0	115.91	0.01	55.64	12.4419	Up	1.13461e-31	2.05502e-30	-	-	-	-	-	-	-
p5_sc00063.V1.gene219	783	0	85.49	0.01	54.72	12.4179	Up	1.36696e-23	1.90183e-22	-	-	-	-	-	-	-
p5_sc00467.V1.gene47	537	0	55	0.01	52.49	12.3578	Up	1.6469e-15	1.63716e-14	-	-	-	-	-	-	-
p5_sc00128.V1.gene104	942	0	96.87	0.01	51.12	12.3197	Up	1.48853e-26	2.30294e-25	-	-	-	-	-	-	-
p5_sc00031.V1.gene469	837	0	85	0.01	50.74	12.3089	Up	1.36696e-23	1.90076e-22	-	-	-	-	-	-	-
p5_sc00104.V1.gene332	546	0	54	0.01	50.63	12.3058	Up	3.06218e-15	3.00422e-14	-	-	-	-	-	-	-
p5_sc00016.V1.gene86	324	0	30	0.01	49.81	12.2822	Up	8.92806e-09	5.70063e-08	-	-	-	-	-	-	-
p5_sc00013.V1.gene370	618	0	60	0.01	49.3	12.2674	Up	7.41052e-17	7.84626e-16	-	-	-	-	-	-	-
p5_sc00017.V1.gene650	687	0	67	0.01	49.21	12.2647	Up	9.64502e-19	1.10754e-17	-	-	-	-	-	-	-
p5_sc00024.V1.gene316	339	0	31.13	0.01	49.13	12.2624	Up	4.80168e-09	3.13638e-08	-	-	-	-	-	-	-
p5_sc00014.V1.gene785	432	0	40	0.01	48.3	12.2378	Up	1.80768e-11	1.4076e-10	-	-	-	-	-	-	-
p5_sc00162.V1.gene65	1020	0	97.03	0.01	47.15	12.203	Up	8.0056e-27	1.2503e-25	-	-	-	-	-	-	-
p5_sc00104.V1.gene320	951	0	89.99	0.01	47.03	12.1994	Up	1.14368e-24	1.66129e-23	-	-	-	-	-	-	-
p5_sc00035.V1.gene380	510	0	46	0.01	46.4	12.1799	Up	4.3746e-13	3.77366e-12	-	-	-	-	-	-	-
p5_sc00001.V1.gene2149	891	0	82	0.01	45.86	12.163	Up	8.78716e-23	1.18778e-21	-	-	-	-	-	-	-
p5_sc00312.V1.gene57	276	0	23	0.01	45.82	12.1618	Up	6.85966e-07	3.64556e-06	-	-	-	-	-	-	-
p5_sc00045.V1.gene32	1359	0	126	0.01	45.54	12.1529	Up	1.23552e-34	2.43392e-33	-	-	-	-	-	-	-
p5_sc03281.V1.gene7	537	0	47.31	0.01	45.15	12.1405	Up	2.35274e-13	2.06778e-12	-	-	-	-	-	-	-
p5_sc00049.V1.gene131	315	0	26	0.01	44.56	12.1215	Up	1.06712e-07	6.18867e-07	-	-	-	-	-	-	-
p5_sc00001.V1.gene2851	1236	0	109.02	0.01	43.44	12.0848	Up	4.68846e-30	8.10579e-29	-	-	-	-	-	-	-
p5_sc00003.V1.gene872	1683	0	145	0.01	42.1	12.0396	Up	9.41758e-40	2.12631e-38	-	-	-	-	-	-	-
p5_sc00106.V1.gene33	1095	0	93	0.01	41.99	12.0358	Up	9.5686e-26	1.44423e-24	-	-	-	-	-	-	-
p5_sc00001.V1.gene2767	651	0	54	0.01	41.98	12.0355	Up	3.06218e-15	3.00303e-14	-	-	-	-	-	-	-
p5_sc00069.V1.gene147	1038	0	86.68	0.01	41.37	12.0144	Up	7.3518e-24	1.03507e-22	-	-	-	-	-	-	-
p5_sc18054.V1.gene1	795	0	65.01	0.01	40.96	12	Up	3.3345e-18	3.73026e-17	-	-	-	-	-	-	-
p5_sc00004.V1.gene1052	2379	0	200	0.01	40.82	11.9951	Up	1.44191e-54	4.33679e-53	-	-	-	-	-	-	-
p5_sc00059.V1.gene388	216	0	15	0.01	39.85	11.9604	Up	9.79968e-05	0.000390015	-	-	-	-	-	-	-
p5_sc00001.V1.gene2375	1143	0	92	0.01	39.74	11.9564	Up	1.77915e-25	2.65615e-24	-	-	-	-	-	-	-
p5_sc00051.V1.gene450	1758	0	143	0.01	39.71	11.9553	Up	3.25586e-39	7.26486e-38	-	-	-	-	-	-	-
p5_sc00002.V1.gene214	1980	0	161.01	0.01	39.6	11.9513	Up	4.61446e-44	1.13969e-42	-	-	-	-	-	-	-
p5_sc00239.V1.gene22	828	0	65.32	0.01	39.43	11.9451	Up	3.3345e-18	3.72858e-17	-	-	-	-	-	-	-
p5_sc00122.V1.gene178	477	0	36	0.01	39.03	11.9304	Up	2.1606e-10	1.55961e-09	-	-	-	-	-	-	-
p5_sc00176.V1.gene103	540	0	41	0.01	38.9	11.9256	Up	9.72204e-12	7.69392e-11	-	-	-	-	-	-	-
p5_sc00064.V1.gene294	234	0	16	0.01	38.64	11.9159	Up	5.27046e-05	0.000219437	-	-	-	-	-	-	-
p5_sc00004.V1.gene894	960	0	72	0.01	37.26	11.8634	Up	4.33994e-20	5.23397e-19	-	-	-	-	-	-	-
p5_sc00065.V1.gene258	723	0	52	0.01	36.19	11.8214	Up	1.05866e-14	1.01055e-13	-	-	-	-	-	-	-
p5_sc00001.V1.gene384	1851	0	137	0.01	36.09	11.8174	Up	1.34539e-37	2.87237e-36	-	-	-	-	-	-	-
p5_sc00085.V1.gene297	687	0	49	0.01	35.99	11.8134	Up	6.80532e-14	6.16293e-13	-	-	-	-	-	-	-
p5_sc00038.V1.gene659	531	0	36	0.01	34.78	11.764	Up	2.1606e-10	1.56052e-09	-	-	-	-	-	-	-
p5_sc00039.V1.gene474	804	0	55	0.01	34.24	11.7415	Up	1.6469e-15	1.6365e-14	-	-	-	-	-	-	-
p5_sc00038.V1.gene165	483	0	32	0.01	34.23	11.741	Up	2.58244e-09	1.72509e-08	-	-	-	-	-	-	-
p5_sc00034.V1.gene319	864	0	58.8	0.01	33.96	11.7296	Up	2.56198e-16	2.63477e-15	-	-	-	-	-	-	-
p5_sc00004.V1.gene535	759	0	51	0.01	33.73	11.7198	Up	1.96843e-14	1.84689e-13	-	-	-	-	-	-	-
p5_sc00046.V1.gene105	834	0	56.11	0.01	33.62	11.7151	Up	8.85732e-16	8.90161e-15	-	-	-	-	-	-	-
p5_sc00101.V1.gene157	765	0	50.54	0.01	33.15	11.6948	Up	3.66002e-14	3.37637e-13	-	-	-	-	-	-	-
p5_sc00008.V1.gene813	486	0	31	0.01	32.94	11.6856	Up	4.80168e-09	3.13721e-08	-	-	-	-	-	-	-
p5_sc00182.V1.gene62	1215	0	81	0.01	32.85	11.6817	Up	1.63385e-22	2.18108e-21	-	-	-	-	-	-	-
p5_sc00059.V1.gene151	1920	0	127	0.01	32.23	11.6542	Up	6.64484e-35	1.3174e-33	-	-	-	-	-	-	-
p5_sc00001.V1.gene2831	498	0	31	0.01	32.08	11.6475	Up	4.80168e-09	3.13555e-08	-	-	-	-	-	-	-
p5_sc00028.V1.gene455	648	0	41	0.01	32.03	11.6452	Up	9.72204e-12	7.69638e-11	-	-	-	-	-	-	-
p5_sc00090.V1.gene84	708	0	44	0.01	31.31	11.6124	Up	1.5124e-12	1.25811e-11	-	-	-	-	-	-	-
p5_sc00003.V1.gene633	957	0	59	0.01	30.63	11.5807	Up	1.37788e-16	1.43433e-15	-	-	-	-	-	-	-
p5_sc00007.V1.gene692	675	0	40	0.01	29.93	11.5474	Up	1.80768e-11	1.40715e-10	-	-	-	-	-	-	-
p5_sc00247.V1.gene9	1344	0	81.7	0.01	29.87	11.5445	Up	1.63385e-22	2.1799e-21	-	-	-	-	-	-	-
p5_sc00245.V1.gene98	456	0	26	0.01	29.6	11.5314	Up	1.06712e-07	6.18142e-07	-	-	-	-	-	-	-
p5_sc00130.V1.gene135	570	0	33.02	0.01	29.56	11.5294	Up	1.38889e-09	9.44634e-09	-	-	-	-	-	-	-
p5_sc00159.V1.gene259	315	0	17	0.01	29.14	11.5088	Up	2.83456e-05	0.000122967	-	-	-	-	-	-	-
p5_sc00181.V1.gene32	456	0	25.59	0.01	29.13	11.5083	Up	1.98415e-07	1.11639e-06	-	-	-	-	-	-	-
p5_sc00259.V1.gene106	1665	0	98	0.01	28.77	11.4903	Up	4.30556e-27	6.76279e-26	-	-	-	-	-	-	-
p5_sc00168.V1.gene253	342	0	18	0.01	28.13	11.4579	Up	1.52448e-05	6.83775e-05	-	-	-	-	-	-	-
p5_sc00181.V1.gene40	282	0	14.28	0.01	27.76	11.4388	Up	0.000182211	0.000699396	-	-	-	-	-	-	-
p5_sc00058.V1.gene39	489	0	26	0.01	27.44	11.4221	Up	1.06712e-07	6.19158e-07	-	-	-	-	-	-	-
p5_sc00173.V1.gene92	615	0	32.8	0.01	27.09	11.4035	Up	2.58244e-09	1.72463e-08	-	-	-	-	-	-	-
p5_sc00044.V1.gene156	432	0	22	0.01	26.56	11.375	Up	1.27546e-06	6.57626e-06	-	-	-	-	-	-	-
p5_sc00458.V1.gene41	510	0	26	0.01	26.23	11.357	Up	1.06712e-07	6.18577e-07	-	-	-	-	-	-	-
p5_sc00005.V1.gene987	312	0	15	0.01	25.99	11.3437	Up	9.79968e-05	0.000390141	-	-	-	-	-	-	-
p5_sc00134.V1.gene102	489	0	24	0.01	25.33	11.3066	Up	3.68926e-07	2.01346e-06	-	-	-	-	-	-	-
p5_sc11858.V1.gene1	543	0	26	0.01	24.52	11.2597	Up	1.06712e-07	6.17997e-07	-	-	-	-	-	-	-
p5_sc00018.V1.gene58	528	0	25	0.01	24.3	11.2467	Up	1.98415e-07	1.11588e-06	-	-	-	-	-	-	-
p5_sc00110.V1.gene239	1389	1	2813	0.41	994.14	11.2436	Up	0	0	-	-	-	-	-	-	-
p5_sc10634.V1.gene1	1011	0	49	0.01	24.03	11.2306	Up	6.80532e-14	6.16519e-13	-	-	-	-	-	-	-
p5_sc00062.V1.gene317	477	0	22	0.01	23.85	11.2198	Up	1.27546e-06	6.57763e-06	-	-	-	-	-	-	-
p5_sc00046.V1.gene85	717	0	33.89	0.01	23.8	11.2167	Up	1.38889e-09	9.44374e-09	-	-	-	-	-	-	-
p5_sc00001.V1.gene141	381	0	17	0.01	23.56	11.2021	Up	2.83456e-05	0.000122902	-	-	-	-	-	-	-
p5_sc00013.V1.gene371	444	0	20	0.01	23.44	11.1948	Up	4.40954e-06	2.11766e-05	-	-	-	-	-	-	-
p5_sc00022.V1.gene194	786	0	36.52	0.01	23.28	11.1849	Up	2.1606e-10	1.56006e-09	-	-	-	-	-	-	-
p5_sc00018.V1.gene469	489	0	22	0.01	23.22	11.1812	Up	1.27546e-06	6.58175e-06	-	-	-	-	-	-	-
p5_sc10120.V1.gene1	444	0	19.55	0.01	22.91	11.1618	Up	8.19894e-06	3.80019e-05	-	-	-	-	-	-	-
p5_sc00069.V1.gene223	1479	0	69	0.01	22.86	11.1586	Up	2.78982e-19	3.2673e-18	-	-	-	-	-	-	-
p5_sc00018.V1.gene169	435	0	18.53	0.01	22.21	11.117	Up	1.52448e-05	6.83403e-05	-	-	-	-	-	-	-
p5_sc00003.V1.gene59	597	0	26	0.01	22.16	11.1137	Up	1.06712e-07	6.19012e-07	-	-	-	-	-	-	-
p5_sc00135.V1.gene116	576	0	25	0.01	22.14	11.1124	Up	1.98415e-07	1.11665e-06	-	-	-	-	-	-	-
p5_sc00032.V1.gene286	642	0	28	0.01	22.09	11.1092	Up	3.08662e-08	1.87357e-07	-	-	-	-	-	-	-
p5_sc00159.V1.gene54	579	0	25	0.01	22.01	11.1039	Up	1.98415e-07	1.11792e-06	-	-	-	-	-	-	-
p5_sc00099.V1.gene299	1611	0	69.91	0.01	21.22	11.0512	Up	2.78982e-19	3.26885e-18	-	-	-	-	-	-	-
p5_sc00003.V1.gene5	819	0	34	0.01	20.76	11.0196	Up	7.4697e-10	5.17582e-09	-	-	-	-	-	-	-
p5_sc00002.V1.gene1298	591	0	24	0.01	20.68	11.014	Up	3.68926e-07	2.01124e-06	-	-	-	-	-	-	-
p5_sc00002.V1.gene1407	783	0	31.97	0.01	20.46	10.9986	Up	4.80168e-09	3.13472e-08	-	-	-	-	-	-	-
p5_sc00103.V1.gene131	408	0	15.73	0.01	20.22	10.9816	Up	9.79968e-05	0.000390204	-	-	-	-	-	-	-
p5_sc00042.V1.gene35	537	0	21	0.01	20.04	10.9687	Up	2.37154e-06	1.18376e-05	-	-	-	-	-	-	-
p5_sc00071.V1.gene72	642	0	25	0.01	19.73	10.9462	Up	1.98415e-07	1.11715e-06	-	-	-	-	-	-	-
p5_sc00001.V1.gene2668	522	0	20	0.01	19.68	10.9425	Up	4.40954e-06	2.11807e-05	-	-	-	-	-	-	-
p5_sc00015.V1.gene431	1110	0	44	0.01	19.59	10.9359	Up	1.5124e-12	1.25853e-11	-	-	-	-	-	-	-
p5_sc00208.V1.gene86	915	0	36	0.01	19.58	10.9352	Up	2.1606e-10	1.5587e-09	-	-	-	-	-	-	-
p5_sc00058.V1.gene40	672	0	25.98	0.01	19.53	10.9315	Up	1.98415e-07	1.11741e-06	-	-	-	-	-	-	-
p5_sc06588.V1.gene2	849	0	33.04	0.01	19.43	10.9241	Up	1.38889e-09	9.44893e-09	-	-	-	-	-	-	-
p5_sc00007.V1.gene351	876	0	34	0.01	19.35	10.9181	Up	7.4697e-10	5.17727e-09	-	-	-	-	-	-	-
p5_sc00059.V1.gene576	1698	0	67	0.01	19.28	10.9129	Up	9.64502e-19	1.10703e-17	-	-	-	-	-	-	-
p5_sc00001.V1.gene1476	717	0	27	0.01	18.96	10.8887	Up	5.73916e-08	3.40099e-07	-	-	-	-	-	-	-
p5_sc00111.V1.gene98	669	0	25.02	0.01	18.9	10.8842	Up	1.98415e-07	1.1169e-06	-	-	-	-	-	-	-
p5_sc00022.V1.gene210	396	0	14	0.01	18.6	10.8611	Up	0.000182211	0.000698854	-	-	-	-	-	-	-
p5_sc00023.V1.gene142	990	0	36	0.01	18.04	10.817	Up	2.1606e-10	1.55824e-09	-	-	-	-	-	-	-
p5_sc00159.V1.gene53	675	0	24	0.01	17.96	10.8106	Up	3.68926e-07	2.01257e-06	-	-	-	-	-	-	-
p5_sc07837.V1.gene1	519	0	18	0.01	17.82	10.7993	Up	1.52448e-05	6.84023e-05	-	-	-	-	-	-	-
p5_sc00002.V1.gene172	471	0	16	0.01	17.59	10.7805	Up	5.27046e-05	0.000219215	-	-	-	-	-	-	-
p5_sc00103.V1.gene265	750	0	26.04	0.01	17.44	10.7682	Up	1.06712e-07	6.18432e-07	-	-	-	-	-	-	-
p5_sc00287.V1.gene1	693	0	23.67	0.01	17.23	10.7507	Up	6.85966e-07	3.6487e-06	-	-	-	-	-	-	-
p5_sc00001.V1.gene882	480	0	16	0.01	17.23	10.7507	Up	5.27046e-05	0.000219068	-	-	-	-	-	-	-
p5_sc00120.V1.gene24	1179	0	41.04	0.01	17.17	10.7457	Up	9.72204e-12	7.69146e-11	-	-	-	-	-	-	-
p5_sc00003.V1.gene155	750	0	25	0.01	16.74	10.7091	Up	1.98415e-07	1.11614e-06	-	-	-	-	-	-	-
p5_sc13766.V1.gene1	522	0	16.82	0.01	16.54	10.6917	Up	5.27046e-05	0.000218994	-	-	-	-	-	-	-
p5_sc11241.V1.gene1	558	0	18.01	0.01	16.49	10.6874	Up	1.52448e-05	6.83651e-05	-	-	-	-	-	-	-
p5_sc00045.V1.gene5	444	0	14	0.01	16.41	10.6804	Up	0.000182211	0.000698746	-	-	-	-	-	-	-
p5_sc00024.V1.gene261	654	0	21	0.01	16.25	10.6662	Up	2.37154e-06	1.18304e-05	-	-	-	-	-	-	-
p5_sc00039.V1.gene443	921	0	30	0.01	16.21	10.6627	Up	8.92806e-09	5.7021e-08	-	-	-	-	-	-	-
p5_sc00099.V1.gene63	1449	0	47	0.01	15.9	10.6348	Up	2.35274e-13	2.06852e-12	-	-	-	-	-	-	-
p5_sc00501.V1.gene29	462	0	14	0.01	15.71	10.6175	Up	0.000182211	0.000698637	-	-	-	-	-	-	-
p5_sc00271.V1.gene45	630	0	19	0.01	15.29	10.5784	Up	8.19894e-06	3.79948e-05	-	-	-	-	-	-	-
p5_sc00012.V1.gene571	585	0	17	0.01	14.81	10.5324	Up	2.83456e-05	0.000123053	-	-	-	-	-	-	-
p5_sc00332.V1.gene78	555	0	16	0.01	14.74	10.5255	Up	5.27046e-05	0.000218957	-	-	-	-	-	-	-
p5_sc00537.V1.gene7	723	0	21	0.01	14.62	10.5137	Up	2.37154e-06	1.18448e-05	-	-	-	-	-	-	-
p5_sc00032.V1.gene88	528	0	15	0.01	14.58	10.5098	Up	9.79968e-05	0.000390455	-	-	-	-	-	-	-
p5_sc00101.V1.gene370	561	0	16	0.01	14.57	10.5088	Up	5.27046e-05	0.000219031	-	-	-	-	-	-	-
p5_sc00053.V1.gene368	636	0	18.04	0.01	14.37	10.4888	Up	1.52448e-05	6.84147e-05	-	-	-	-	-	-	-
p5_sc35744.V1.gene1	900	0	25.84	0.01	14.3	10.4818	Up	1.98415e-07	1.11766e-06	-	-	-	-	-	-	-
p5_sc00008.V1.gene649	843	0	23.98	0.01	14.21	10.4727	Up	6.85966e-07	3.64477e-06	-	-	-	-	-	-	-
p5_sc00085.V1.gene314	1587	0	45.99	0.01	14.18	10.4696	Up	8.13398e-13	6.88215e-12	-	-	-	-	-	-	-
p5_sc00135.V1.gene108	582	0	16	0.01	14.01	10.4522	Up	5.27046e-05	0.000219252	-	-	-	-	-	-	-
p5_sc00037.V1.gene455	654	0	18	0.01	13.93	10.444	Up	1.52448e-05	6.83155e-05	-	-	-	-	-	-	-
p5_sc00099.V1.gene78	945	0	26.27	0.01	13.82	10.4325	Up	1.06712e-07	6.18287e-07	-	-	-	-	-	-	-
p5_sc00061.V1.gene310	528	0	14	0.01	13.61	10.4105	Up	0.000182211	0.000699288	-	-	-	-	-	-	-
p5_sc00495.V1.gene22	564	0	15	0.01	13.58	10.4073	Up	9.79968e-05	0.000389953	-	-	-	-	-	-	-
p5_sc00211.V1.gene50	636	0	17	0.01	13.55	10.4041	Up	2.83456e-05	0.000122859	-	-	-	-	-	-	-
p5_sc00001.V1.gene1052	1167	0	32	0.01	13.53	10.4019	Up	2.58244e-09	1.72416e-08	-	-	-	-	-	-	-
p5_sc00282.V1.gene94	624	0	16.6	0.01	13.5	10.3987	Up	5.27046e-05	0.000219548	-	-	-	-	-	-	-
p5_sc00050.V1.gene590	996	0	27	0.01	13.45	10.3934	Up	5.73916e-08	3.40017e-07	-	-	-	-	-	-	-
p5_sc00055.V1.gene115	534	0	14	0.01	13.44	10.3923	Up	0.000182211	0.000698962	-	-	-	-	-	-	-
p5_sc00213.V1.gene81	966	0	26	0.01	13.37	10.3848	Up	1.06712e-07	6.18722e-07	-	-	-	-	-	-	-
p5_sc00166.V1.gene33	540	0	14	0.01	13.28	10.375	Up	0.000182211	0.000697988	-	-	-	-	-	-	-
p5_sc00017.V1.gene443	543	0	14	0.01	13.2	10.3663	Up	0.000182211	0.000699071	-	-	-	-	-	-	-
p5_sc06600.V1.gene1	762	0	19.84	0.01	13.07	10.352	Up	8.19894e-06	3.80233e-05	-	-	-	-	-	-	-
p5_sc00001.V1.gene2592	594	0	15.15	0.01	12.98	10.3421	Up	9.79968e-05	0.00038989	-	-	-	-	-	-	-
p5_sc00001.V1.gene585	1419	0	37	0.01	12.79	10.3208	Up	1.16202e-10	8.57568e-10	-	-	-	-	-	-	-
p5_sc00028.V1.gene288	1980	0	51	0.01	12.54	10.2923	Up	1.96843e-14	1.84759e-13	-	-	-	-	-	-	-
p5_sc00104.V1.gene379	726	0	18	0.01	12.47	10.2842	Up	1.52448e-05	6.83279e-05	-	-	-	-	-	-	-
p5_sc00271.V1.gene44	1269	0	32	0.01	12.41	10.2773	Up	2.58244e-09	1.72556e-08	-	-	-	-	-	-	-
p5_sc00016.V1.gene763	1440	0	36.35	0.01	12.38	10.2738	Up	2.1606e-10	1.55915e-09	-	-	-	-	-	-	-
p5_sc00003.V1.gene1429	1026	0	25	0.01	12.07	10.2372	Up	1.98415e-07	1.11817e-06	-	-	-	-	-	-	-
p5_sc00001.V1.gene2747	957	0	23	0.01	11.94	10.2216	Up	6.85966e-07	3.64713e-06	-	-	-	-	-	-	-
p5_sc06588.V1.gene1	720	0	17	0.01	11.88	10.2143	Up	2.83456e-05	0.000122924	-	-	-	-	-	-	-
p5_sc00001.V1.gene1097	684	0	16	0.01	11.81	10.2058	Up	5.27046e-05	0.000219105	-	-	-	-	-	-	-
p5_sc00034.V1.gene259	729	0	17	0.01	11.73	10.196	Up	2.83456e-05	0.000123032	-	-	-	-	-	-	-
p5_sc00018.V1.gene56	1056	0	25	0.01	11.72	10.1948	Up	1.98415e-07	1.11538e-06	-	-	-	-	-	-	-
p5_sc00807.V1.gene6	1032	0	24	0.01	11.52	10.1699	Up	3.68926e-07	2.01435e-06	-	-	-	-	-	-	-
p5_sc00102.V1.gene238	747	2	2641.99	1.55	1776.79	10.1628	Up	0	0	-	-	-	-	-	-	-
p5_sc00104.V1.gene322	1041	0	24	0.01	11.42	10.1573	Up	3.68926e-07	2.01479e-06	-	-	-	-	-	-	-
p5_sc00077.V1.gene174	624	0	14	0.01	11.38	10.1523	Up	0.000182211	0.000698204	-	-	-	-	-	-	-
p5_sc00103.V1.gene46	1500	0	34	0.01	11.1	10.1163	Up	7.4697e-10	5.17873e-09	-	-	-	-	-	-	-
p5_sc01598.V1.gene1	1653	0	37	0.01	10.94	10.0954	Up	1.16202e-10	8.57824e-10	-	-	-	-	-	-	-
p5_sc00448.V1.gene19	882	0	19	0.01	10.74	10.0688	Up	8.19894e-06	3.80305e-05	-	-	-	-	-	-	-
p5_sc00774.V1.gene14	1032	0	22	0.01	10.56	10.0444	Up	1.27546e-06	6.58037e-06	-	-	-	-	-	-	-
p5_sc00182.V1.gene208	909	0	19.03	0.01	10.42	10.0251	Up	8.19894e-06	3.80091e-05	-	-	-	-	-	-	-
p5_sc00008.V1.gene266	1029	0	21.55	0.01	10.38	10.0196	Up	2.37154e-06	1.184e-05	-	-	-	-	-	-	-
p5_sc00080.V1.gene355	999	0	20	0.01	9.93	9.95565	Up	4.40954e-06	2.11684e-05	-	-	-	-	-	-	-
p5_sc00078.V1.gene6	1050	0	21	0.01	9.9	9.95128	Up	2.37154e-06	1.18352e-05	-	-	-	-	-	-	-
p5_sc00058.V1.gene46	1224	0	24	0.01	9.66	9.91588	Up	3.68926e-07	2.01168e-06	-	-	-	-	-	-	-
p5_sc00037.V1.gene506	861	0	16	0.01	9.27	9.85643	Up	5.27046e-05	0.000219474	-	-	-	-	-	-	-
p5_sc00229.V1.gene76	864	0	16	0.01	9.24	9.85175	Up	5.27046e-05	0.000219178	-	-	-	-	-	-	-
p5_sc00128.V1.gene90	936	0	17.3	0.01	9.19	9.84392	Up	2.83456e-05	0.000122881	-	-	-	-	-	-	-
p5_sc00031.V1.gene701	1098	0	20.25	0.01	9.12	9.83289	Up	4.40954e-06	2.11848e-05	-	-	-	-	-	-	-
p5_sc18430.V1.gene2	804	0	14.56	0.01	9.07	9.82496	Up	0.000182211	0.000698529	-	-	-	-	-	-	-
p5_sc00001.V1.gene2467	1950	0	36	0.01	8.99	9.81218	Up	2.1606e-10	1.55779e-09	-	-	-	-	-	-	-
p5_sc00085.V1.gene277	1005	0	18	0.01	8.88	9.79442	Up	1.52448e-05	6.83527e-05	-	-	-	-	-	-	-
p5_sc00001.V1.gene361	1665	0	30	0.01	8.81	9.783	Up	8.92806e-09	5.70505e-08	-	-	-	-	-	-	-
p5_sc00317.V1.gene73	1326	0	23.46	0.01	8.7	9.76487	Up	6.85966e-07	3.65027e-06	-	-	-	-	-	-	-
p5_sc00064.V1.gene404	2142	0	38	0.01	8.63	9.75322	Up	6.24954e-11	4.68915e-10	-	-	-	-	-	-	-
p5_sc00606.V1.gene49	1422	0	24.55	0.01	8.47	9.72622	Up	3.68926e-07	2.0139e-06	-	-	-	-	-	-	-
p5_sc00027.V1.gene300	891	0	15	0.01	8.39	9.71253	Up	9.79968e-05	0.000390267	-	-	-	-	-	-	-
p5_sc00002.V1.gene1041	1308	0	22	0.01	8.27	9.69174	Up	1.27546e-06	6.57488e-06	-	-	-	-	-	-	-
p5_sc00020.V1.gene385	1020	0	17	0.01	8.26	9.69	Up	2.83456e-05	0.00012301	-	-	-	-	-	-	-
p5_sc00003.V1.gene848	1713	1	954.55	0.33	272.17	9.68783	Up	5.06472e-255	7.40918e-253	-	-	-	-	-	-	-
p5_sc00368.V1.gene17	1089	0	18	0.01	8.17	9.67419	Up	1.52448e-05	6.83899e-05	-	-	-	-	-	-	-
p5_sc09682.V1.gene1	1500	0	25	0.01	8.17	9.67419	Up	1.98415e-07	1.11563e-06	-	-	-	-	-	-	-
p5_sc00072.V1.gene163	924	0	15.07	0.01	8.11	9.66356	Up	9.79968e-05	0.000390581	-	-	-	-	-	-	-
p5_sc00221.V1.gene96	1485	0	24	0.01	7.92	9.62936	Up	3.68926e-07	2.01301e-06	-	-	-	-	-	-	-
p5_sc09069.V1.gene1	1851	0	30	0.01	7.9	9.62571	Up	8.92806e-09	5.70653e-08	-	-	-	-	-	-	-
p5_sc00011.V1.gene439	1938	0	31	0.01	7.79	9.60548	Up	4.80168e-09	3.13389e-08	-	-	-	-	-	-	-
p5_sc00008.V1.gene684	1599	0	25.07	0.01	7.67	9.58308	Up	1.98415e-07	1.11843e-06	-	-	-	-	-	-	-
p5_sc00300.V1.gene46	999	0	15	0.01	7.45	9.5411	Up	9.79968e-05	0.000390518	-	-	-	-	-	-	-
p5_sc36318.V1.gene1	510	1	855	1.17	862.51	9.52589	Up	2.1093e-228	2.62051e-226	-	-	-	-	-	-	-
p5_sc00035.V1.gene126	3483	0	52	0.01	7.21	9.49386	Up	1.05866e-14	1.01016e-13	-	-	-	-	-	-	-
p5_sc00006.V1.gene1	1356	0	19	0.01	6.88	9.42626	Up	8.19894e-06	3.80162e-05	-	-	-	-	-	-	-
p5_sc00182.V1.gene58	1686	0	23.63	0.01	6.85	9.41996	Up	6.85966e-07	3.64634e-06	-	-	-	-	-	-	-
p5_sc00001.V1.gene1810	2625	0	37	0.01	6.83	9.41574	Up	1.16202e-10	8.57312e-10	-	-	-	-	-	-	-
p5_sc00006.V1.gene810	1041	0	14.32	0.01	6.82	9.41363	Up	0.000182211	0.000699505	-	-	-	-	-	-	-
p5_sc00034.V1.gene258	1095	0	15	0.01	6.77	9.40301	Up	9.79968e-05	0.000390392	-	-	-	-	-	-	-
p5_sc00027.V1.gene166	1200	0	16.41	0.01	6.74	9.3966	Up	5.27046e-05	0.000219142	-	-	-	-	-	-	-
p5_sc00003.V1.gene1417	1227	2	1525.03	0.93	612.27	9.36272	Up	0	0	-	-	-	-	-	-	-
p5_sc00013.V1.gene128	1716	0	23	0.01	6.55	9.35535	Up	6.85966e-07	3.64791e-06	-	-	-	-	-	-	-
p5_sc00232.V1.gene94	1521	0	20	0.01	6.44	9.33092	Up	4.40954e-06	2.11889e-05	-	-	-	-	-	-	-
p5_sc00020.V1.gene717	1599	0	21	0.01	6.42	9.32643	Up	2.37154e-06	1.18328e-05	-	-	-	-	-	-	-
p5_sc00003.V1.gene1252	1533	0	20	0.01	6.39	9.31967	Up	4.40954e-06	2.11972e-05	-	-	-	-	-	-	-
p5_sc00077.V1.gene19	2319	0	30	0.01	6.28	9.29462	Up	8.92806e-09	5.69916e-08	-	-	-	-	-	-	-
p5_sc00077.V1.gene267	1107	0	14	0.01	6.25	9.28771	Up	0.000182211	0.000698096	-	-	-	-	-	-	-
p5_sc00010.V1.gene662	1332	0	16	0.01	5.9	9.20457	Up	5.27046e-05	0.000219511	-	-	-	-	-	-	-
p5_sc00076.V1.gene149	1956	0	23	0.01	5.73	9.16239	Up	6.85966e-07	3.64948e-06	-	-	-	-	-	-	-
p5_sc00067.V1.gene38	669	1	644	0.87	486.47	9.12712	Up	1.08971e-171	1.03222e-169	-	-	-	-	-	-	-
p5_sc00003.V1.gene448	1746	0	20	0.01	5.59	9.1267	Up	4.40954e-06	2.12013e-05	-	-	-	-	-	-	-
p5_sc00003.V1.gene405	1896	0	21	0.01	5.4	9.07682	Up	2.37154e-06	1.18472e-05	-	-	-	-	-	-	-
p5_sc00346.V1.gene18	1479	0	16	0.01	5.3	9.04985	Up	5.27046e-05	0.000219326	-	-	-	-	-	-	-
p5_sc00015.V1.gene127	1593	3	1814.63	1.07	557.28	9.02465	Up	0	0	-	-	-	-	-	-	-
p5_sc00127.V1.gene132	1632	0	17.22	0.01	5.16	9.01123	Up	2.83456e-05	0.000122945	-	-	-	-	-	-	-
p5_sc00015.V1.gene737	1521	0	16	0.01	5.15	9.00843	Up	5.27046e-05	0.000219289	-	-	-	-	-	-	-
p5_sc06505.V1.gene2	1530	0	16	0.01	5.12	9	Up	5.27046e-05	0.0002194	-	-	-	-	-	-	-
p5_sc00020.V1.gene638	2325	0	24.51	0.01	5.12	9	Up	3.68926e-07	2.01212e-06	-	-	-	-	-	-	-
p5_sc00068.V1.gene22	1560	0	16	0.01	5.02	8.97154	Up	5.27046e-05	0.000219363	-	-	-	-	-	-	-
p5_sc00010.V1.gene497	3021	0	30	0.01	4.81	8.90989	Up	8.92806e-09	5.70358e-08	-	-	-	-	-	-	-
p5_sc00045.V1.gene178	1728	0	17	0.01	4.8	8.90689	Up	2.83456e-05	0.000122988	-	-	-	-	-	-	-
p5_sc00035.V1.gene342	579	1	552	1.02	486.09	8.89651	Up	5.65162e-147	4.49277e-145	-	-	-	-	-	-	-
p5_sc00169.V1.gene49	1509	0	14.3	0.01	4.64	8.85798	Up	0.000182211	0.000698421	-	-	-	-	-	-	-
p5_sc00433.V1.gene33	735	4	2114.05	3.16	1446.15	8.83808	Up	0	0	-	-	-	-	-	-	-
p5_sc00014.V1.gene835	1608	0	15	0.01	4.56	8.83289	Up	9.79968e-05	0.000390644	-	-	-	-	-	-	-
p5_sc00220.V1.gene100	3861	0.98	501.1	0.14	62.64	8.80551	Up	1.20361e-135	9.04462e-134	-	-	-	-	-	-	-
p5_sc00389.V1.gene74	2229	0	20	0.01	4.36	8.76818	Up	4.40954e-06	2.11931e-05	-	-	-	-	-	-	-
p5_sc00309.V1.gene3	882	2	987	1.31	557.86	8.73419	Up	1.54955e-261	2.32179e-259	-	-	-	-	-	-	-
p5_sc00002.V1.gene1264	1653	2	973.68	0.68	287.93	8.72597	Up	8.89066e-258	1.31619e-255	-	-	-	-	-	-	-
p5_sc00017.V1.gene345	1233	4	1946.54	1.85	777.58	8.71532	Up	0	0	-	-	-	-	-	-	-
p5_sc00084.V1.gene170	1755	0	15	0.01	4.17	8.7039	Up	9.79968e-05	0.000390329	-	-	-	-	-	-	-
p5_sc00084.V1.gene144	1797	0	15	0.01	4.07	8.66888	Up	9.79968e-05	0.000390078	-	-	-	-	-	-	-
p5_sc00034.V1.gene226	2787	0	22	0.01	3.82	8.57743	Up	1.27546e-06	6.579e-06	-	-	-	-	-	-	-
p5_sc00174.V1.gene170	1800	0	14	0.01	3.79	8.56605	Up	0.000182211	0.000699179	-	-	-	-	-	-	-
p5_sc00030.V1.gene507	2349	0	17	0.01	3.51	8.45533	Up	2.83456e-05	0.000122838	-	-	-	-	-	-	-
p5_sc00071.V1.gene84	348	2	807	3.54	1236.79	8.44864	Up	3.17314e-213	3.71799e-211	-	-	-	-	-	-	-
p5_sc00053.V1.gene74	1959	0	14	0.01	3.48	8.44294	Up	0.000182211	0.000698312	-	-	-	-	-	-	-
p5_sc00312.V1.gene100	744	5	1995.95	3.9	1348	8.43313	Up	0	0	-	-	-	-	-	-	-
p5_sc00031.V1.gene674	534	2.51	931.93	2.79	894.81	8.32517	Up	1.67505e-246	2.28796e-244	-	-	-	-	-	-	-
p5_sc00033.V1.gene167	3039	0	20	0.01	3.18	8.31288	Up	4.40954e-06	2.11725e-05	-	-	-	-	-	-	-
p5_sc00027.V1.gene134	471	1.16	398.78	1.48	438.34	8.21031	Up	1.239e-105	7.45302e-104	-	-	-	-	-	-	-
p5_sc00036.V1.gene504	855	1	335.97	0.67	196.15	8.19358	Up	9.74512e-89	4.82823e-87	-	-	-	-	-	-	-
p5_sc00007.V1.gene621	1290	13	4150.93	5.73	1582.79	8.10972	Up	0	0	-	-	-	-	-	-	-
p5_sc00015.V1.gene564	2250	1	301	0.25	65.01	8.02259	Up	1.26221e-79	5.66344e-78	-	-	-	-	-	-	-
p5_sc00018.V1.gene167	705	1.02	291.99	0.84	208.7	7.95683	Up	6.02906e-77	2.64754e-75	-	-	-	-	-	-	-
p5_sc00121.V1.gene54	1188	11	2971	5.28	1233.18	7.86763	Up	0	0	-	-	-	-	-	-	-
p5_sc00006.V1.gene2	963	3	768	1.79	396.15	7.78994	Up	1.096e-200	1.20966e-198	-	-	-	-	-	-	-
p5_sc00012.V1.gene347	1401	1	252	0.4	88.28	7.78594	Up	1.67364e-66	6.25035e-65	-	-	-	-	-	-	-
p5_sc00128.V1.gene93	945	1	238.02	0.61	125.2	7.68121	Up	9.3378e-63	3.27924e-61	-	-	-	-	-	-	-
p5_sc00699.V1.gene13	1308	1	229	0.43	86.08	7.6452	Up	2.38782e-60	7.93469e-59	-	-	-	-	-	-	-
p5_sc00123.V1.gene196	1035	1	224	0.55	107.22	7.60693	Up	5.19234e-59	1.67585e-57	-	-	-	-	-	-	-
p5_sc00227.V1.gene99	1932	1	224	0.29	56.49	7.6058	Up	5.19234e-59	1.67804e-57	-	-	-	-	-	-	-
p5_sc00035.V1.gene379	1320	1	220	0.43	81.93	7.57391	Up	6.0968e-58	1.92998e-56	-	-	-	-	-	-	-
p5_sc00001.V1.gene2221	951	1	211	0.6	110.26	7.52173	Up	1.55416e-55	4.77905e-54	-	-	-	-	-	-	-
p5_sc00033.V1.gene250	1836	11.68	2479.7	3.59	658.72	7.51954	Up	0	0	-	-	-	-	-	-	-
p5_sc00166.V1.gene202	882	0.54	112.23	0.35	63.43	7.50167	Up	7.29356e-31	1.29353e-29	-	-	-	-	-	-	-
p5_sc00002.V1.gene1392	609	2	400	1.93	333.8	7.43424	Up	3.36396e-104	1.99442e-102	-	-	-	-	-	-	-
p5_sc00529.V1.gene37	465	4	780	5.15	869.39	7.39929	Up	6.10674e-202	6.80076e-200	-	-	-	-	-	-	-
p5_sc00073.V1.gene214	300	2	389	4.19	704.56	7.39363	Up	2.92316e-101	1.6846e-99	-	-	-	-	-	-	-
p5_sc00026.V1.gene646	903	2	389	1.28	214.54	7.38896	Up	2.92316e-101	1.68068e-99	-	-	-	-	-	-	-
p5_sc00039.V1.gene575	1647	2	388	0.69	115.16	7.38283	Up	5.40758e-101	3.08045e-99	-	-	-	-	-	-	-
p5_sc00084.V1.gene163	1389	10	1927	4.09	681.02	7.37945	Up	0	0	-	-	-	-	-	-	-
p5_sc00270.V1.gene71	501	2	384.98	2.38	395.88	7.37796	Up	6.332e-100	3.5498e-98	-	-	-	-	-	-	-
p5_sc00085.V1.gene216	855	1	189	0.67	110.35	7.36371	Up	1.17604e-49	3.25591e-48	-	-	-	-	-	-	-
p5_sc00104.V1.gene86	627	1	186.86	0.94	151.18	7.32939	Up	7.44182e-49	2.03073e-47	-	-	-	-	-	-	-
p5_sc00104.V1.gene89	393	1	185.09	1.55	247.91	7.3214	Up	1.37639e-48	3.74763e-47	-	-	-	-	-	-	-
p5_sc00044.V1.gene209	657	1	177	0.89	136.29	7.25866	Up	1.8827e-46	4.89959e-45	-	-	-	-	-	-	-
p5_sc00064.V1.gene399	825	1	176	0.7	106.66	7.25145	Up	3.4812e-46	8.98389e-45	-	-	-	-	-	-	-
p5_sc00036.V1.gene459	3381	5.87	1031.93	0.97	147.51	7.24861	Up	4.363e-267	6.69978e-265	-	-	-	-	-	-	-
p5_sc00263.V1.gene122	1179	2	350	0.97	146.42	7.23791	Up	7.58886e-91	3.8368e-89	-	-	-	-	-	-	-
p5_sc00035.V1.gene236	699	1	172.21	0.83	124.2	7.22534	Up	4.06796e-45	1.02311e-43	-	-	-	-	-	-	-
p5_sc00007.V1.gene726	1497	9	1495.97	3.41	489.61	7.16572	Up	0	0	-	-	-	-	-	-	-
p5_sc00128.V1.gene84	1023	3	497	1.68	240.78	7.16311	Up	2.9797e-128	2.12297e-126	-	-	-	-	-	-	-
p5_sc00239.V1.gene37	846	2	327	1.36	193.04	7.14915	Up	1.04024e-84	4.92678e-83	-	-	-	-	-	-	-
p5_sc00210.V1.gene150	1017	1	159	0.56	77.5	7.11263	Up	1.19568e-41	2.83148e-40	-	-	-	-	-	-	-
p5_sc00002.V1.gene362	1959	9	1434	2.59	356.57	7.10509	Up	0	0	-	-	-	-	-	-	-
p5_sc00136.V1.gene94	930	6.09	966.53	3.76	516.95	7.10315	Up	7.6391e-248	1.06102e-245	-	-	-	-	-	-	-
p5_sc00068.V1.gene72	546	14	2214	15.17	2075.79	7.0963	Up	0	0	-	-	-	-	-	-	-
p5_sc00049.V1.gene583	1188	4	626	1.92	259.83	7.08032	Up	7.73164e-161	6.95088e-159	-	-	-	-	-	-	-
p5_sc00058.V1.gene597	1557	3	469	1.09	147.44	7.07966	Up	8.73882e-121	5.93544e-119	-	-	-	-	-	-	-
p5_sc00044.V1.gene85	2439	3	469	0.69	93.32	7.07945	Up	8.73882e-121	5.91917e-119	-	-	-	-	-	-	-
p5_sc00104.V1.gene311	519	1	154	1.14	152.46	7.06325	Up	2.57532e-40	5.88988e-39	-	-	-	-	-	-	-
p5_sc00001.V1.gene519	1317	1	154	0.43	57.48	7.06258	Up	2.57532e-40	5.88444e-39	-	-	-	-	-	-	-
p5_sc00116.V1.gene48	876	2	302.98	1.32	172.47	7.02966	Up	4.81882e-78	2.14659e-76	-	-	-	-	-	-	-
p5_sc00560.V1.gene11	2253	35.28	5305.67	8.8	1144.33	7.02278	Up	0	0	-	-	-	-	-	-	-
p5_sc00050.V1.gene200	1095	1	149	0.52	67.28	7.01552	Up	5.54124e-39	1.22537e-37	-	-	-	-	-	-	-
p5_sc00037.V1.gene695	486	0.95	142.11	1.17	151.01	7.01199	Up	6.05382e-39	1.33513e-37	-	-	-	-	-	-	-
p5_sc00343.V1.gene68	1440	1	142.23	0.39	48.44	6.95658	Up	4.06162e-37	8.55327e-36	-	-	-	-	-	-	-
p5_sc00075.V1.gene451	1203	9	1289	4.26	528.15	6.95395	Up	0	0	-	-	-	-	-	-	-
p5_sc00068.V1.gene374	678	10	1422	8.61	1059.11	6.94262	Up	0	0	-	-	-	-	-	-	-
p5_sc00003.V1.gene1670	645	1	142	0.91	111.49	6.93683	Up	4.06162e-37	8.54599e-36	-	-	-	-	-	-	-
p5_sc00092.V1.gene210	2979	1	139.95	0.19	22.74	6.90309	Up	2.55694e-36	5.26794e-35	-	-	-	-	-	-	-
p5_sc00103.V1.gene96	981	11	1495	6.43	756.46	6.8783	Up	0	0	-	-	-	-	-	-	-
p5_sc00193.V1.gene43	2541	1	130.72	0.22	24.95	6.82539	Up	6.36196e-34	1.22593e-32	-	-	-	-	-	-	-
p5_sc00970.V1.gene17	1029	2	259	1.11	124.72	6.81199	Up	1.36111e-66	5.09087e-65	-	-	-	-	-	-	-
p5_sc00036.V1.gene411	627	1	126	0.94	101.94	6.76084	Up	7.37566e-33	1.37934e-31	-	-	-	-	-	-	-
p5_sc00003.V1.gene312	1671	12.04	1508.14	4.07	441.06	6.7598	Up	0	0	-	-	-	-	-	-	-
p5_sc00099.V1.gene352	1392	1	123.36	0.41	43.5	6.72925	Up	4.63112e-32	8.46858e-31	-	-	-	-	-	-	-
p5_sc00009.V1.gene144	303	2	244	4.14	436.97	6.72176	Up	1.32823e-62	4.63157e-61	-	-	-	-	-	-	-
p5_sc00008.V1.gene801	1983	5	600.44	1.42	147.46	6.69829	Up	3.69616e-152	3.06645e-150	-	-	-	-	-	-	-
p5_sc00108.V1.gene217	2034	2	236	0.55	56.48	6.68216	Up	1.7769e-60	5.93653e-59	-	-	-	-	-	-	-
p5_sc00090.V1.gene313	720	2	231	1.62	161.48	6.63922	Up	3.7859e-59	1.22994e-57	-	-	-	-	-	-	-
p5_sc00063.V1.gene312	1407	2	229	0.81	79.87	6.62359	Up	1.28666e-58	4.12581e-57	-	-	-	-	-	-	-
p5_sc00064.V1.gene345	2262	1	114	0.25	24.49	6.61412	Up	1.1424e-29	1.95186e-28	-	-	-	-	-	-	-
p5_sc00009.V1.gene432	750	2	207	1.55	138.63	6.48283	Up	8.89588e-53	2.62137e-51	-	-	-	-	-	-	-
p5_sc00069.V1.gene292	2829	4	401	0.79	68.65	6.44126	Up	5.35282e-101	3.0563e-99	-	-	-	-	-	-	-
p5_sc00069.V1.gene156	1209	38	3778.99	17.91	1540.47	6.42646	Up	0	0	-	-	-	-	-	-	-
p5_sc00071.V1.gene206	2973	1	98	0.19	15.96	6.39232	Up	2.0131e-25	2.99638e-24	-	-	-	-	-	-	-
p5_sc00103.V1.gene327	1182	1	96.46	0.48	40.25	6.38981	Up	6.82216e-25	1.00097e-23	-	-	-	-	-	-	-
p5_sc00028.V1.gene391	762	17	1635	12.94	1076.85	6.37884	Up	0	0	-	-	-	-	-	-	-
p5_sc00228.V1.gene51	1536	1.01	96.33	0.37	30.71	6.37504	Up	6.82216e-25	1.00038e-23	-	-	-	-	-	-	-
p5_sc00043.V1.gene400	663	4	377	3.53	287.51	6.3478	Up	1.22285e-94	6.37816e-93	-	-	-	-	-	-	-
p5_sc00154.V1.gene57	2031	1	95.07	0.28	22.79	6.34683	Up	1.25569e-24	1.82079e-23	-	-	-	-	-	-	-
p5_sc07586.V1.gene2	564	11	1017.03	11.52	921.04	6.32105	Up	8.30584e-253	1.18697e-250	-	-	-	-	-	-	-
p5_sc00064.V1.gene261	165	1	92	4.28	341.01	6.31606	Up	7.82518e-24	1.10109e-22	-	-	-	-	-	-	-
p5_sc00001.V1.gene1474	1275	1	91	0.45	35.12	6.28622	Up	1.4397e-23	1.99964e-22	-	-	-	-	-	-	-
p5_sc00074.V1.gene133	756	1	90.16	0.77	59.88	6.28107	Up	2.64848e-23	3.65597e-22	-	-	-	-	-	-	-
p5_sc00095.V1.gene25	1185	3	268	1.44	111.53	6.27522	Up	2.30688e-67	8.68082e-66	-	-	-	-	-	-	-
p5_sc00099.V1.gene87	1335	17	1502.01	7.23	552.89	6.25685	Up	0	0	-	-	-	-	-	-	-
p5_sc00047.V1.gene67	3093	14.12	1223.38	2.55	191.36	6.22965	Up	1.73283e-302	2.93429e-300	-	-	-	-	-	-	-
p5_sc00013.V1.gene42	930	3	258	1.85	137.99	6.22089	Up	1.01834e-64	3.70786e-63	-	-	-	-	-	-	-
p5_sc00069.V1.gene413	3081	1	84.92	0.18	13.33	6.21054	Up	1.02393e-21	1.32122e-20	-	-	-	-	-	-	-
p5_sc00007.V1.gene1104	636	1	85	0.92	67.74	6.20223	Up	5.57004e-22	7.29e-21	-	-	-	-	-	-	-
p5_sc00013.V1.gene558	618	2	168	1.9	138.03	6.18284	Up	1.89042e-42	4.55526e-41	-	-	-	-	-	-	-
p5_sc00259.V1.gene13	1566	4.06	340.15	1.47	106.31	6.17632	Up	7.52826e-85	3.57925e-83	-	-	-	-	-	-	-
p5_sc00061.V1.gene200	1365	2	166.05	0.83	59.74	6.16944	Up	6.38422e-42	1.51912e-40	-	-	-	-	-	-	-
p5_sc00099.V1.gene250	1377	2	164	0.82	58.48	6.15618	Up	2.15544e-41	5.06549e-40	-	-	-	-	-	-	-
p5_sc00007.V1.gene129	1596	64.32	5288.32	22.79	1620.95	6.15229	Up	0	0	-	-	-	-	-	-	-
p5_sc00071.V1.gene1	1053	1	81	0.54	38.08	6.13993	Up	6.35548e-21	7.92368e-20	-	-	-	-	-	-	-
p5_sc00014.V1.gene846	555	4	323	4.26	297.58	6.12628	Up	2.33352e-80	1.06051e-78	-	-	-	-	-	-	-
p5_sc00220.V1.gene97	4020	29.02	2321.9	4.03	278.68	6.11169	Up	0	0	-	-	-	-	-	-	-
p5_sc00003.V1.gene1368	675	3	240	2.6	179.59	6.11005	Up	5.80456e-60	1.91087e-58	-	-	-	-	-	-	-
p5_sc00139.V1.gene155	1491	19	1509	7.22	495.91	6.10194	Up	0	0	-	-	-	-	-	-	-
p5_sc00495.V1.gene52	1281	8	634	3.55	243.5	6.09996	Up	2.63748e-156	2.2485e-154	-	-	-	-	-	-	-
p5_sc00030.V1.gene196	1560	8	617.94	2.9	193.88	6.06297	Up	8.07118e-152	6.67371e-150	-	-	-	-	-	-	-
p5_sc00352.V1.gene51	471	1	75	1.27	82.44	6.02044	Up	2.439e-19	2.86867e-18	-	-	-	-	-	-	-
p5_sc00255.V1.gene118	1137	1.05	79.22	0.53	34.4	6.02027	Up	2.14502e-20	2.61625e-19	-	-	-	-	-	-	-
p5_sc03037.V1.gene3	741	2	150.14	1.57	101.83	6.01925	Up	1.06881e-37	2.2878e-36	-	-	-	-	-	-	-
p5_sc00003.V1.gene156	756	1	75	0.77	49.81	6.01543	Up	2.439e-19	2.8673e-18	-	-	-	-	-	-	-
p5_sc00025.V1.gene508	1491	4.13	305.62	1.57	100.44	5.99943	Up	1.31345e-75	5.6572e-74	-	-	-	-	-	-	-
p5_sc00057.V1.gene285	690	3	221	2.54	161.58	5.99128	Up	5.97226e-55	1.81838e-53	-	-	-	-	-	-	-
p5_sc00404.V1.gene2	1173	13.74	1009.38	6.68	424.49	5.98974	Up	1.56209e-247	2.15751e-245	-	-	-	-	-	-	-
p5_sc00045.V1.gene440	1461	5	367.35	1.94	123.26	5.9895	Up	1.87855e-90	9.45896e-89	-	-	-	-	-	-	-
p5_sc03461.V1.gene1	1014	4	292	2.26	142.76	5.98113	Up	3.5127e-72	1.43308e-70	-	-	-	-	-	-	-
p5_sc00008.V1.gene585	627	2	142	1.87	114.89	5.94107	Up	1.37206e-35	2.76909e-34	-	-	-	-	-	-	-
p5_sc00080.V1.gene322	573	1	71	1.03	63.22	5.93966	Up	2.766e-18	3.10412e-17	-	-	-	-	-	-	-
p5_sc00033.V1.gene465	651	1	70.99	0.9	55.19	5.93834	Up	5.07364e-18	5.63502e-17	-	-	-	-	-	-	-
p5_sc00202.V1.gene141	876	2	141	1.32	80.26	5.92607	Up	2.51624e-35	5.03717e-34	-	-	-	-	-	-	-
p5_sc00231.V1.gene25	2169	7.22	502.46	1.87	112.64	5.91254	Up	5.06366e-123	3.50669e-121	-	-	-	-	-	-	-
p5_sc00130.V1.gene153	1671	21	1447	7.1	423.18	5.89731	Up	0	0	-	-	-	-	-	-	-
p5_sc00002.V1.gene122	2484	1	70	0.23	13.67	5.89324	Up	5.07364e-18	5.63756e-17	-	-	-	-	-	-	-
p5_sc00001.V1.gene2290	1758	5	339.66	1.6	94.32	5.88142	Up	4.42764e-83	2.0499e-81	-	-	-	-	-	-	-
p5_sc00060.V1.gene128	891	1	68	0.65	38.03	5.87055	Up	1.70612e-17	1.85817e-16	-	-	-	-	-	-	-
p5_sc00181.V1.gene45	891	1	68.01	0.65	38.03	5.87055	Up	1.70612e-17	1.85735e-16	-	-	-	-	-	-	-
p5_sc00233.V1.gene63	1554	21	1411	7.65	444.46	5.86045	Up	0	0	-	-	-	-	-	-	-
p5_sc00038.V1.gene49	729	25.98	1729.95	20.72	1193.64	5.8482	Up	0	0	-	-	-	-	-	-	-
p5_sc00167.V1.gene221	1593	13	864	4.62	265.34	5.84381	Up	2.42138e-209	2.79737e-207	-	-	-	-	-	-	-
p5_sc00555.V1.gene35	1572	10	663.78	3.6	206.64	5.84298	Up	6.26686e-161	5.65458e-159	-	-	-	-	-	-	-
p5_sc00154.V1.gene59	1137	1	66	0.5	28.66	5.84097	Up	5.73266e-17	6.10899e-16	-	-	-	-	-	-	-
p5_sc00454.V1.gene29	372	12	794	19.74	1129.94	5.83898	Up	2.03616e-192	2.16051e-190	-	-	-	-	-	-	-
p5_sc00003.V1.gene1112	753	1	66	0.77	44.01	5.83683	Up	5.73266e-17	6.10373e-16	-	-	-	-	-	-	-
p5_sc00183.V1.gene125	666	1	66	0.88	50.09	5.83088	Up	5.73266e-17	6.11162e-16	-	-	-	-	-	-	-
p5_sc00035.V1.gene669	1644	5.41	354.55	1.86	105.43	5.82484	Up	4.99284e-87	2.4109e-85	-	-	-	-	-	-	-
p5_sc00001.V1.gene735	1080	2	131.02	1.06	60.01	5.82307	Up	1.07691e-32	2.00334e-31	-	-	-	-	-	-	-
p5_sc00002.V1.gene527	927	6	391.42	3.72	210.06	5.81936	Up	2.70794e-95	1.42443e-93	-	-	-	-	-	-	-
p5_sc00296.V1.gene6	594	1	65.23	0.99	55.9	5.81928	Up	1.0505e-16	1.10095e-15	-	-	-	-	-	-	-
p5_sc00001.V1.gene344	2223	4	258.83	1.01	56.59	5.80812	Up	3.1086e-63	1.10422e-61	-	-	-	-	-	-	-
p5_sc00001.V1.gene2030	639	1	65	0.92	51.54	5.80791	Up	1.0505e-16	1.10048e-15	-	-	-	-	-	-	-
p5_sc00105.V1.gene122	648	16.99	1094.43	15.34	855.09	5.80071	Up	2.2696e-265	3.44241e-263	-	-	-	-	-	-	-
p5_sc04248.V1.gene1	1203	6.17	386.8	2.92	158.48	5.76219	Up	5.57704e-94	2.88454e-92	-	-	-	-	-	-	-
p5_sc00003.V1.gene310	1887	5	313	1.49	80.86	5.76204	Up	3.01346e-76	1.30935e-74	-	-	-	-	-	-	-
p5_sc00057.V1.gene293	978	18.07	1129.17	10.6	573.17	5.75683	Up	1.28612e-271	2.01245e-269	-	-	-	-	-	-	-
p5_sc00257.V1.gene84	1890	4	246	1.19	63.45	5.73659	Up	4.40252e-60	1.45513e-58	-	-	-	-	-	-	-
p5_sc00068.V1.gene358	1461	1	61.46	0.39	20.62	5.72443	Up	1.18191e-15	1.17967e-14	-	-	-	-	-	-	-
p5_sc00689.V1.gene30	777	1	61	0.75	39.36	5.7137	Up	1.18191e-15	1.18015e-14	-	-	-	-	-	-	-
p5_sc00004.V1.gene674	390	1	59	1.56	79.69	5.67478	Up	3.95876e-15	3.85932e-14	-	-	-	-	-	-	-
p5_sc00094.V1.gene171	3423	2	119	0.33	16.8	5.66985	Up	1.52575e-29	2.59788e-28	-	-	-	-	-	-	-
p5_sc00027.V1.gene105	846	1	58	0.68	34.24	5.654	Up	7.24238e-15	6.98881e-14	-	-	-	-	-	-	-
p5_sc00442.V1.gene29	1239	11	638.55	5.05	253.81	5.65132	Up	6.35768e-153	5.34629e-151	-	-	-	-	-	-	-
p5_sc00061.V1.gene57	1482	4	232	1.53	76.72	5.648	Up	2.0652e-56	6.39824e-55	-	-	-	-	-	-	-
p5_sc00035.V1.gene670	1758	21.59	1246.67	6.93	346.17	5.64248	Up	5.7418e-298	9.65677e-296	-	-	-	-	-	-	-
p5_sc00057.V1.gene235	1695	2	116	0.67	33.43	5.64084	Up	9.33408e-29	1.54462e-27	-	-	-	-	-	-	-
p5_sc00174.V1.gene35	918	1	56.99	0.63	30.9	5.61611	Up	2.42198e-14	2.26213e-13	-	-	-	-	-	-	-
p5_sc00050.V1.gene464	1032	2	112	1.11	53.77	5.59817	Up	1.04232e-27	1.67224e-26	-	-	-	-	-	-	-
p5_sc00121.V1.gene296	1137	3	167.64	1.51	72.81	5.59152	Up	9.21628e-41	2.13347e-39	-	-	-	-	-	-	-
p5_sc00002.V1.gene61	1155	15	831.79	7.41	355.43	5.58395	Up	8.3071e-198	8.9684e-196	-	-	-	-	-	-	-
p5_sc00441.V1.gene5	1362	26	1439	10.84	518.91	5.58105	Up	0	0	-	-	-	-	-	-	-
p5_sc00047.V1.gene117	444	1	55	1.35	64.46	5.57737	Up	4.4272e-14	4.06136e-13	-	-	-	-	-	-	-
p5_sc00127.V1.gene210	921	1.06	58.3	0.66	31.5	5.57674	Up	7.24238e-15	6.99154e-14	-	-	-	-	-	-	-
p5_sc00006.V1.gene677	696	3.3	180.2	2.77	130.56	5.55868	Up	3.6157e-44	8.9391e-43	-	-	-	-	-	-	-
p5_sc00001.V1.gene251	1485	1	54	0.38	17.82	5.55135	Up	8.09024e-14	7.30248e-13	-	-	-	-	-	-	-
p5_sc00255.V1.gene131	1146	21.95	1184.78	10.93	510.38	5.54521	Up	9.97922e-282	1.61252e-279	-	-	-	-	-	-	-
p5_sc00004.V1.gene726	978	20	1076	11.74	546.18	5.53987	Up	6.98936e-255	1.01646e-252	-	-	-	-	-	-	-
p5_sc00021.V1.gene469	819	1	54	0.71	32.98	5.53763	Up	8.09024e-14	7.30515e-13	-	-	-	-	-	-	-
p5_sc00001.V1.gene2376	252	14	744	35.83	1647	5.52253	Up	1.87351e-176	1.7953e-174	-	-	-	-	-	-	-
p5_sc27444.V1.gene2	636	0.37	19.53	0.34	15.57	5.51709	Up	8.19894e-06	3.80376e-05	-	-	-	-	-	-	-
p5_sc00060.V1.gene159	651	1	52	0.9	40.43	5.48936	Up	2.69912e-13	2.36549e-12	-	-	-	-	-	-	-
p5_sc00001.V1.gene2142	2169	50	2597.01	12.96	582.18	5.48933	Up	0	0	-	-	-	-	-	-	-
p5_sc00054.V1.gene432	879	1	52	0.66	29.5	5.48211	Up	2.69912e-13	2.36381e-12	-	-	-	-	-	-	-
p5_sc37963.V1.gene1	762	2	103	1.52	67.84	5.47999	Up	2.35464e-25	3.49842e-24	-	-	-	-	-	-	-
p5_sc00017.V1.gene691	834	2	103.5	1.39	62.02	5.47958	Up	2.35464e-25	3.49632e-24	-	-	-	-	-	-	-
p5_sc00009.V1.gene694	825	2	103	1.4	62.42	5.47851	Up	2.35464e-25	3.49422e-24	-	-	-	-	-	-	-
p5_sc00005.V1.gene362	1524	3	152	1.11	48.84	5.45943	Up	7.68308e-37	1.60294e-35	-	-	-	-	-	-	-
p5_sc00039.V1.gene244	738	9	456.43	7.09	310.89	5.45447	Up	4.14122e-108	2.52176e-106	-	-	-	-	-	-	-
p5_sc00341.V1.gene31	1659	15	757.01	5.11	223.03	5.44777	Up	1.78849e-178	1.72722e-176	-	-	-	-	-	-	-
p5_sc00042.V1.gene152	2580	34.01	1710.64	7.39	321.53	5.44324	Up	0	0	-	-	-	-	-	-	-
p5_sc00002.V1.gene361	153	1	50	4.72	204.34	5.43604	Up	8.99314e-13	7.58055e-12	-	-	-	-	-	-	-
p5_sc08447.V1.gene1	3090	15	746	2.71	116.8	5.4296	Up	1.32254e-175	1.26243e-173	-	-	-	-	-	-	-
p5_sc00151.V1.gene69	1473	3	148.83	1.15	49.52	5.42831	Up	8.4955e-36	1.72442e-34	-	-	-	-	-	-	-
p5_sc00013.V1.gene559	699	7.99	396	6.66	285.6	5.42233	Up	3.51434e-95	1.84078e-93	-	-	-	-	-	-	-
p5_sc00014.V1.gene705	555	5	248	5.33	228.49	5.42185	Up	3.10104e-59	1.00878e-57	-	-	-	-	-	-	-
p5_sc00104.V1.gene312	891	3	148	1.94	82.77	5.41498	Up	8.4955e-36	1.723e-34	-	-	-	-	-	-	-
p5_sc00027.V1.gene106	648	1	49	0.9	38.28	5.41052	Up	1.6407e-12	1.36117e-11	-	-	-	-	-	-	-
p5_sc00008.V1.gene264	1692	2.49	122	0.83	35.23	5.40755	Up	2.49102e-30	4.33091e-29	-	-	-	-	-	-	-
p5_sc00057.V1.gene488	1128	1	49	0.51	21.46	5.39501	Up	1.6407e-12	1.36072e-11	-	-	-	-	-	-	-
p5_sc00133.V1.gene5	483	5	243	6.18	259.94	5.39443	Up	6.23758e-58	1.97202e-56	-	-	-	-	-	-	-
p5_sc00057.V1.gene294	513	13.96	673.54	16.17	675.18	5.38388	Up	2.74704e-159	2.39983e-157	-	-	-	-	-	-	-
p5_sc00002.V1.gene1046	2403	2	97	0.47	19.6	5.38205	Up	8.66622e-24	1.21667e-22	-	-	-	-	-	-	-
p5_sc00027.V1.gene124	987	1	48	0.58	24.13	5.37863	Up	2.99216e-12	2.44142e-11	-	-	-	-	-	-	-
p5_sc00128.V1.gene64	918	6	288	3.76	156.13	5.37587	Up	2.47588e-68	9.44617e-67	-	-	-	-	-	-	-
p5_sc00039.V1.gene271	642	3	144	2.74	113.62	5.3739	Up	9.37438e-35	1.84966e-33	-	-	-	-	-	-	-
p5_sc00181.V1.gene36	804	2	95.37	1.44	59.38	5.36584	Up	2.87826e-23	3.9643e-22	-	-	-	-	-	-	-
p5_sc00256.V1.gene89	2679	11	523	2.3	94.62	5.36244	Up	6.98078e-123	4.82083e-121	-	-	-	-	-	-	-
p5_sc00019.V1.gene408	612	3	142.4	2.88	118.21	5.35914	Up	3.11148e-34	6.05233e-33	-	-	-	-	-	-	-
p5_sc00007.V1.gene166	1662	3	141.44	1.02	41.59	5.3496	Up	5.66746e-34	1.09295e-32	-	-	-	-	-	-	-
p5_sc00011.V1.gene77	1275	2	94	0.89	36.28	5.34923	Up	5.24382e-23	7.11933e-22	-	-	-	-	-	-	-
p5_sc00077.V1.gene432	2040	3	140.2	0.83	33.45	5.33275	Up	1.03216e-33	1.97815e-32	-	-	-	-	-	-	-
p5_sc00134.V1.gene84	1929	18	834.52	5.26	210.8	5.32467	Up	1.70732e-194	1.83522e-192	-	-	-	-	-	-	-
p5_sc00213.V1.gene77	717	1	46.03	0.81	32.32	5.31836	Up	9.9402e-12	7.84898e-11	-	-	-	-	-	-	-
p5_sc03089.V1.gene1	414	1	45.93	1.46	58.09	5.31425	Up	1.81065e-11	1.40902e-10	-	-	-	-	-	-	-
p5_sc00301.V1.gene65	1485	4	184	1.53	60.72	5.31057	Up	7.09092e-44	1.7461e-42	-	-	-	-	-	-	-
p5_sc00003.V1.gene875	1755	2	91	0.64	25.31	5.30549	Up	3.16698e-22	4.18702e-21	-	-	-	-	-	-	-
p5_sc00026.V1.gene724	909	2	91.15	1.27	49.92	5.29672	Up	3.16698e-22	4.18926e-21	-	-	-	-	-	-	-
p5_sc01060.V1.gene13	1548	4	180	1.46	56.92	5.2849	Up	7.77922e-43	1.8837e-41	-	-	-	-	-	-	-
p5_sc00003.V1.gene1167	879	2	90	1.31	51.05	5.28427	Up	5.76484e-22	7.53299e-21	-	-	-	-	-	-	-
p5_sc00029.V1.gene111	744	12.35	549.41	9.64	371.06	5.26648	Up	2.5412e-128	1.81578e-126	-	-	-	-	-	-	-
p5_sc00064.V1.gene105	957	10	444	6	230.51	5.26372	Up	1.17727e-103	6.94647e-102	-	-	-	-	-	-	-
p5_sc00039.V1.gene635	1713	1	44.16	0.33	12.59	5.25367	Up	3.29674e-11	2.52338e-10	-	-	-	-	-	-	-
p5_sc00002.V1.gene1045	657	1	44	0.89	33.88	5.25048	Up	3.29674e-11	2.52417e-10	-	-	-	-	-	-	-
p5_sc00608.V1.gene24	690	1	44	0.85	32.17	5.24211	Up	3.29674e-11	2.52495e-10	-	-	-	-	-	-	-
p5_sc00005.V1.gene381	693	4	174	3.37	126.64	5.23184	Up	2.81676e-41	6.60083e-40	-	-	-	-	-	-	-
p5_sc00001.V1.gene1800	1719	7.99	345.84	2.62	98.26	5.22897	Up	7.43312e-82	3.41578e-80	-	-	-	-	-	-	-
p5_sc00168.V1.gene61	666	12	517	10.53	392.4	5.21975	Up	5.2086e-120	3.48976e-118	-	-	-	-	-	-	-
p5_sc00068.V1.gene376	849	1	43	0.68	25.29	5.21689	Up	5.99988e-11	4.50866e-10	-	-	-	-	-	-	-
p5_sc00058.V1.gene594	1254	2	86	0.91	33.76	5.2133	Up	6.31456e-21	7.87663e-20	-	-	-	-	-	-	-
p5_sc00035.V1.gene409	1335	2	85	0.85	31.29	5.2021	Up	1.14807e-20	1.41777e-19	-	-	-	-	-	-	-
p5_sc00149.V1.gene82	390	9	381	14.05	514.63	5.19489	Up	1.34579e-88	6.61472e-87	-	-	-	-	-	-	-
p5_sc00019.V1.gene407	1710	15.99	676.96	5.28	193.37	5.19468	Up	2.20832e-157	1.8957e-155	-	-	-	-	-	-	-
p5_sc00026.V1.gene68	1761	6	252.99	1.92	70.13	5.19085	Up	5.62448e-59	1.81296e-57	-	-	-	-	-	-	-
p5_sc00069.V1.gene408	477	12	505.81	15.04	548.44	5.18846	Up	6.7413e-117	4.30659e-115	-	-	-	-	-	-	-
p5_sc00001.V1.gene1145	1437	6	252.67	2.37	86.24	5.1854	Up	5.62448e-59	1.8106e-57	-	-	-	-	-	-	-
p5_sc00101.V1.gene311	1212	1	42.03	0.47	17.09	5.18435	Up	1.09143e-10	8.07159e-10	-	-	-	-	-	-	-
p5_sc00039.V1.gene199	1524	34.07	1429.99	12.66	459.52	5.18178	Up	0	0	-	-	-	-	-	-	-
p5_sc00696.V1.gene20	558	1	42	1.06	38.47	5.1816	Up	1.09143e-10	8.06918e-10	-	-	-	-	-	-	-
p5_sc00016.V1.gene911	1107	17	709.24	8.77	316.65	5.17417	Up	2.39902e-163	2.1886e-161	-	-	-	-	-	-	-
p5_sc00127.V1.gene87	2301	1	41	0.24	8.66	5.17326	Up	1.98442e-10	1.43705e-09	-	-	-	-	-	-	-
p5_sc00136.V1.gene148	1428	7	291.06	2.78	99.98	5.16848	Up	8.11458e-68	3.07223e-66	-	-	-	-	-	-	-
p5_sc00150.V1.gene189	933	10	414	6.16	220.69	5.16295	Up	7.13378e-96	3.78473e-94	-	-	-	-	-	-	-
p5_sc04639.V1.gene1	1005	1.26	52.18	0.72	25.75	5.16043	Up	2.69912e-13	2.36465e-12	-	-	-	-	-	-	-
p5_sc00049.V1.gene166	2580	1	41.64	0.22	7.83	5.15344	Up	1.98442e-10	1.43831e-09	-	-	-	-	-	-	-
p5_sc00029.V1.gene77	900	1	41	0.64	22.69	5.14784	Up	1.98442e-10	1.43747e-09	-	-	-	-	-	-	-
p5_sc00106.V1.gene81	1293	2	81.99	0.88	31.19	5.14744	Up	1.25123e-19	1.48152e-18	-	-	-	-	-	-	-
p5_sc00205.V1.gene21	1713	1	41	0.33	11.69	5.14667	Up	1.98442e-10	1.43789e-09	-	-	-	-	-	-	-
p5_sc22693.V1.gene1	846	4	163.62	2.73	96.59	5.1449	Up	2.00624e-38	4.36238e-37	-	-	-	-	-	-	-
p5_sc00312.V1.gene64	1176	25	1009.05	12.12	423.23	5.12598	Up	8.56434e-231	1.0748e-228	-	-	-	-	-	-	-
p5_sc00003.V1.gene53	2259	143.72	5789.33	35.74	1245.27	5.12278	Up	0	0	-	-	-	-	-	-	-
p5_sc00189.V1.gene69	690	3	120.99	2.54	88.46	5.12212	Up	1.60873e-28	2.64095e-27	-	-	-	-	-	-	-
p5_sc00016.V1.gene280	2091	59.04	2371.45	15.88	551.79	5.11884	Up	0	0	-	-	-	-	-	-	-
p5_sc00008.V1.gene951	1164	1	40	0.49	16.96	5.11321	Up	3.6062e-10	2.5649e-09	-	-	-	-	-	-	-
p5_sc00245.V1.gene115	921	2	80	1.25	43.22	5.1117	Up	2.27188e-19	2.67593e-18	-	-	-	-	-	-	-
p5_sc00076.V1.gene395	3867	40	1596	5.77	199.2	5.1095	Up	0	0	-	-	-	-	-	-	-
p5_sc00094.V1.gene325	1143	2	79.78	1	34.46	5.10685	Up	4.12388e-19	4.7866e-18	-	-	-	-	-	-	-
p5_sc00009.V1.gene118	264	4	159	9.7	333.46	5.10339	Up	2.17722e-37	4.61246e-36	-	-	-	-	-	-	-
p5_sc00160.V1.gene175	2064	13.03	513.59	3.55	121.1	5.09224	Up	1.06673e-117	6.86793e-116	-	-	-	-	-	-	-
p5_sc00131.V1.gene307	2421	1	39	0.23	7.82	5.08746	Up	6.5499e-10	4.56922e-09	-	-	-	-	-	-	-
p5_sc00100.V1.gene306	1821	16.04	623.31	4.97	166.97	5.0702	Up	2.3141e-142	1.81624e-140	-	-	-	-	-	-	-
p5_sc00166.V1.gene20	1086	1	39	0.53	17.76	5.0665	Up	6.5499e-10	4.57051e-09	-	-	-	-	-	-	-
p5_sc00039.V1.gene243	492	6	232	7.27	243.28	5.06452	Up	8.4498e-54	2.523e-52	-	-	-	-	-	-	-
p5_sc00406.V1.gene98	1440	4	154	1.57	52.45	5.06211	Up	4.27398e-36	8.74715e-35	-	-	-	-	-	-	-
p5_sc00099.V1.gene236	3075	1	38.05	0.18	5.99	5.05649	Up	1.18898e-09	8.11571e-09	-	-	-	-	-	-	-
p5_sc00001.V1.gene391	2343	6	231	1.44	47.88	5.05528	Up	1.53188e-53	4.55748e-52	-	-	-	-	-	-	-
p5_sc00002.V1.gene124	684	9	345	7.68	254.58	5.05087	Up	2.79046e-79	1.24979e-77	-	-	-	-	-	-	-
p5_sc00064.V1.gene262	2157	30.48	1166.8	7.94	263.04	5.05	Up	4.69042e-265	7.07081e-263	-	-	-	-	-	-	-
p5_sc00012.V1.gene814	1164	7	268	3.43	113.61	5.04974	Up	7.24042e-62	2.47929e-60	-	-	-	-	-	-	-
p5_sc00007.V1.gene699	1923	21	802	6.15	203.23	5.04638	Up	2.46024e-182	2.42329e-180	-	-	-	-	-	-	-
p5_sc00039.V1.gene246	360	9	339.85	15.35	501.56	5.03011	Up	9.87866e-78	4.37688e-76	-	-	-	-	-	-	-
p5_sc00099.V1.gene233	1212	2	75.19	0.94	30.57	5.02331	Up	4.4637e-18	4.97772e-17	-	-	-	-	-	-	-
p5_sc00014.V1.gene885	444	1	37.41	1.35	43.85	5.02155	Up	2.15704e-09	1.44875e-08	-	-	-	-	-	-	-
p5_sc00007.V1.gene700	1203	10	373	4.74	152.83	5.0109	Up	2.83808e-85	1.35455e-83	-	-	-	-	-	-	-
p5_sc00068.V1.gene395	510	15	559	17.49	563.91	5.01086	Up	4.38334e-127	3.08744e-125	-	-	-	-	-	-	-
p5_sc05663.V1.gene2	783	1	37.23	0.74	23.83	5.00911	Up	2.15704e-09	1.44836e-08	-	-	-	-	-	-	-
p5_sc00028.V1.gene504	1467	8	296.95	3.09	99.22	5.00495	Up	7.25986e-68	2.75285e-66	-	-	-	-	-	-	-
p5_sc00039.V1.gene241	879	10	371.14	6.56	210.52	5.00412	Up	9.3084e-85	4.41711e-83	-	-	-	-	-	-	-
p5_sc00039.V1.gene242	600	7	257.01	6.86	217.89	4.98925	Up	4.99226e-59	1.61549e-57	-	-	-	-	-	-	-
p5_sc00005.V1.gene546	2598	2.08	76.05	0.45	14.19	4.97881	Up	2.46206e-18	2.76805e-17	-	-	-	-	-	-	-
p5_sc00001.V1.gene3357	1110	3	109	1.54	48.53	4.97787	Up	1.11856e-25	1.68418e-24	-	-	-	-	-	-	-
p5_sc00043.V1.gene593	1809	1	36	0.31	9.71	4.96913	Up	3.91084e-09	2.57491e-08	-	-	-	-	-	-	-
p5_sc00104.V1.gene175	1092	6	216.96	3.14	98.24	4.96747	Up	1.13525e-49	3.14649e-48	-	-	-	-	-	-	-
p5_sc00039.V1.gene216	1020	1	36	0.56	17.49	4.96496	Up	3.91084e-09	2.57148e-08	-	-	-	-	-	-	-
p5_sc00005.V1.gene683	804	1	36	0.72	22.41	4.96	Up	3.91084e-09	2.57559e-08	-	-	-	-	-	-	-
p5_sc00182.V1.gene175	579	1	36	1.02	31.7	4.95784	Up	3.91084e-09	2.57422e-08	-	-	-	-	-	-	-
p5_sc25153.V1.gene1	591	1	36.01	1	31.02	4.95513	Up	3.91084e-09	2.57353e-08	-	-	-	-	-	-	-
p5_sc00043.V1.gene467	690	1	36	0.85	26.32	4.95255	Up	3.91084e-09	2.57217e-08	-	-	-	-	-	-	-
p5_sc00020.V1.gene885	786	1.1	39.2	0.81	24.99	4.94729	Up	6.5499e-10	4.56793e-09	-	-	-	-	-	-	-
p5_sc00003.V1.gene507	2058	1	35	0.27	8.28	4.9386	Up	7.086e-09	4.56811e-08	-	-	-	-	-	-	-
p5_sc00023.V1.gene540	588	1	35.31	1	30.58	4.93452	Up	7.086e-09	4.56931e-08	-	-	-	-	-	-	-
p5_sc00035.V1.gene676	561	11.01	386.78	11.59	352.27	4.92573	Up	2.0978e-87	1.01894e-85	-	-	-	-	-	-	-
p5_sc00003.V1.gene1468	1308	11	386	4.78	145.1	4.92389	Up	2.0978e-87	1.02094e-85	-	-	-	-	-	-	-
p5_sc00012.V1.gene701	1290	4	140	1.76	53.38	4.92265	Up	1.7438e-32	3.23179e-31	-	-	-	-	-	-	-
p5_sc00127.V1.gene212	804	13.78	482.51	9.91	300.41	4.9219	Up	1.07847e-109	6.61612e-108	-	-	-	-	-	-	-
p5_sc00001.V1.gene140	810	2	70	1.43	43.24	4.91828	Up	8.69948e-17	9.16783e-16	-	-	-	-	-	-	-
p5_sc00039.V1.gene729	1326	66.69	2328.63	28.57	863.15	4.91704	Up	0	0	-	-	-	-	-	-	-
p5_sc00033.V1.gene262	657	149	5176.27	132.62	3985.67	4.90945	Up	0	0	-	-	-	-	-	-	-
p5_sc00019.V1.gene578	1242	64	2208.03	29.33	875.45	4.89958	Up	0	0	-	-	-	-	-	-	-
p5_sc00033.V1.gene6	1386	143	4928.47	58.55	1745.64	4.89794	Up	0	0	-	-	-	-	-	-	-
p5_sc00034.V1.gene147	2076	14.01	482.92	3.8	113.19	4.8966	Up	1.77388e-108	1.08553e-106	-	-	-	-	-	-	-
p5_sc00002.V1.gene1073	2646	1.95	66	0.41	12.09	4.88205	Up	5.73266e-17	6.10636e-16	-	-	-	-	-	-	-
p5_sc00069.V1.gene365	1347	31	1055	13.07	384.79	4.87974	Up	3.14636e-235	4.09408e-233	-	-	-	-	-	-	-
p5_sc00111.V1.gene173	1425	5.97	202	2.37	69.54	4.87488	Up	2.79812e-47	7.4305e-46	-	-	-	-	-	-	-
p5_sc00035.V1.gene381	450	1	34	1.34	39.27	4.87312	Up	1.28302e-08	8.07537e-08	-	-	-	-	-	-	-
p5_sc11116.V1.gene1	225	4	135	11.7	341.54	4.86747	Up	3.3669e-31	6.01444e-30	-	-	-	-	-	-	-
p5_sc00036.V1.gene413	1464	1	34	0.39	11.38	4.86688	Up	1.28302e-08	8.07743e-08	-	-	-	-	-	-	-
p5_sc00003.V1.gene408	609	3	101	2.89	84.28	4.86605	Up	1.28257e-23	1.78642e-22	-	-	-	-	-	-	-
p5_sc01447.V1.gene17	648	5	168	4.52	131.26	4.85996	Up	1.64451e-38	3.58529e-37	-	-	-	-	-	-	-
p5_sc00028.V1.gene562	954	170.65	5715.11	102.75	2976.85	4.85658	Up	0	0	-	-	-	-	-	-	-
p5_sc17247.V1.gene2	486	21	703	25.79	747	4.85622	Up	7.53578e-157	6.44661e-155	-	-	-	-	-	-	-
p5_sc00033.V1.gene45	354	9	301	15.64	452.6	4.85492	Up	5.9714e-68	2.26776e-66	-	-	-	-	-	-	-
p5_sc00454.V1.gene27	699	59	1971	49.19	1421.51	4.85292	Up	0	0	-	-	-	-	-	-	-
p5_sc00069.V1.gene130	1515	1	33	0.37	10.67	4.84989	Up	2.3214e-08	1.42837e-07	-	-	-	-	-	-	-
p5_sc00027.V1.gene614	3090	66.49	2207.73	12.03	345.66	4.84465	Up	0	0	-	-	-	-	-	-	-
p5_sc00002.V1.gene125	2745	58.33	1935.86	11.9	341.7	4.8437	Up	0	0	-	-	-	-	-	-	-
p5_sc00006.V1.gene613	1008	17.36	576.01	9.87	283.36	4.84344	Up	4.98928e-129	3.58575e-127	-	-	-	-	-	-	-
p5_sc00053.V1.gene23	474	7	232	8.83	253.27	4.84212	Up	1.34583e-52	3.93298e-51	-	-	-	-	-	-	-
p5_sc00013.V1.gene557	1512	9	298	3.37	96.54	4.84031	Up	3.51508e-67	1.31872e-65	-	-	-	-	-	-	-
p5_sc00062.V1.gene270	738	6	198.09	4.72	134.93	4.83728	Up	4.81946e-45	1.20843e-43	-	-	-	-	-	-	-
p5_sc00009.V1.gene561	1053	6	198	3.26	93.09	4.83568	Up	4.81946e-45	1.20599e-43	-	-	-	-	-	-	-
p5_sc00001.V1.gene562	624	6	198	5.64	161.01	4.83531	Up	4.81946e-45	1.20721e-43	-	-	-	-	-	-	-
p5_sc00063.V1.gene25	606	5	165	4.85	138.42	4.83492	Up	9.68698e-38	2.07531e-36	-	-	-	-	-	-	-
p5_sc00003.V1.gene1440	1086	3	99	1.58	45.08	4.83449	Up	4.18602e-23	5.71458e-22	-	-	-	-	-	-	-
p5_sc00133.V1.gene4	591	4	131	3.98	112.86	4.82562	Up	3.5828e-30	6.20726e-29	-	-	-	-	-	-	-
p5_sc00075.V1.gene297	525	4	130	4.52	127.12	4.81372	Up	6.46754e-30	1.11426e-28	-	-	-	-	-	-	-
p5_sc00578.V1.gene46	1437	3	97	1.18	33.11	4.81041	Up	1.36469e-22	1.82472e-21	-	-	-	-	-	-	-
p5_sc00023.V1.gene2	792	8	259	5.85	163.81	4.80744	Up	2.36828e-58	7.56473e-57	-	-	-	-	-	-	-
p5_sc00458.V1.gene40	834	1	32	0.69	19.17	4.79611	Up	4.19696e-08	2.51421e-07	-	-	-	-	-	-	-
p5_sc00512.V1.gene9	477	1	32	1.25	34.7	4.79494	Up	4.19696e-08	2.51482e-07	-	-	-	-	-	-	-
p5_sc00306.V1.gene101	987	2	64	1.16	32.18	4.79397	Up	3.03328e-15	2.97823e-14	-	-	-	-	-	-	-
p5_sc04736.V1.gene1	2046	3	95	0.82	22.6	4.78456	Up	4.44382e-22	5.84697e-21	-	-	-	-	-	-	-
p5_sc00075.V1.gene326	729	1.07	33.82	0.85	23.34	4.7792	Up	2.3214e-08	1.42802e-07	-	-	-	-	-	-	-
p5_sc00028.V1.gene447	1689	24	762	8.03	220.42	4.77871	Up	2.0186e-168	1.88324e-166	-	-	-	-	-	-	-
p5_sc00128.V1.gene65	828	7	221.73	4.89	133.87	4.77485	Up	8.87698e-50	2.46591e-48	-	-	-	-	-	-	-
p5_sc00085.V1.gene161	2631	8	251.28	1.7	46.3	4.76741	Up	2.64928e-56	8.18727e-55	-	-	-	-	-	-	-
p5_sc00066.V1.gene276	906	11	346	6.99	190.17	4.76585	Up	3.84742e-77	1.69554e-75	-	-	-	-	-	-	-
p5_sc00001.V1.gene1293	579	2	63	2.04	55.48	4.76533	Up	5.47458e-15	5.30569e-14	-	-	-	-	-	-	-
p5_sc02073.V1.gene9	1671	3	93	1.01	27.2	4.75118	Up	1.44527e-21	1.8485e-20	-	-	-	-	-	-	-
p5_sc08775.V1.gene1	873	16	498.22	10.57	284.62	4.75099	Up	3.22162e-110	1.98624e-108	-	-	-	-	-	-	-
p5_sc00408.V1.gene30	3318	19.98	621.03	3.37	90.48	4.74678	Up	3.4053e-138	2.61457e-136	-	-	-	-	-	-	-
p5_sc00009.V1.gene192	1191	3	93	1.44	38.5	4.74072	Up	1.44527e-21	1.84754e-20	-	-	-	-	-	-	-
p5_sc00007.V1.gene413	2490	6	185	1.35	36.05	4.73897	Up	1.03014e-41	2.44182e-40	-	-	-	-	-	-	-
p5_sc00253.V1.gene129	1026	7	215.94	3.91	104.3	4.73743	Up	3.04152e-48	8.18232e-47	-	-	-	-	-	-	-
p5_sc00039.V1.gene245	426	8	245.43	11.34	300.91	4.72984	Up	9.06706e-55	2.74376e-53	-	-	-	-	-	-	-
p5_sc08415.V1.gene2	897	3	92.02	1.93	51.1	4.72665	Up	2.6052e-21	3.29455e-20	-	-	-	-	-	-	-
p5_sc00197.V1.gene74	1068	2	60.98	1.07	28.25	4.72257	Up	3.20972e-14	2.97652e-13	-	-	-	-	-	-	-
p5_sc00090.V1.gene266	1032	1.01	30.66	0.56	14.72	4.71621	Up	1.36846e-07	7.83701e-07	-	-	-	-	-	-	-
p5_sc00069.V1.gene472	1500	31.61	959.58	11.93	313.41	4.71539	Up	1.24468e-210	1.44471e-208	-	-	-	-	-	-	-
p5_sc00045.V1.gene290	987	4	121	2.32	60.84	4.71282	Up	1.30285e-27	2.08482e-26	-	-	-	-	-	-	-
p5_sc00001.V1.gene503	537	1	30	1.1	28.63	4.70195	Up	1.36846e-07	7.83883e-07	-	-	-	-	-	-	-
p5_sc00029.V1.gene168	1668	9	270	3.05	79.11	4.69698	Up	5.15244e-60	1.70072e-58	-	-	-	-	-	-	-
p5_sc00039.V1.gene215	1353	2	60	0.84	21.78	4.69647	Up	3.20972e-14	2.97763e-13	-	-	-	-	-	-	-
p5_sc00103.V1.gene72	672	1	30	0.87	22.55	4.69597	Up	1.36846e-07	7.84065e-07	-	-	-	-	-	-	-
p5_sc00094.V1.gene326	783	3	88.38	2.22	56.57	4.67141	Up	2.74138e-20	3.33047e-19	-	-	-	-	-	-	-
p5_sc00095.V1.gene132	1086	49.19	1447.75	25.9	659.29	4.66989	Up	0	0	-	-	-	-	-	-	-
p5_sc00016.V1.gene927	411	1	29	1.47	36.98	4.65286	Up	2.46774e-07	1.37224e-06	-	-	-	-	-	-	-
p5_sc00007.V1.gene693	726	1	29	0.8	20.1	4.65105	Up	2.46774e-07	1.37163e-06	-	-	-	-	-	-	-
p5_sc00094.V1.gene279	567	1	29	1.04	26.11	4.64995	Up	2.46774e-07	1.37255e-06	-	-	-	-	-	-	-
p5_sc00003.V1.gene1526	297	1	29	2.12	53.13	4.64739	Up	2.46774e-07	1.37193e-06	-	-	-	-	-	-	-
p5_sc00033.V1.gene398	756	2	58	1.54	38.52	4.64461	Up	1.04109e-13	9.34257e-13	-	-	-	-	-	-	-
p5_sc00003.V1.gene1242	558	7	201	7.41	184.12	4.63503	Up	1.13614e-44	2.83725e-43	-	-	-	-	-	-	-
p5_sc00010.V1.gene667	1041	3	86	1.65	40.92	4.63227	Up	8.87416e-20	1.05835e-18	-	-	-	-	-	-	-
p5_sc00183.V1.gene77	717	116	3323	94.15	2333.24	4.63123	Up	0	0	-	-	-	-	-	-	-
p5_sc00042.V1.gene230	1317	7	200	3.02	74.65	4.62752	Up	2.04216e-44	5.08442e-43	-	-	-	-	-	-	-
p5_sc00028.V1.gene487	1224	2	57	0.93	22.94	4.62449	Up	1.87352e-13	1.66077e-12	-	-	-	-	-	-	-
p5_sc00175.V1.gene39	1686	1	28	0.33	8.11	4.61916	Up	4.44574e-07	2.40771e-06	-	-	-	-	-	-	-
p5_sc13781.V1.gene1	546	2.37	67.15	2.57	62.96	4.6146	Up	5.1462e-16	5.22503e-15	-	-	-	-	-	-	-
p5_sc00024.V1.gene457	417	54	1527	78.34	1916.41	4.61251	Up	0	0	-	-	-	-	-	-	-
p5_sc00035.V1.gene194	996	17	477.99	9.79	238.08	4.60399	Up	1.00423e-103	5.93959e-102	-	-	-	-	-	-	-
p5_sc00049.V1.gene406	1236	13	365.54	5.99	145.66	4.6039	Up	1.02887e-79	4.62487e-78	-	-	-	-	-	-	-
p5_sc00135.V1.gene296	1098	31.37	879.9	16.33	396.17	4.60052	Up	3.1202e-190	3.2142e-188	-	-	-	-	-	-	-
p5_sc00033.V1.gene644	1014	2	56	1.13	27.38	4.59873	Up	3.36972e-13	2.92622e-12	-	-	-	-	-	-	-
p5_sc00035.V1.gene378	633	17.02	476	15.76	381.25	4.5964	Up	1.80325e-103	1.05644e-101	-	-	-	-	-	-	-
p5_sc00023.V1.gene437	1500	1	28	0.38	9.15	4.5897	Up	4.44574e-07	2.40824e-06	-	-	-	-	-	-	-
p5_sc00092.V1.gene174	1827	6	166.6	1.85	44.48	4.58756	Up	7.20036e-37	1.5035e-35	-	-	-	-	-	-	-
p5_sc00134.V1.gene119	1623	3.09	86.14	1.08	25.96	4.58719	Up	8.87416e-20	1.05784e-18	-	-	-	-	-	-	-
p5_sc05353.V1.gene1	492	4	110.53	4.85	115.9	4.57875	Up	8.2953e-25	1.21424e-23	-	-	-	-	-	-	-
p5_sc00001.V1.gene2413	1734	1	28	0.33	7.88	4.57766	Up	4.44574e-07	2.40718e-06	-	-	-	-	-	-	-
p5_sc00641.V1.gene11	675	2	55	1.73	41.16	4.5724	Up	6.05738e-13	5.17831e-12	-	-	-	-	-	-	-
p5_sc00024.V1.gene104	2319	9.16	251.56	2.22	52.69	4.5689	Up	3.56784e-55	1.09033e-53	-	-	-	-	-	-	-
p5_sc00001.V1.gene3277	1353	6	164	2.52	59.54	4.56236	Up	2.32036e-36	4.78451e-35	-	-	-	-	-	-	-
p5_sc00076.V1.gene418	399	4	109	6.09	143.58	4.55927	Up	1.48931e-24	2.15323e-23	-	-	-	-	-	-	-
p5_sc00346.V1.gene20	1767	7.78	210.73	2.48	58.21	4.55285	Up	5.7598e-47	1.52136e-45	-	-	-	-	-	-	-
p5_sc00654.V1.gene22	642	1	27	0.91	21.3	4.54884	Up	8.001e-07	4.2312e-06	-	-	-	-	-	-	-
p5_sc00099.V1.gene56	573	1	27.02	1.03	24.06	4.54592	Up	8.001e-07	4.23301e-06	-	-	-	-	-	-	-
p5_sc00024.V1.gene194	1947	1	27	0.29	6.76	4.5429	Up	8.001e-07	4.23392e-06	-	-	-	-	-	-	-
p5_sc00105.V1.gene38	2556	3	81	0.66	15.37	4.54151	Up	1.6621e-18	1.88842e-17	-	-	-	-	-	-	-
p5_sc00067.V1.gene112	432	1	27	1.4	32.6	4.54137	Up	8.001e-07	4.2303e-06	-	-	-	-	-	-	-
p5_sc00075.V1.gene164	1083	1.01	26.94	0.53	12.3	4.53652	Up	1.43835e-06	7.37615e-06	-	-	-	-	-	-	-
p5_sc00134.V1.gene148	2037	5	134	1.38	32.02	4.53623	Up	7.94168e-30	1.36443e-28	-	-	-	-	-	-	-
p5_sc12818.V1.gene1	372	1	26.81	1.65	38.15	4.53115	Up	1.43835e-06	7.37768e-06	-	-	-	-	-	-	-
p5_sc00034.V1.gene613	1620	4	107	1.4	32.3	4.52804	Up	4.79612e-24	6.82247e-23	-	-	-	-	-	-	-
p5_sc00052.V1.gene305	1842	1	27	0.31	7.15	4.5276	Up	8.001e-07	4.23211e-06	-	-	-	-	-	-	-
p5_sc00047.V1.gene359	666	2	53	1.75	40.23	4.52284	Up	1.9539e-12	1.61075e-11	-	-	-	-	-	-	-
p5_sc00037.V1.gene43	2136	6	159	1.58	36.2	4.51799	Up	4.30978e-35	8.56517e-34	-	-	-	-	-	-	-
p5_sc00069.V1.gene471	3009	42.97	1136.75	7.99	182.83	4.51616	Up	3.24094e-243	4.33112e-241	-	-	-	-	-	-	-
p5_sc00015.V1.gene713	993	9	237.97	5.2	118.9	4.51509	Up	1.27532e-51	3.64929e-50	-	-	-	-	-	-	-
p5_sc00037.V1.gene681	2070	2.19	57.79	0.6	13.59	4.50144	Up	1.87352e-13	1.66018e-12	-	-	-	-	-	-	-
p5_sc00008.V1.gene1202	1029	7	182.98	3.9	88.11	4.49776	Up	7.60298e-40	1.7229e-38	-	-	-	-	-	-	-
p5_sc00182.V1.gene120	552	1	26	1.07	24.09	4.49275	Up	1.43835e-06	7.37462e-06	-	-	-	-	-	-	-
p5_sc00312.V1.gene107	447	2	52	2.69	60.5	4.49126	Up	3.506e-12	2.84753e-11	-	-	-	-	-	-	-
p5_sc00159.V1.gene242	990	2	52	1.16	26.06	4.48964	Up	3.506e-12	2.84847e-11	-	-	-	-	-	-	-
p5_sc00099.V1.gene354	1983	1	25.62	0.28	6.29	4.48956	Up	2.58272e-06	1.28244e-05	-	-	-	-	-	-	-
p5_sc00169.V1.gene56	954	3	78	1.81	40.63	4.48848	Up	9.5952e-18	1.05573e-16	-	-	-	-	-	-	-
p5_sc00006.V1.gene133	435	11	285	15.24	341.54	4.48612	Up	1.29856e-61	4.416e-60	-	-	-	-	-	-	-
p5_sc00003.V1.gene1659	1086	1	26	0.53	11.84	4.48153	Up	1.43835e-06	7.37309e-06	-	-	-	-	-	-	-
p5_sc00068.V1.gene373	1263	7	179	3.15	69.76	4.46898	Up	4.36748e-39	9.68405e-38	-	-	-	-	-	-	-
p5_sc00189.V1.gene102	1392	1.01	25.52	0.41	9	4.45623	Up	2.58272e-06	1.2827e-05	-	-	-	-	-	-	-
p5_sc04224.V1.gene7	621	1.99	50.48	1.88	41.26	4.45594	Up	8.99314e-13	7.57796e-12	-	-	-	-	-	-	-
p5_sc00018.V1.gene786	1959	3.14	79	0.9	19.64	4.44773	Up	5.35108e-18	5.9325e-17	-	-	-	-	-	-	-
p5_sc00012.V1.gene1009	1266	1.62	40.98	0.73	15.93	4.44771	Up	3.6062e-10	2.56417e-09	-	-	-	-	-	-	-
p5_sc03089.V1.gene3	1428	9.52	239.77	3.78	82.36	4.44549	Up	3.96982e-52	1.1479e-50	-	-	-	-	-	-	-
p5_sc00007.V1.gene596	1842	10.66	268.29	3.26	71.03	4.44548	Up	2.1617e-58	6.9138e-57	-	-	-	-	-	-	-
p5_sc00042.V1.gene231	1611	9	225	3.16	68.31	4.4341	Up	1.38374e-48	3.76349e-47	-	-	-	-	-	-	-
p5_sc00019.V1.gene504	786	1	25	0.74	15.94	4.42898	Up	2.58272e-06	1.28192e-05	-	-	-	-	-	-	-
p5_sc00018.V1.gene578	1062	10	249	5.39	116.05	4.42832	Up	1.38874e-53	4.13661e-52	-	-	-	-	-	-	-
p5_sc00124.V1.gene115	990	54	1340	31.29	671.63	4.42389	Up	9.94076e-282	1.61688e-279	-	-	-	-	-	-	-
p5_sc00015.V1.gene902	1122	10.26	254.1	5.22	111.88	4.42176	Up	7.57834e-55	2.29607e-53	-	-	-	-	-	-	-
p5_sc00106.V1.gene92	1017	7.99	197.55	4.5	96.29	4.41939	Up	1.18476e-43	2.90583e-42	-	-	-	-	-	-	-
p5_sc00018.V1.gene479	1314	22	542.05	9.51	202.81	4.41454	Up	9.94862e-115	6.24263e-113	-	-	-	-	-	-	-
p5_sc12387.V1.gene1	708	20	493	16.45	350.79	4.41445	Up	1.67117e-104	9.97982e-103	-	-	-	-	-	-	-
p5_sc00191.V1.gene79	786	53	1305	39.06	832	4.41282	Up	5.64518e-274	8.88954e-272	-	-	-	-	-	-	-
p5_sc00312.V1.gene95	1068	10	245.03	5.36	113.53	4.4047	Up	1.41865e-52	4.1409e-51	-	-	-	-	-	-	-
p5_sc00025.V1.gene507	546	4	98	4.34	91.88	4.40398	Up	9.1047e-22	1.17728e-20	-	-	-	-	-	-	-
p5_sc00873.V1.gene2	483	3	73.22	3.71	78.32	4.39989	Up	1.76656e-16	1.8274e-15	-	-	-	-	-	-	-
p5_sc00001.V1.gene867	1725	1.3	31.25	0.42	8.85	4.39722	Up	7.58176e-08	4.45129e-07	-	-	-	-	-	-	-
p5_sc00056.V1.gene10	1623	5	120	1.74	36.16	4.37724	Up	2.7598e-26	4.23792e-25	-	-	-	-	-	-	-
p5_sc00189.V1.gene85	780	1.01	24.24	0.75	15.58	4.37666	Up	4.63168e-06	2.21402e-05	-	-	-	-	-	-	-
p5_sc00372.V1.gene76	966	17.15	409.1	10.19	210.34	4.3675	Up	1.62615e-86	7.80648e-85	-	-	-	-	-	-	-
p5_sc00024.V1.gene28	708	4	95	3.29	67.6	4.36086	Up	5.1984e-21	6.50076e-20	-	-	-	-	-	-	-
p5_sc00014.V1.gene923	1599	9	213	3.18	65.16	4.35689	Up	1.46568e-45	3.71651e-44	-	-	-	-	-	-	-
p5_sc00029.V1.gene308	2280	4	95	0.99	20.24	4.35364	Up	5.1984e-21	6.50405e-20	-	-	-	-	-	-	-
p5_sc00004.V1.gene159	2046	20	472.44	5.5	112.39	4.35294	Up	3.24534e-99	1.80708e-97	-	-	-	-	-	-	-
p5_sc00011.V1.gene557	1293	4	94	1.76	35.76	4.3447	Up	9.28382e-21	1.15107e-19	-	-	-	-	-	-	-
p5_sc00076.V1.gene344	1926	5	117	1.46	29.6	4.34156	Up	1.57151e-25	2.35326e-24	-	-	-	-	-	-	-
p5_sc00376.V1.gene10	1179	3	70	1.45	29.28	4.33579	Up	1.00831e-15	1.01007e-14	-	-	-	-	-	-	-
p5_sc00017.V1.gene606	837	1	23.33	0.69	13.93	4.33546	Up	8.29494e-06	3.83965e-05	-	-	-	-	-	-	-
p5_sc00035.V1.gene14	1509	37	862.08	13.88	279.85	4.33357	Up	2.00836e-179	1.95483e-177	-	-	-	-	-	-	-
p5_sc00084.V1.gene372	1056	19	438	10.3	205.33	4.31723	Up	1.02592e-91	5.2189e-90	-	-	-	-	-	-	-
p5_sc00071.V1.gene315	510	2	46	2.33	46.4	4.31572	Up	1.15348e-10	8.51775e-10	-	-	-	-	-	-	-
p5_sc00001.V1.gene3369	1044	1	23	0.55	10.91	4.31008	Up	8.29494e-06	3.83893e-05	-	-	-	-	-	-	-
p5_sc13233.V1.gene1	633	7.01	160.37	6.49	128.45	4.30684	Up	2.68614e-34	5.24147e-33	-	-	-	-	-	-	-
p5_sc00048.V1.gene294	891	1	23	0.65	12.86	4.30631	Up	8.29494e-06	3.84037e-05	-	-	-	-	-	-	-
p5_sc00002.V1.gene898	348	7.98	182	14.13	278.92	4.30302	Up	7.60298e-40	1.72132e-38	-	-	-	-	-	-	-
p5_sc00252.V1.gene72	1098	7	159	3.64	71.59	4.29775	Up	4.78796e-34	9.26234e-33	-	-	-	-	-	-	-
p5_sc01225.V1.gene1	2124	67.96	1532.44	17.99	350.94	4.28596	Up	0	0	-	-	-	-	-	-	-
p5_sc00036.V1.gene422	222	2	45	5.94	115.68	4.28353	Up	2.0593e-10	1.48909e-09	-	-	-	-	-	-	-
p5_sc00027.V1.gene649	309	2	45	4.05	78.82	4.28257	Up	2.0593e-10	1.48866e-09	-	-	-	-	-	-	-
p5_sc00017.V1.gene124	1608	55.26	1240.39	19.43	377.29	4.27932	Up	1.56027e-255	2.29611e-253	-	-	-	-	-	-	-
p5_sc00002.V1.gene1675	1077	14.99	336.49	7.96	154.56	4.27925	Up	2.71674e-71	1.08683e-69	-	-	-	-	-	-	-
p5_sc00002.V1.gene1063	504	19	426	22.44	435.25	4.2777	Up	1.04846e-88	5.17386e-87	-	-	-	-	-	-	-
p5_sc00017.V1.gene288	1284	27	602	11.96	230.65	4.26942	Up	1.40478e-124	9.78322e-123	-	-	-	-	-	-	-
p5_sc00004.V1.gene1201	1263	17	378	7.66	147.31	4.26537	Up	9.89998e-79	4.418e-77	-	-	-	-	-	-	-
p5_sc00144.V1.gene11	588	4	89	4.01	77.09	4.26487	Up	1.67596e-19	1.97685e-18	-	-	-	-	-	-	-
p5_sc00275.V1.gene11	663	3	66	2.64	50.33	4.25281	Up	1.02065e-14	9.75771e-14	-	-	-	-	-	-	-
p5_sc18025.V1.gene1	2322	10.6	233.29	2.56	48.8	4.25267	Up	1.48927e-49	4.11387e-48	-	-	-	-	-	-	-
p5_sc00070.V1.gene345	1059	1	22	0.54	10.28	4.25074	Up	1.48338e-05	6.66792e-05	-	-	-	-	-	-	-
p5_sc00007.V1.gene899	1572	2	44	0.72	13.7	4.25004	Up	3.6734e-10	2.6097e-09	-	-	-	-	-	-	-
p5_sc00014.V1.gene278	3174	15	328.6	2.64	50.07	4.24534	Up	2.97504e-68	1.13331e-66	-	-	-	-	-	-	-
p5_sc00020.V1.gene474	609	19	412	18.33	343.81	4.22933	Up	3.33974e-85	1.59091e-83	-	-	-	-	-	-	-
p5_sc00012.V1.gene858	1929	3	65	0.88	16.42	4.22181	Up	1.81783e-14	1.71078e-13	-	-	-	-	-	-	-
p5_sc00090.V1.gene275	1023	0.99	21.55	0.56	10.44	4.22055	Up	2.37154e-06	1.18424e-05	-	-	-	-	-	-	-
p5_sc00072.V1.gene204	2148	3.67	78.98	0.96	17.88	4.21917	Up	9.5952e-18	1.05526e-16	-	-	-	-	-	-	-
p5_sc30633.V1.gene1	585	13	279	13.09	243	4.21442	Up	5.05116e-58	1.60308e-56	-	-	-	-	-	-	-
p5_sc00007.V1.gene158	1611	5	107	1.75	32.48	4.21412	Up	5.06546e-23	6.88095e-22	-	-	-	-	-	-	-
p5_sc00015.V1.gene565	2070	159.31	3416.31	43.29	803.12	4.21351	Up	0	0	-	-	-	-	-	-	-
p5_sc03511.V1.gene5	492	2	42.65	2.42	44.72	4.20784	Up	1.16574e-09	7.97249e-09	-	-	-	-	-	-	-
p5_sc01009.V1.gene3	3651	34.3	732.17	5.25	96.85	4.20536	Up	5.96492e-150	4.86702e-148	-	-	-	-	-	-	-
p5_sc00005.V1.gene540	1143	3	64	1.5	27.64	4.20372	Up	3.23564e-14	2.9983e-13	-	-	-	-	-	-	-
p5_sc00156.V1.gene6	1155	17	362	8.4	154.69	4.20285	Up	9.89768e-75	4.20447e-73	-	-	-	-	-	-	-
p5_sc00128.V1.gene82	927	20	424.07	12.41	227.58	4.1968	Up	3.42706e-87	1.65807e-85	-	-	-	-	-	-	-
p5_sc00198.V1.gene156	1257	1	21	0.45	8.22	4.19114	Up	2.64852e-05	0.000115362	-	-	-	-	-	-	-
p5_sc00103.V1.gene204	984	1	21	0.58	10.59	4.19051	Up	2.64852e-05	0.000115281	-	-	-	-	-	-	-
p5_sc00043.V1.gene178	2592	13	274	2.81	51.26	4.18919	Up	8.94148e-57	2.78764e-55	-	-	-	-	-	-	-
p5_sc00005.V1.gene1007	246	8	168.45	21.06	383.55	4.18684	Up	2.691e-35	5.37396e-34	-	-	-	-	-	-	-
p5_sc00017.V1.gene361	1290	2	42	0.88	16.02	4.18623	Up	1.16574e-09	7.97028e-09	-	-	-	-	-	-	-
p5_sc00007.V1.gene8	2619	7.39	155.12	1.58	28.72	4.18406	Up	4.82066e-33	9.05632e-32	-	-	-	-	-	-	-
p5_sc00047.V1.gene523	1170	27.01	566.45	13.16	238.85	4.18187	Up	1.38402e-115	8.75118e-114	-	-	-	-	-	-	-
p5_sc00062.V1.gene290	756	1	21.04	0.77	13.97	4.18133	Up	2.64852e-05	0.000115341	-	-	-	-	-	-	-
p5_sc00023.V1.gene513	585	1	21.01	1.01	18.3	4.17942	Up	2.64852e-05	0.000115321	-	-	-	-	-	-	-
p5_sc00004.V1.gene590	408	1	21	1.49	26.99	4.17904	Up	2.64852e-05	0.000115382	-	-	-	-	-	-	-
p5_sc00001.V1.gene571	633	1	21	0.93	16.82	4.1768	Up	2.64852e-05	0.000115301	-	-	-	-	-	-	-
p5_sc00069.V1.gene146	1425	1	21	0.4	7.23	4.17592	Up	2.64852e-05	0.00011526	-	-	-	-	-	-	-
p5_sc00146.V1.gene172	1299	1	21	0.44	7.95	4.17538	Up	2.64852e-05	0.00011524	-	-	-	-	-	-	-
p5_sc00070.V1.gene317	789	6	125.03	4.4	79.4	4.17356	Up	1.55042e-26	2.39719e-25	-	-	-	-	-	-	-
p5_sc00103.V1.gene310	1605	4.69	97.69	1.65	29.77	4.17332	Up	1.62793e-21	2.07675e-20	-	-	-	-	-	-	-
p5_sc00003.V1.gene675	1326	1.74	36	0.74	13.34	4.17209	Up	3.91084e-09	2.57285e-08	-	-	-	-	-	-	-
p5_sc00027.V1.gene137	582	16.8	349.85	17.01	306.38	4.17087	Up	1.71776e-72	7.0428e-71	-	-	-	-	-	-	-
p5_sc00019.V1.gene48	651	5	104	4.49	80.86	4.17064	Up	2.84368e-22	3.77371e-21	-	-	-	-	-	-	-
p5_sc00012.V1.gene642	1302	7.31	152	3.19	57.41	4.16967	Up	2.71706e-32	5.00178e-31	-	-	-	-	-	-	-
p5_sc00005.V1.gene1006	660	24	499	21.26	382.38	4.16879	Up	6.89504e-102	4.00155e-100	-	-	-	-	-	-	-
p5_sc01208.V1.gene3	624	3	62	2.82	50.42	4.16023	Up	1.02312e-13	9.18799e-13	-	-	-	-	-	-	-
p5_sc00036.V1.gene298	693	2	41	1.68	29.84	4.15071	Up	2.07374e-09	1.39432e-08	-	-	-	-	-	-	-
p5_sc00621.V1.gene19	2076	8	164.36	2.17	38.53	4.15022	Up	2.67246e-34	5.2189e-33	-	-	-	-	-	-	-
p5_sc00023.V1.gene452	450	2	41	2.67	47.35	4.14845	Up	2.07374e-09	1.39394e-08	-	-	-	-	-	-	-
p5_sc00007.V1.gene1069	441	15	307	20.47	362.46	4.14624	Up	5.15882e-63	1.82463e-61	-	-	-	-	-	-	-
p5_sc00001.V1.gene3278	2400	22.99	468.17	5.38	94.7	4.13769	Up	3.675e-96	1.95813e-94	-	-	-	-	-	-	-
p5_sc00469.V1.gene21	1194	12	244	5.73	100.75	4.1361	Up	2.72618e-50	7.64165e-49	-	-	-	-	-	-	-
p5_sc00019.V1.gene276	1335	1.04	20.99	0.44	7.73	4.13489	Up	4.72076e-05	0.000197984	-	-	-	-	-	-	-
p5_sc00070.V1.gene176	2997	8	161	1.49	26	4.12513	Up	1.49079e-33	2.84608e-32	-	-	-	-	-	-	-
p5_sc00001.V1.gene3473	1146	121	2438	60.25	1050.23	4.1236	Up	0	0	-	-	-	-	-	-	-
p5_sc00049.V1.gene1	699	1.39	27.93	1.16	20.14	4.11787	Up	8.001e-07	4.22939e-06	-	-	-	-	-	-	-
p5_sc00236.V1.gene157	1929	47	943	13.72	238.2	4.11782	Up	1.64149e-189	1.67007e-187	-	-	-	-	-	-	-
p5_sc00006.V1.gene1062	663	1	20	0.88	15.25	4.11516	Up	4.72076e-05	0.000197916	-	-	-	-	-	-	-
p5_sc00111.V1.gene238	765	2.12	42.52	1.61	27.89	4.11462	Up	1.16574e-09	7.96808e-09	-	-	-	-	-	-	-
p5_sc00044.V1.gene389	1170	15	300.18	7.31	126.57	4.11392	Up	2.8362e-61	9.59225e-60	-	-	-	-	-	-	-
p5_sc00101.V1.gene375	786	3	60	2.21	38.25	4.11334	Up	3.2263e-13	2.8076e-12	-	-	-	-	-	-	-
p5_sc00099.V1.gene263	711	1	20	0.82	14.17	4.11107	Up	4.72076e-05	0.00019795	-	-	-	-	-	-	-
p5_sc00005.V1.gene710	1587	5.38	107.49	1.92	33.14	4.1094	Up	5.06546e-23	6.88474e-22	-	-	-	-	-	-	-
p5_sc00005.V1.gene1264	795	19	379	13.84	238.77	4.10871	Up	5.5522e-77	2.44247e-75	-	-	-	-	-	-	-
p5_sc00007.V1.gene553	1044	2	40	1.1	18.97	4.10814	Up	3.68528e-09	2.43353e-08	-	-	-	-	-	-	-
p5_sc00072.V1.gene396	1455	20	398.57	7.79	134.31	4.1078	Up	1.01208e-80	4.61655e-79	-	-	-	-	-	-	-
p5_sc00332.V1.gene51	1563	3	60	1.09	18.79	4.10757	Up	3.2263e-13	2.80661e-12	-	-	-	-	-	-	-
p5_sc00094.V1.gene32	1806	5.99	119.22	1.87	32.21	4.1064	Up	4.92982e-26	7.50492e-25	-	-	-	-	-	-	-
p5_sc00033.V1.gene515	1257	4	79.5	1.81	31.13	4.10424	Up	5.27144e-17	5.62962e-16	-	-	-	-	-	-	-
p5_sc00254.V1.gene13	1011	7	139.02	3.97	68.18	4.10214	Up	4.73394e-29	7.94011e-28	-	-	-	-	-	-	-
p5_sc00028.V1.gene730	1020	3	59.51	1.69	28.92	4.09697	Up	5.72302e-13	4.90264e-12	-	-	-	-	-	-	-
p5_sc00444.V1.gene53	807	4	79	2.87	48.99	4.09336	Up	5.27144e-17	5.62719e-16	-	-	-	-	-	-	-
p5_sc00001.V1.gene436	1032	3	59	1.66	28.32	4.09257	Up	5.72302e-13	4.90434e-12	-	-	-	-	-	-	-
p5_sc00018.V1.gene433	576	6	118	6.14	104.49	4.08898	Up	8.56272e-25	1.25264e-23	-	-	-	-	-	-	-
p5_sc00127.V1.gene215	960	3.16	62.12	1.89	32.15	4.08836	Up	1.02312e-13	9.18466e-13	-	-	-	-	-	-	-
p5_sc00045.V1.gene529	1665	22	432	7.46	126.81	4.08735	Up	3.31282e-87	1.60594e-85	-	-	-	-	-	-	-
p5_sc00127.V1.gene325	1185	34.47	675.97	16.58	281.31	4.08464	Up	9.22258e-136	6.97278e-134	-	-	-	-	-	-	-
p5_sc00019.V1.gene361	1191	150.3	2942.57	71.93	1218.21	4.08203	Up	0	0	-	-	-	-	-	-	-
p5_sc00675.V1.gene3	888	13	254.05	8.43	142.58	4.0801	Up	8.41848e-52	2.41731e-50	-	-	-	-	-	-	-
p5_sc00044.V1.gene592	867	4	78	2.66	44.88	4.07657	Up	9.34166e-17	9.82364e-16	-	-	-	-	-	-	-
p5_sc03153.V1.gene4	336	4	77.99	7.37	124.3	4.07602	Up	1.65449e-16	1.71434e-15	-	-	-	-	-	-	-
p5_sc00016.V1.gene810	609	29	565	27.97	471.49	4.07528	Up	2.29406e-113	1.43222e-111	-	-	-	-	-	-	-
p5_sc00078.V1.gene5	1665	2	39	0.68	11.45	4.07367	Up	6.54238e-09	4.2309e-08	-	-	-	-	-	-	-
p5_sc00035.V1.gene157	3039	1	19	0.18	3.03	4.07325	Up	8.39866e-05	0.000338838	-	-	-	-	-	-	-
p5_sc00153.V1.gene87	882	2	39.01	1.31	22.05	4.07314	Up	6.54238e-09	4.23201e-08	-	-	-	-	-	-	-
p5_sc00005.V1.gene102	1443	7	135.99	2.75	46.22	4.07101	Up	4.65352e-28	7.53925e-27	-	-	-	-	-	-	-
p5_sc00003.V1.gene60	1893	6	116	1.79	29.87	4.06067	Up	2.6846e-24	3.85208e-23	-	-	-	-	-	-	-
p5_sc00381.V1.gene64	1089	4	77	2.1	34.97	4.05766	Up	1.65449e-16	1.71505e-15	-	-	-	-	-	-	-
p5_sc00200.V1.gene91	999	1	19.02	0.57	9.44	4.04975	Up	8.39866e-05	0.000339004	-	-	-	-	-	-	-
p5_sc00028.V1.gene663	1377	1	19	0.41	6.77	4.04546	Up	8.39866e-05	0.000338728	-	-	-	-	-	-	-
p5_sc11961.V1.gene1	495	2	38	2.41	39.59	4.03803	Up	1.16018e-08	7.33206e-08	-	-	-	-	-	-	-
p5_sc00152.V1.gene120	504	5	95	5.91	97.06	4.03765	Up	4.91428e-20	5.91796e-19	-	-	-	-	-	-	-
p5_sc08261.V1.gene1	384	1	19	1.59	26.11	4.0375	Up	8.39866e-05	0.000338949	-	-	-	-	-	-	-
p5_sc00110.V1.gene64	966	2	38	1.19	19.54	4.0374	Up	1.16018e-08	7.33394e-08	-	-	-	-	-	-	-
p5_sc00034.V1.gene316	1338	12	227.74	5.1	83.64	4.03562	Up	4.48582e-46	1.14925e-44	-	-	-	-	-	-	-
p5_sc00013.V1.gene550	1011	2.82	53.44	1.6	26.21	4.03397	Up	1.9539e-12	1.61129e-11	-	-	-	-	-	-	-
p5_sc00063.V1.gene280	1776	1	19	0.32	5.22	4.02791	Up	8.39866e-05	0.000338783	-	-	-	-	-	-	-
p5_sc00004.V1.gene404	720	6	113	4.85	78.99	4.02561	Up	1.4858e-23	2.06251e-22	-	-	-	-	-	-	-
p5_sc00019.V1.gene107	2451	27	508	6.18	100.58	4.02459	Up	3.41714e-101	1.96014e-99	-	-	-	-	-	-	-
p5_sc00254.V1.gene132	1683	1	19	0.34	5.52	4.02106	Up	8.39866e-05	0.00033906	-	-	-	-	-	-	-
p5_sc23595.V1.gene1	336	4	75	7.37	119.54	4.01969	Up	5.18038e-16	5.25758e-15	-	-	-	-	-	-	-
p5_sc00086.V1.gene127	630	20	373	18.61	300.26	4.01206	Up	1.5625e-74	6.61466e-73	-	-	-	-	-	-	-
p5_sc00019.V1.gene638	1128	3	56	1.52	24.52	4.01182	Up	3.17974e-12	2.5902e-11	-	-	-	-	-	-	-
p5_sc00182.V1.gene60	1593	2	37	0.71	11.36	4	Up	2.055e-08	1.26983e-07	-	-	-	-	-	-	-
p5_sc00004.V1.gene403	471	8	148	10.17	162.69	3.99973	Up	2.48246e-30	4.3221e-29	-	-	-	-	-	-	-
p5_sc00019.V1.gene300	1542	4	74.02	1.47	23.5	3.99877	Up	9.15808e-16	9.19639e-15	-	-	-	-	-	-	-
p5_sc00154.V1.gene218	660	28	517	24.8	396.17	3.99771	Up	1.84031e-102	1.07054e-100	-	-	-	-	-	-	-
p5_sc00136.V1.gene84	921	1	18	0.62	9.73	3.9721	Up	0.000149116	0.000579197	-	-	-	-	-	-	-
p5_sc00001.V1.gene1431	366	1.05	19.02	1.76	27.56	3.96893	Up	8.39866e-05	0.000338894	-	-	-	-	-	-	-
p5_sc00004.V1.gene499	1200	134	2425	63.63	996.17	3.96861	Up	0	0	-	-	-	-	-	-	-
p5_sc00104.V1.gene196	2235	1	18	0.25	3.91	3.96717	Up	0.000149116	0.000579379	-	-	-	-	-	-	-
p5_sc00002.V1.gene368	1404	3	54.02	1.21	18.88	3.96378	Up	9.9341e-12	7.84667e-11	-	-	-	-	-	-	-
p5_sc00070.V1.gene344	885	1	18	0.65	10.14	3.96347	Up	0.000149116	0.000579561	-	-	-	-	-	-	-
p5_sc00085.V1.gene91	411	1	17.98	1.47	22.93	3.96335	Up	0.00026416	0.000984893	-	-	-	-	-	-	-
p5_sc00144.V1.gene61	753	1	18	0.77	12	3.96203	Up	0.000149116	0.000579288	-	-	-	-	-	-	-
p5_sc00036.V1.gene603	402	4	72.01	6.04	94.08	3.96127	Up	2.85656e-15	2.80806e-14	-	-	-	-	-	-	-
p5_sc00075.V1.gene151	384	40	718.11	63.53	986.7	3.9571	Up	1.24104e-140	9.64847e-139	-	-	-	-	-	-	-
p5_sc00015.V1.gene732	1026	1	18	0.56	8.69	3.95586	Up	0.000149116	0.00057947	-	-	-	-	-	-	-
p5_sc00010.V1.gene395	1191	22	394.67	10.53	163.39	3.95574	Up	8.02752e-78	3.56309e-76	-	-	-	-	-	-	-
p5_sc00065.V1.gene268	2706	222	3967.82	45.96	710.59	3.95057	Up	0	0	-	-	-	-	-	-	-
p5_sc00154.V1.gene60	1092	6	107	3.14	48.45	3.94766	Up	4.49824e-22	5.91228e-21	-	-	-	-	-	-	-
p5_sc00332.V1.gene44	702	97.98	1746.69	81.32	1254.06	3.94685	Up	0	0	-	-	-	-	-	-	-
p5_sc00057.V1.gene166	558	8.01	142.33	8.48	130.37	3.9424	Up	7.47618e-29	1.24551e-27	-	-	-	-	-	-	-
p5_sc00077.V1.gene442	975	15	265.97	8.83	135.44	3.9391	Up	1.26079e-52	3.68882e-51	-	-	-	-	-	-	-
p5_sc00068.V1.gene295	1437	113	1997	44.58	681.58	3.93441	Up	0	0	-	-	-	-	-	-	-
p5_sc00047.V1.gene360	591	3	53	2.99	45.66	3.93271	Up	1.75359e-11	1.3672e-10	-	-	-	-	-	-	-
p5_sc00061.V1.gene56	1335	1	17.78	0.43	6.55	3.92909	Up	0.00026416	0.000985488	-	-	-	-	-	-	-
p5_sc00061.V1.gene195	564	2	34.62	2.09	31.36	3.90735	Up	1.13354e-07	6.55082e-07	-	-	-	-	-	-	-
p5_sc12533.V1.gene1	480	5	86	6.22	92.61	3.89618	Up	8.1561e-18	8.98589e-17	-	-	-	-	-	-	-
p5_sc01679.V1.gene8	729	118.02	2027.05	94.14	1398.65	3.89308	Up	0	0	-	-	-	-	-	-	-
p5_sc00001.V1.gene1997	1590	17.42	298.66	6.2	91.9	3.88972	Up	7.01384e-59	2.25492e-57	-	-	-	-	-	-	-
p5_sc00001.V1.gene477	648	8	137	7.23	107.04	3.88801	Up	1.26389e-27	2.02378e-26	-	-	-	-	-	-	-
p5_sc00051.V1.gene412	969	2	34	1.18	17.42	3.88389	Up	1.13354e-07	6.54929e-07	-	-	-	-	-	-	-
p5_sc00023.V1.gene227	1002	1	17	0.57	8.41	3.88307	Up	0.00026416	0.000985785	-	-	-	-	-	-	-
p5_sc00030.V1.gene28	507	1	17	1.17	17.26	3.88285	Up	0.00026416	0.000984596	-	-	-	-	-	-	-
p5_sc00037.V1.gene99	174	2	34.09	8.01	118.12	3.88231	Up	1.13354e-07	6.54776e-07	-	-	-	-	-	-	-
p5_sc00101.V1.gene371	135	1	17	5.58	82.11	3.87922	Up	0.00026416	0.000985042	-	-	-	-	-	-	-
p5_sc00150.V1.gene213	657	4	68	3.56	52.36	3.87852	Up	2.75624e-14	2.56754e-13	-	-	-	-	-	-	-
p5_sc00017.V1.gene120	240	1	17	2.71	39.85	3.87821	Up	0.00026416	0.00098519	-	-	-	-	-	-	-
p5_sc00964.V1.gene14	420	7.01	119.03	10.08	148.21	3.87808	Up	4.0939e-24	5.83027e-23	-	-	-	-	-	-	-
p5_sc00037.V1.gene634	1026	13	221	7.26	106.74	3.87799	Up	1.1429e-43	2.80595e-42	-	-	-	-	-	-	-
p5_sc00028.V1.gene460	777	3	51	2.24	32.91	3.87696	Up	5.44904e-11	4.10471e-10	-	-	-	-	-	-	-
p5_sc00132.V1.gene250	429	1	17	1.41	20.68	3.87447	Up	0.00026416	0.000985637	-	-	-	-	-	-	-
p5_sc00170.V1.gene54	864	2	34	1.34	19.63	3.87276	Up	1.13354e-07	6.55235e-07	-	-	-	-	-	-	-
p5_sc00009.V1.gene221	555	1	17	1.07	15.66	3.8714	Up	0.00026416	0.000985339	-	-	-	-	-	-	-
p5_sc00027.V1.gene299	1761	9	152	2.88	42.13	3.87071	Up	2.13624e-30	3.7351e-29	-	-	-	-	-	-	-
p5_sc00036.V1.gene478	690	1	17	0.85	12.43	3.87022	Up	0.00026416	0.000984448	-	-	-	-	-	-	-
p5_sc00004.V1.gene653	1023	2	33.79	1.12	16.37	3.86948	Up	1.99739e-07	1.12256e-06	-	-	-	-	-	-	-
p5_sc00007.V1.gene88	1020	68	1148	38.2	557.86	3.86826	Up	4.1425e-220	4.99585e-218	-	-	-	-	-	-	-
p5_sc00001.V1.gene2960	1143	14	236.05	6.99	101.96	3.86657	Up	1.97017e-46	5.11643e-45	-	-	-	-	-	-	-
p5_sc00104.V1.gene271	2694	2	34	0.42	6.12	3.86507	Up	1.13354e-07	6.55388e-07	-	-	-	-	-	-	-
p5_sc00057.V1.gene400	405	21	353	31.46	457.43	3.86196	Up	1.08832e-68	4.19106e-67	-	-	-	-	-	-	-
p5_sc00068.V1.gene267	516	4	67	4.61	66.74	3.85571	Up	4.84886e-14	4.43337e-13	-	-	-	-	-	-	-
p5_sc00071.V1.gene68	885	7.45	124.52	4.85	70.13	3.85398	Up	2.42276e-25	3.59316e-24	-	-	-	-	-	-	-
p5_sc00007.V1.gene125	1572	7	117	2.52	36.42	3.85324	Up	1.26454e-23	1.76231e-22	-	-	-	-	-	-	-
p5_sc00080.V1.gene262	681	4.99	83.4	4.28	61.83	3.85262	Up	5.31536e-18	5.89554e-17	-	-	-	-	-	-	-
p5_sc00045.V1.gene437	4773	12	200	1.4	20.19	3.85014	Up	1.95318e-39	4.38588e-38	-	-	-	-	-	-	-
p5_sc00003.V1.gene1513	1521	3	50	1.12	16.1	3.84549	Up	9.59146e-11	7.1082e-10	-	-	-	-	-	-	-
p5_sc00046.V1.gene168	2787	11.21	185.13	2.25	32.18	3.83817	Up	1.14132e-36	2.37315e-35	-	-	-	-	-	-	-
p5_sc00033.V1.gene109	858	4	66	2.69	38.39	3.83505	Up	8.52362e-14	7.68805e-13	-	-	-	-	-	-	-
p5_sc00215.V1.gene110	411	1.33	22.02	1.97	28.08	3.83328	Up	1.48338e-05	6.66671e-05	-	-	-	-	-	-	-
p5_sc24459.V1.gene2	594	31	509	30.71	436.17	3.82811	Up	1.00009e-97	5.4702e-96	-	-	-	-	-	-	-
p5_sc00001.V1.gene876	3543	278.73	4572.42	43.93	623.43	3.82695	Up	0	0	-	-	-	-	-	-	-
p5_sc00001.V1.gene1059	1167	12	196.99	5.87	83.28	3.82654	Up	1.85083e-38	4.03155e-37	-	-	-	-	-	-	-
p5_sc00084.V1.gene277	1254	18	295	8.17	115.81	3.82528	Up	3.09284e-57	9.70359e-56	-	-	-	-	-	-	-
p5_sc00051.V1.gene4	1659	143.99	2351.75	49.04	692.86	3.82053	Up	0	0	-	-	-	-	-	-	-
p5_sc00006.V1.gene1055	1008	3	49	1.71	24.1	3.81696	Up	1.68658e-10	1.23037e-09	-	-	-	-	-	-	-
p5_sc00036.V1.gene493	741	5	81	3.92	54.94	3.80893	Up	1.36756e-16	1.42479e-15	-	-	-	-	-	-	-
p5_sc00038.V1.gene432	792	12	194	8.77	122.7	3.80641	Up	5.68772e-38	1.22383e-36	-	-	-	-	-	-	-
p5_sc00356.V1.gene18	5205	4	65	0.43	6.01	3.80496	Up	1.49714e-13	1.33239e-12	-	-	-	-	-	-	-
p5_sc00012.V1.gene935	1791	32.59	525.8	10.26	143.26	3.80353	Up	1.0002e-100	5.68456e-99	-	-	-	-	-	-	-
p5_sc00022.V1.gene110	873	3	48.33	1.98	27.61	3.80162	Up	2.96258e-10	2.11687e-09	-	-	-	-	-	-	-
p5_sc00015.V1.gene909	3072	16	257	2.91	40.48	3.79812	Up	9.20292e-50	2.55358e-48	-	-	-	-	-	-	-
p5_sc00038.V1.gene662	1560	9.42	151.6	3.42	47.56	3.79768	Up	3.75314e-30	6.49782e-29	-	-	-	-	-	-	-
p5_sc00039.V1.gene581	483	2	32	2.47	34.23	3.79268	Up	3.51438e-07	1.92567e-06	-	-	-	-	-	-	-
p5_sc00166.V1.gene19	732	3	48	2.38	32.98	3.79256	Up	2.96258e-10	2.1181e-09	-	-	-	-	-	-	-
p5_sc00006.V1.gene669	594	3	48	2.97	41.13	3.79166	Up	2.96258e-10	2.11749e-09	-	-	-	-	-	-	-
p5_sc00074.V1.gene304	519	2	32	2.29	31.68	3.79015	Up	3.51438e-07	1.92652e-06	-	-	-	-	-	-	-
p5_sc00027.V1.gene279	1944	2	32	0.58	8.02	3.78948	Up	3.51438e-07	1.92609e-06	-	-	-	-	-	-	-
p5_sc00069.V1.gene211	2376	24	383.57	5.67	78.38	3.78906	Up	2.6122e-73	1.0909e-71	-	-	-	-	-	-	-
p5_sc00033.V1.gene547	1557	4	63.75	1.45	20.04	3.78876	Up	4.60742e-13	3.96758e-12	-	-	-	-	-	-	-
p5_sc00197.V1.gene190	1113	9	143	4.62	63.49	3.78056	Up	3.36168e-28	5.46422e-27	-	-	-	-	-	-	-
p5_sc00132.V1.gene290	708	142.93	2267.5	117.57	1613.44	3.77855	Up	0	0	-	-	-	-	-	-	-
p5_sc15921.V1.gene1	1098	12	189.8	6.25	85.46	3.77332	Up	9.36758e-37	1.95109e-35	-	-	-	-	-	-	-
p5_sc00028.V1.gene486	1188	4	63	1.92	26.15	3.76763	Up	4.60742e-13	3.96896e-12	-	-	-	-	-	-	-
p5_sc00001.V1.gene570	1941	7	110	2.03	27.61	3.76564	Up	6.45276e-22	8.41411e-21	-	-	-	-	-	-	-
p5_sc00058.V1.gene622	867	10	157.16	6.65	90.43	3.76538	Up	9.93492e-31	1.75068e-29	-	-	-	-	-	-	-
p5_sc02357.V1.gene4	390	3	47	4.68	63.48	3.76172	Up	5.19826e-10	3.65311e-09	-	-	-	-	-	-	-
p5_sc00044.V1.gene471	3165	14	219	2.47	33.47	3.76029	Up	2.74046e-42	6.5907e-41	-	-	-	-	-	-	-
p5_sc00003.V1.gene225	1401	4.02	62.96	1.63	22.06	3.75849	Up	8.07224e-13	6.83459e-12	-	-	-	-	-	-	-
p5_sc00075.V1.gene137	3108	27.98	436.24	5.03	67.9	3.75478	Up	1.56784e-83	7.31351e-82	-	-	-	-	-	-	-
p5_sc00027.V1.gene732	3804	289.81	4521.14	42.51	573.74	3.75452	Up	0	0	-	-	-	-	-	-	-
p5_sc00013.V1.gene963	408	5	78	7.43	100.26	3.75424	Up	7.3651e-16	7.42608e-15	-	-	-	-	-	-	-
p5_sc00137.V1.gene238	1002	28.53	443.14	16.32	219.35	3.74852	Up	2.4138e-84	1.13023e-82	-	-	-	-	-	-	-
p5_sc00013.V1.gene854	501	12	186	14.26	191.26	3.74549	Up	5.01248e-36	1.02416e-34	-	-	-	-	-	-	-
p5_sc00029.V1.gene167	1341	7	108	2.96	39.57	3.74074	Up	1.97572e-21	2.50876e-20	-	-	-	-	-	-	-
p5_sc00272.V1.gene36	297	6	92.58	12.71	169.62	3.73827	Up	2.09676e-18	2.3692e-17	-	-	-	-	-	-	-
p5_sc00220.V1.gene111	2052	3	46	0.82	10.91	3.73388	Up	9.11064e-10	6.27591e-09	-	-	-	-	-	-	-
p5_sc00024.V1.gene410	3285	12	184	2.04	27.08	3.73059	Up	1.53104e-35	3.08742e-34	-	-	-	-	-	-	-
p5_sc00060.V1.gene306	1038	186	2852	102.61	1361	3.72942	Up	0	0	-	-	-	-	-	-	-
p5_sc00023.V1.gene89	228	3	46	8.64	114.56	3.72893	Up	9.11064e-10	6.27416e-09	-	-	-	-	-	-	-
p5_sc00423.V1.gene19	1986	7	107	1.98	26.24	3.7282	Up	3.45436e-21	4.35059e-20	-	-	-	-	-	-	-
p5_sc00693.V1.gene32	960	8.47	129.85	5.07	67.19	3.72819	Up	1.14207e-25	1.71852e-24	-	-	-	-	-	-	-
p5_sc15320.V1.gene1	918	7.23	110.57	4.53	59.95	3.72618	Up	6.45276e-22	8.40968e-21	-	-	-	-	-	-	-
p5_sc00063.V1.gene239	1971	65	994	18.57	245.63	3.72544	Up	2.45332e-185	2.4556e-183	-	-	-	-	-	-	-
p5_sc00026.V1.gene739	1209	7	107	3.3	43.62	3.72445	Up	3.45436e-21	4.34838e-20	-	-	-	-	-	-	-
p5_sc00259.V1.gene63	1017	4	61	2.25	29.73	3.72392	Up	1.413e-12	1.17701e-11	-	-	-	-	-	-	-
p5_sc00038.V1.gene247	1572	22.31	340.64	8.03	106.04	3.72306	Up	1.23803e-64	4.50115e-63	-	-	-	-	-	-	-
p5_sc00058.V1.gene621	588	8	121.83	8.01	105.53	3.71971	Up	1.00369e-23	1.40511e-22	-	-	-	-	-	-	-
p5_sc00053.V1.gene27	1767	32	487	10.22	134.53	3.71846	Up	1.694e-91	8.5821e-90	-	-	-	-	-	-	-
p5_sc00028.V1.gene285	2049	25	378	6.86	89.79	3.71027	Up	3.211e-71	1.28248e-69	-	-	-	-	-	-	-
p5_sc00071.V1.gene217	786	43	646.52	31.69	412.19	3.70121	Up	2.2566e-120	1.52016e-118	-	-	-	-	-	-	-
p5_sc00083.V1.gene284	549	2	30	2.15	27.96	3.70096	Up	1.08278e-06	5.63453e-06	-	-	-	-	-	-	-
p5_sc00312.V1.gene104	3060	65.01	970.56	11.88	153.47	3.69135	Up	1.54266e-179	1.50748e-177	-	-	-	-	-	-	-
p5_sc00019.V1.gene606	204	11	164	36.19	466.78	3.68908	Up	1.46052e-31	2.63565e-30	-	-	-	-	-	-	-
p5_sc00128.V1.gene284	714	10	149	8.15	105.08	3.68854	Up	8.62812e-29	1.43067e-27	-	-	-	-	-	-	-
p5_sc00019.V1.gene100	954	9	133	5.42	69.28	3.67607	Up	8.9335e-26	1.35002e-24	-	-	-	-	-	-	-
p5_sc00023.V1.gene587	1641	33	485	11.36	144.49	3.66893	Up	3.75968e-90	1.88924e-88	-	-	-	-	-	-	-
p5_sc00003.V1.gene786	1761	45	660	14.42	182.95	3.66531	Up	5.01302e-122	3.43315e-120	-	-	-	-	-	-	-
p5_sc00303.V1.gene81	4023	86.7	1265.83	12.02	151.81	3.65876	Up	1.5005e-232	1.91221e-230	-	-	-	-	-	-	-
p5_sc00023.V1.gene383	852	49	714.61	33.19	418.75	3.65727	Up	1.32477e-131	9.63306e-130	-	-	-	-	-	-	-
p5_sc00140.V1.gene44	1611	22.95	333.24	8.05	101.17	3.65165	Up	6.1277e-63	2.15805e-61	-	-	-	-	-	-	-
p5_sc00024.V1.gene565	420	4	58	5.76	72.22	3.64826	Up	7.53576e-12	6.00602e-11	-	-	-	-	-	-	-
p5_sc00018.V1.gene527	2265	23	333	5.7	71.43	3.6475	Up	4.41244e-62	1.52146e-60	-	-	-	-	-	-	-
p5_sc00061.V1.gene196	1752	34.45	495.64	11.1	138.11	3.63719	Up	1.05126e-91	5.3368e-90	-	-	-	-	-	-	-
p5_sc00264.V1.gene123	630	9	129.26	8.37	104.05	3.63591	Up	8.22998e-25	1.20539e-23	-	-	-	-	-	-	-
p5_sc00013.V1.gene887	3465	26.8	385.13	4.32	53.7	3.63582	Up	4.7734e-72	1.93781e-70	-	-	-	-	-	-	-
p5_sc00001.V1.gene2954	1227	6	86	2.78	34.53	3.63469	Up	5.92532e-17	6.30072e-16	-	-	-	-	-	-	-
p5_sc00069.V1.gene530	2982	50.21	717.93	9.42	116.53	3.62883	Up	1.78644e-131	1.2952e-129	-	-	-	-	-	-	-
p5_sc00018.V1.gene175	834	3	42.93	2.08	25.72	3.62824	Up	8.4908e-09	5.44111e-08	-	-	-	-	-	-	-
p5_sc00093.V1.gene317	318	7	100	13.72	169.56	3.62744	Up	1.69822e-19	2.00215e-18	-	-	-	-	-	-	-
p5_sc00127.V1.gene90	1140	2.01	28.82	1.01	12.48	3.62719	Up	3.3127e-06	1.62082e-05	-	-	-	-	-	-	-
p5_sc00023.V1.gene136	1428	28	400	11.12	137.4	3.62715	Up	5.903e-74	2.48197e-72	-	-	-	-	-	-	-
p5_sc00003.V1.gene1545	912	4	57	2.52	31.11	3.62588	Up	1.31399e-11	1.03359e-10	-	-	-	-	-	-	-
p5_sc00177.V1.gene50	1575	37	527	13.29	163.74	3.62299	Up	7.5088e-97	4.04445e-95	-	-	-	-	-	-	-
p5_sc00188.V1.gene40	2010	27	384	7.56	93.02	3.62108	Up	5.88488e-71	2.34286e-69	-	-	-	-	-	-	-
p5_sc00086.V1.gene229	1851	29	412	8.83	108.54	3.61967	Up	5.409e-76	2.34197e-74	-	-	-	-	-	-	-
p5_sc00018.V1.gene524	1680	24	340	8.07	98.89	3.61518	Up	6.4121e-63	2.255e-61	-	-	-	-	-	-	-
p5_sc00184.V1.gene46	288	374	5278	820.35	10014.8	3.60976	Up	0	0	-	-	-	-	-	-	-
p5_sc00060.V1.gene334	1296	18	254	7.9	96.39	3.60896	Up	2.58584e-47	6.87416e-46	-	-	-	-	-	-	-
p5_sc00051.V1.gene2	768	12	169	9.06	110.4	3.60709	Up	6.35702e-32	1.15732e-30	-	-	-	-	-	-	-
p5_sc00084.V1.gene212	1947	87	1222	25.16	305.76	3.6032	Up	2.26832e-221	2.76255e-219	-	-	-	-	-	-	-
p5_sc00048.V1.gene50	909	4	56	2.53	30.67	3.59962	Up	2.28878e-11	1.7744e-10	-	-	-	-	-	-	-
p5_sc00065.V1.gene73	513	5	70	5.79	70.17	3.59922	Up	6.3499e-14	5.76528e-13	-	-	-	-	-	-	-
p5_sc00151.V1.gene87	909	2	28.05	1.27	15.36	3.59628	Up	3.3127e-06	1.6205e-05	-	-	-	-	-	-	-
p5_sc00083.V1.gene111	468	5.99	83.4	7.67	92.31	3.58919	Up	4.436e-17	4.75591e-16	-	-	-	-	-	-	-
p5_sc00021.V1.gene712	1422	9.46	131.39	3.77	45.33	3.58783	Up	2.71406e-25	4.02035e-24	-	-	-	-	-	-	-
p5_sc00070.V1.gene173	1236	19	264	8.75	105.2	3.58771	Up	7.06592e-49	1.93028e-47	-	-	-	-	-	-	-
p5_sc00012.V1.gene175	1347	24	333	10.12	121.46	3.5852	Up	3.0535e-61	1.03131e-59	-	-	-	-	-	-	-
p5_sc00001.V1.gene2414	1839	417	5775	127.84	1531.55	3.58258	Up	0	0	-	-	-	-	-	-	-
p5_sc00018.V1.gene567	642	129	1785	117.66	1408.45	3.58141	Up	0	0	-	-	-	-	-	-	-
p5_sc00166.V1.gene5	1404	6	82.85	2.42	28.96	3.58098	Up	5.42068e-16	5.49694e-15	-	-	-	-	-	-	-
p5_sc00005.V1.gene306	1083	4	55.27	2.11	25.24	3.5804	Up	3.98242e-11	3.0248e-10	-	-	-	-	-	-	-
p5_sc00003.V1.gene6	945	13	179.04	7.91	94.18	3.57367	Up	1.71503e-33	3.26662e-32	-	-	-	-	-	-	-
p5_sc00054.V1.gene433	621	4	55	3.78	44.96	3.57218	Up	3.98242e-11	3.02387e-10	-	-	-	-	-	-	-
p5_sc00002.V1.gene1205	1560	10.99	151.2	3.99	47.44	3.57164	Up	2.83298e-29	4.79068e-28	-	-	-	-	-	-	-
p5_sc00062.V1.gene316	1056	4	55	2.17	25.78	3.57049	Up	3.98242e-11	3.02295e-10	-	-	-	-	-	-	-
p5_sc00083.V1.gene340	795	3	41	2.18	25.83	3.56665	Up	1.47857e-08	9.25668e-08	-	-	-	-	-	-	-
p5_sc00001.V1.gene2029	516	3	41	3.45	40.84	3.56531	Up	1.47857e-08	9.252e-08	-	-	-	-	-	-	-
p5_sc00043.V1.gene362	3135	19	260	3.39	40.12	3.56496	Up	6.40126e-48	1.7109e-46	-	-	-	-	-	-	-
p5_sc00371.V1.gene89	900	3	41	1.92	22.69	3.56288	Up	1.47857e-08	9.25434e-08	-	-	-	-	-	-	-
p5_sc00028.V1.gene366	1002	3	41	1.72	20.29	3.56029	Up	1.47857e-08	9.24966e-08	-	-	-	-	-	-	-
p5_sc00150.V1.gene12	2055	8	108.74	2.19	25.75	3.55557	Up	1.35067e-20	1.66133e-19	-	-	-	-	-	-	-
p5_sc00004.V1.gene525	879	12	163	7.87	92.46	3.55439	Up	1.73981e-30	3.05276e-29	-	-	-	-	-	-	-
p5_sc00099.V1.gene201	846	37.65	509.41	25.7	300.72	3.54858	Up	1.54022e-92	7.88382e-91	-	-	-	-	-	-	-
p5_sc00050.V1.gene462	657	8	108	7.12	83.16	3.54594	Up	1.35067e-20	1.66215e-19	-	-	-	-	-	-	-
p5_sc00001.V1.gene1654	915	2	27	1.26	14.69	3.54334	Up	5.77744e-06	2.72587e-05	-	-	-	-	-	-	-
p5_sc00003.V1.gene796	708	58	780.03	47.71	555.03	3.5402	Up	7.20068e-140	5.5632e-138	-	-	-	-	-	-	-
p5_sc00078.V1.gene261	288	7	94	15.35	178.36	3.53848	Up	4.6722e-18	5.20319e-17	-	-	-	-	-	-	-
p5_sc00099.V1.gene264	2460	49.63	665.37	11.32	131.25	3.53537	Up	7.3319e-120	4.8991e-118	-	-	-	-	-	-	-
p5_sc00059.V1.gene493	1440	30	402	11.81	136.91	3.53515	Up	9.02334e-73	3.72427e-71	-	-	-	-	-	-	-
p5_sc08054.V1.gene1	1044	53.49	715.24	29.33	339.29	3.53207	Up	1.72695e-128	1.23755e-126	-	-	-	-	-	-	-
p5_sc00001.V1.gene2154	1038	11	147	6.07	70.15	3.53067	Up	1.76747e-27	2.81735e-26	-	-	-	-	-	-	-
p5_sc00591.V1.gene5	1611	2	26.54	0.7	8.06	3.52535	Up	1.00548e-05	4.59321e-05	-	-	-	-	-	-	-
p5_sc00274.V1.gene36	438	16.03	213.03	22.04	253.39	3.52316	Up	3.70212e-39	8.2383e-38	-	-	-	-	-	-	-
p5_sc00121.V1.gene52	1548	3	39.95	1.1	12.64	3.52242	Up	4.46368e-08	2.66817e-07	-	-	-	-	-	-	-
p5_sc00005.V1.gene720	1173	5.62	74.52	2.73	31.34	3.52103	Up	6.88234e-15	6.65176e-14	-	-	-	-	-	-	-
p5_sc00055.V1.gene433	2172	15.01	198.41	3.88	44.42	3.51708	Up	2.1422e-36	4.43193e-35	-	-	-	-	-	-	-
p5_sc00312.V1.gene108	246	5	66	13.17	150.28	3.51233	Up	5.77654e-13	4.94678e-12	-	-	-	-	-	-	-
p5_sc00103.V1.gene302	780	5.99	78.99	4.45	50.77	3.5121	Up	7.3651e-16	7.42911e-15	-	-	-	-	-	-	-
p5_sc00013.V1.gene9	2232	88.37	1164.93	22.24	253.65	3.51161	Up	1.06731e-206	1.21041e-204	-	-	-	-	-	-	-
p5_sc00164.V1.gene163	1812	23	303	7.16	81.58	3.51018	Up	6.6522e-55	2.01794e-53	-	-	-	-	-	-	-
p5_sc00076.V1.gene453	2010	4.16	55	1.17	13.32	3.50901	Up	3.98242e-11	3.02202e-10	-	-	-	-	-	-	-
p5_sc00080.V1.gene397	1104	7	92	3.62	41.19	3.50823	Up	1.40285e-17	1.53463e-16	-	-	-	-	-	-	-
p5_sc00013.V1.gene886	1983	10.09	132.91	2.87	32.64	3.50752	Up	1.03903e-24	1.51373e-23	-	-	-	-	-	-	-
p5_sc00055.V1.gene217	2691	19	249.4	3.96	44.92	3.50379	Up	2.68494e-45	6.76654e-44	-	-	-	-	-	-	-
p5_sc00051.V1.gene451	1278	64	836	28.48	321.85	3.49837	Up	2.72606e-148	2.18819e-146	-	-	-	-	-	-	-
p5_sc00086.V1.gene178	2601	2	26	0.43	4.85	3.49558	Up	1.00548e-05	4.5949e-05	-	-	-	-	-	-	-
p5_sc00035.V1.gene290	1338	3	39	1.27	14.32	3.49513	Up	4.46368e-08	2.66688e-07	-	-	-	-	-	-	-
p5_sc00197.V1.gene191	660	4	52	3.54	39.85	3.49276	Up	2.0835e-10	1.50527e-09	-	-	-	-	-	-	-
p5_sc00448.V1.gene21	1320	2	26	0.86	9.68	3.4926	Up	1.00548e-05	4.59406e-05	-	-	-	-	-	-	-
p5_sc00034.V1.gene153	747	1.96	25.59	1.53	17.21	3.49164	Up	2.58272e-06	1.28218e-05	-	-	-	-	-	-	-
p5_sc00104.V1.gene169	1086	15	195.04	7.9	88.82	3.49096	Up	1.10772e-35	2.24477e-34	-	-	-	-	-	-	-
p5_sc00004.V1.gene410	1449	30	390	11.74	131.98	3.49082	Up	6.45306e-70	2.52435e-68	-	-	-	-	-	-	-
p5_sc00006.V1.gene132	2019	72	935	20.07	225.46	3.48976	Up	2.61608e-165	2.40436e-163	-	-	-	-	-	-	-
p5_sc00103.V1.gene104	693	32.99	425.76	27.76	309.87	3.48058	Up	1.29307e-76	5.64815e-75	-	-	-	-	-	-	-
p5_sc00130.V1.gene155	813	30	387	21.34	238.16	3.4803	Up	3.32374e-69	1.29203e-67	-	-	-	-	-	-	-
p5_sc00001.V1.gene2028	921	16	206	9.99	111.3	3.47783	Up	1.71057e-37	3.63009e-36	-	-	-	-	-	-	-
p5_sc00141.V1.gene265	3300	71.69	920.68	12.14	134.88	3.47384	Up	1.47055e-162	1.33664e-160	-	-	-	-	-	-	-
p5_sc00075.V1.gene56	1317	17	218	7.34	81.37	3.47065	Up	1.53098e-39	3.44408e-38	-	-	-	-	-	-	-
p5_sc00134.V1.gene195	969	9	115	5.33	58.94	3.46704	Up	1.83152e-21	2.33285e-20	-	-	-	-	-	-	-
p5_sc00018.V1.gene74	3567	11.54	147.61	1.81	19.99	3.46522	Up	1.76747e-27	2.81554e-26	-	-	-	-	-	-	-
p5_sc00002.V1.gene173	1110	7	89	3.6	39.62	3.46016	Up	7.25888e-17	7.6956e-16	-	-	-	-	-	-	-
p5_sc00103.V1.gene9	1587	9.5	120.94	3.39	37.29	3.45943	Up	1.18202e-22	1.58649e-21	-	-	-	-	-	-	-
p5_sc00226.V1.gene53	666	3.01	38.17	2.64	28.97	3.45595	Up	7.73738e-08	4.53619e-07	-	-	-	-	-	-	-
p5_sc00059.V1.gene131	873	6	76	3.96	43.42	3.45479	Up	1.46476e-14	1.38695e-13	-	-	-	-	-	-	-
p5_sc00293.V1.gene20	1068	3	38	1.61	17.61	3.45126	Up	7.73738e-08	4.53727e-07	-	-	-	-	-	-	-
p5_sc00103.V1.gene322	705	2.41	30.4	1.99	21.73	3.44885	Up	1.08278e-06	5.63335e-06	-	-	-	-	-	-	-
p5_sc00003.V1.gene281	3582	5	63	0.78	8.5	3.44592	Up	2.99504e-12	2.44297e-11	-	-	-	-	-	-	-
p5_sc00033.V1.gene710	495	71	893	85.5	930.28	3.44367	Up	3.62002e-156	3.07552e-154	-	-	-	-	-	-	-
p5_sc00075.V1.gene27	2307	5	62.99	1.22	13.26	3.44213	Up	5.1729e-12	4.15766e-11	-	-	-	-	-	-	-
p5_sc00049.V1.gene531	702	4	50.24	3.32	36.07	3.44154	Up	6.24072e-10	4.36092e-09	-	-	-	-	-	-	-
p5_sc00225.V1.gene175	891	28.69	360.36	18.55	201.53	3.4415	Up	2.08166e-64	7.52411e-63	-	-	-	-	-	-	-
p5_sc00214.V1.gene79	1251	32.75	410.55	14.9	161.57	3.43878	Up	4.72164e-73	1.9652e-71	-	-	-	-	-	-	-
p5_sc00003.V1.gene505	585	8	100.16	8.05	87.24	3.43793	Up	1.08261e-18	1.23857e-17	-	-	-	-	-	-	-
p5_sc00059.V1.gene379	1356	27	338	11.31	122.44	3.4364	Up	5.3541e-60	1.76493e-58	-	-	-	-	-	-	-
p5_sc00423.V1.gene70	2259	6	75	1.49	16.13	3.43636	Up	2.52976e-14	2.36191e-13	-	-	-	-	-	-	-
p5_sc00003.V1.gene506	552	12	150	12.85	139	3.43524	Up	2.14834e-27	3.41127e-26	-	-	-	-	-	-	-
p5_sc00081.V1.gene213	1932	88	1098	25.65	276.91	3.43239	Up	4.60534e-191	4.82448e-189	-	-	-	-	-	-	-
p5_sc00083.V1.gene328	912	27	336.48	17.04	183.67	3.43012	Up	1.58861e-59	5.18141e-58	-	-	-	-	-	-	-
p5_sc00045.V1.gene394	888	116.66	1452.53	75.68	815.19	3.42915	Up	2.2105e-252	3.12287e-250	-	-	-	-	-	-	-
p5_sc00675.V1.gene4	1650	47.01	585.12	16.1	173.35	3.42856	Up	1.7189e-102	1.00228e-100	-	-	-	-	-	-	-
p5_sc00017.V1.gene534	1665	15	186.23	5.09	54.66	3.42475	Up	1.50185e-33	2.86498e-32	-	-	-	-	-	-	-
p5_sc00312.V1.gene111	1239	1.98	24.56	0.91	9.76	3.42294	Up	4.63168e-06	2.21445e-05	-	-	-	-	-	-	-
p5_sc00043.V1.gene226	1134	100.67	1246.25	50.68	542.72	3.42072	Up	1.81217e-216	2.16436e-214	-	-	-	-	-	-	-
p5_sc00035.V1.gene436	822	15.91	196.81	11.19	119.73	3.4195	Up	6.40806e-36	1.30392e-34	-	-	-	-	-	-	-
p5_sc00173.V1.gene174	561	9	111	9.48	101.1	3.41475	Up	1.62287e-20	1.99117e-19	-	-	-	-	-	-	-
p5_sc00018.V1.gene295	1599	251	3088.96	88.76	944.99	3.41232	Up	0	0	-	-	-	-	-	-	-
p5_sc00074.V1.gene92	3027	10	123	1.85	19.66	3.40967	Up	1.41867e-22	1.89589e-21	-	-	-	-	-	-	-
p5_sc00135.V1.gene252	2013	7	86	1.96	20.8	3.40766	Up	3.7301e-16	3.80286e-15	-	-	-	-	-	-	-
p5_sc00064.V1.gene343	1104	35	429.21	18.11	192.17	3.40752	Up	3.65324e-75	1.56532e-73	-	-	-	-	-	-	-
p5_sc00025.V1.gene501	405	4	49	5.99	63.5	3.40613	Up	1.07795e-09	7.38846e-09	-	-	-	-	-	-	-
p5_sc00055.V1.gene49	477	45.05	550.89	56.46	597.31	3.40318	Up	8.12062e-96	4.29906e-94	-	-	-	-	-	-	-
p5_sc00621.V1.gene14	663	9	110	7.93	83.89	3.40311	Up	2.79554e-20	3.3946e-19	-	-	-	-	-	-	-
p5_sc00005.V1.gene100	1905	56.69	691.06	16.77	176.8	3.39816	Up	2.20376e-120	1.48862e-118	-	-	-	-	-	-	-
p5_sc00002.V1.gene275	2211	103	1255.08	26.18	275.92	3.39771	Up	3.18174e-216	3.78183e-214	-	-	-	-	-	-	-
p5_sc00017.V1.gene598	1605	2.68	32.43	0.94	9.88	3.39378	Up	3.51438e-07	1.92695e-06	-	-	-	-	-	-	-
p5_sc00535.V1.gene23	1302	7	85	3.06	32.1	3.39097	Up	6.4264e-16	6.49815e-15	-	-	-	-	-	-	-
p5_sc00016.V1.gene71	2370	76.54	926.55	18.13	189.82	3.38818	Up	5.3369e-160	4.71229e-158	-	-	-	-	-	-	-
p5_sc00096.V1.gene200	1611	2	24.11	0.7	7.32	3.38642	Up	3.02438e-05	0.000130264	-	-	-	-	-	-	-
p5_sc00070.V1.gene347	1401	18	217	7.29	76.02	3.38239	Up	1.61077e-38	3.51795e-37	-	-	-	-	-	-	-
p5_sc00036.V1.gene58	1368	3	36	1.24	12.92	3.38119	Up	2.313e-07	1.29084e-06	-	-	-	-	-	-	-
p5_sc00008.V1.gene127	1863	9	108	2.72	28.27	3.37759	Up	8.2789e-20	9.87834e-19	-	-	-	-	-	-	-
p5_sc00009.V1.gene36	735	3	36	2.37	24.63	3.37746	Up	2.313e-07	1.29143e-06	-	-	-	-	-	-	-
p5_sc00006.V1.gene53	285	2	24	4.44	46.09	3.37582	Up	3.02438e-05	0.000130287	-	-	-	-	-	-	-
p5_sc01259.V1.gene15	1197	3.76	45.11	1.79	18.58	3.37572	Up	1.59487e-09	1.08057e-08	-	-	-	-	-	-	-
p5_sc00034.V1.gene510	420	2	24	2.88	29.89	3.37552	Up	3.02438e-05	0.000130242	-	-	-	-	-	-	-
p5_sc00017.V1.gene72	1755	12	144	3.86	40.06	3.37549	Up	5.59166e-26	8.49156e-25	-	-	-	-	-	-	-
p5_sc00037.V1.gene540	408	3	36	4.46	46.27	3.37496	Up	2.313e-07	1.29113e-06	-	-	-	-	-	-	-
p5_sc00018.V1.gene154	1680	3	36	1.01	10.47	3.37383	Up	2.313e-07	1.29172e-06	-	-	-	-	-	-	-
p5_sc00066.V1.gene366	1281	2	24	0.89	9.22	3.37289	Up	3.02438e-05	0.00013031	-	-	-	-	-	-	-
p5_sc31158.V1.gene1	576	20	239	20.47	211.63	3.36996	Up	3.8156e-42	9.1408e-41	-	-	-	-	-	-	-
p5_sc00012.V1.gene1007	891	24.73	295.05	15.98	165.01	3.36821	Up	3.26852e-52	9.48446e-51	-	-	-	-	-	-	-
p5_sc05505.V1.gene1	1524	2.02	24.09	0.75	7.74	3.36737	Up	3.02438e-05	0.000130196	-	-	-	-	-	-	-
p5_sc00001.V1.gene2438	1029	37	441	20.6	212.36	3.3658	Up	1.98831e-76	8.66966e-75	-	-	-	-	-	-	-
p5_sc00116.V1.gene151	1047	5.96	70.99	3.26	33.58	3.36466	Up	6.3499e-14	5.76316e-13	-	-	-	-	-	-	-
p5_sc00051.V1.gene246	801	9	107	6.5	66.88	3.36306	Up	1.42327e-19	1.68281e-18	-	-	-	-	-	-	-
p5_sc00077.V1.gene291	2319	66.98	796.77	16.22	166.88	3.36297	Up	2.96932e-137	2.26576e-135	-	-	-	-	-	-	-
p5_sc29003.V1.gene1	450	11	130.56	14.69	150.79	3.35963	Up	1.87345e-23	2.59626e-22	-	-	-	-	-	-	-
p5_sc00002.V1.gene278	819	7	83	4.94	50.69	3.35912	Up	1.90266e-15	1.88384e-14	-	-	-	-	-	-	-
p5_sc00002.V1.gene975	522	17	201	19.33	197.76	3.35484	Up	1.56795e-35	3.15928e-34	-	-	-	-	-	-	-
p5_sc00017.V1.gene4	861	42	496.61	28.14	287.83	3.35452	Up	1.82353e-85	8.72012e-84	-	-	-	-	-	-	-
p5_sc00177.V1.gene123	927	5	59	3.1	31.66	3.35232	Up	2.6473e-11	2.04337e-10	-	-	-	-	-	-	-
p5_sc00049.V1.gene550	984	17	200.62	9.91	101.19	3.35204	Up	2.69048e-35	5.37726e-34	-	-	-	-	-	-	-
p5_sc00606.V1.gene39	1431	19.11	224.86	7.57	77.07	3.3478	Up	2.15286e-39	4.82987e-38	-	-	-	-	-	-	-
p5_sc00281.V1.gene80	636	4	47	3.68	37.46	3.34757	Up	3.20262e-09	2.12274e-08	-	-	-	-	-	-	-
p5_sc04126.V1.gene3	651	4	47.02	3.6	36.56	3.3442	Up	3.20262e-09	2.12331e-08	-	-	-	-	-	-	-
p5_sc00066.V1.gene210	954	36	422	21.68	219.81	3.34182	Up	9.57418e-73	3.93848e-71	-	-	-	-	-	-	-
p5_sc00134.V1.gene181	1374	48	562	19.83	200.84	3.34029	Up	2.61888e-96	1.39841e-94	-	-	-	-	-	-	-
p5_sc00027.V1.gene733	897	97.11	1135.73	62.34	630.74	3.33882	Up	9.81312e-193	1.04573e-190	-	-	-	-	-	-	-
p5_sc00001.V1.gene572	936	3	35	1.84	18.6	3.33752	Up	3.98828e-07	2.16613e-06	-	-	-	-	-	-	-
p5_sc00004.V1.gene618	1620	22.01	256.91	7.68	77.55	3.33595	Up	1.34556e-44	3.35684e-43	-	-	-	-	-	-	-
p5_sc00217.V1.gene96	924	6	70.01	3.74	37.7	3.33345	Up	3.8322e-13	3.32084e-12	-	-	-	-	-	-	-
p5_sc00023.V1.gene445	1587	8	93	2.85	28.67	3.33051	Up	4.83612e-17	5.16919e-16	-	-	-	-	-	-	-
p5_sc00282.V1.gene64	1518	68	790.01	25.36	254.89	3.32925	Up	2.63742e-134	1.97591e-132	-	-	-	-	-	-	-
p5_sc00076.V1.gene246	774	2.01	23.27	1.5	15.07	3.32865	Up	5.2254e-05	0.000217781	-	-	-	-	-	-	-
p5_sc00051.V1.gene509	1878	15.81	183.72	4.75	47.69	3.32769	Up	7.66258e-33	1.43191e-31	-	-	-	-	-	-	-
p5_sc00031.V1.gene366	948	10	116	6.06	60.82	3.32716	Up	6.28858e-21	7.84819e-20	-	-	-	-	-	-	-
p5_sc00140.V1.gene43	363	5.17	59.91	8.74	87.61	3.32539	Up	2.6473e-11	2.04401e-10	-	-	-	-	-	-	-
p5_sc00155.V1.gene192	684	26.53	306.05	22.63	225.84	3.31899	Up	3.01308e-53	8.91057e-52	-	-	-	-	-	-	-
p5_sc00057.V1.gene254	684	1.99	22.98	1.7	16.96	3.31853	Up	1.48338e-05	6.66913e-05	-	-	-	-	-	-	-
p5_sc00001.V1.gene2242	2790	9	103.96	1.81	18.05	3.31794	Up	1.23456e-18	1.40784e-17	-	-	-	-	-	-	-
p5_sc00099.V1.gene303	948	2	23	1.21	12.06	3.31715	Up	5.2254e-05	0.000217854	-	-	-	-	-	-	-
p5_sc00027.V1.gene606	1647	4	46	1.37	13.65	3.31665	Up	5.50812e-09	3.58267e-08	-	-	-	-	-	-	-
p5_sc00075.V1.gene75	1467	45.99	528.81	17.76	176.7	3.3146	Up	1.18383e-90	5.97302e-89	-	-	-	-	-	-	-
p5_sc00030.V1.gene426	2124	31.82	365.64	8.42	83.73	3.31385	Up	3.11252e-63	1.10403e-61	-	-	-	-	-	-	-
p5_sc00130.V1.gene137	1275	8.54	98.16	3.81	37.88	3.31357	Up	3.2175e-18	3.60101e-17	-	-	-	-	-	-	-
p5_sc00269.V1.gene37	2013	2	23	0.56	5.56	3.31159	Up	5.2254e-05	0.000217818	-	-	-	-	-	-	-
p5_sc00002.V1.gene1040	1203	2	23	0.95	9.42	3.30973	Up	5.2254e-05	0.000217891	-	-	-	-	-	-	-
p5_sc00009.V1.gene693	306	2	22.86	4.09	40.48	3.30704	Up	9.00306e-05	0.000360341	-	-	-	-	-	-	-
p5_sc00010.V1.gene266	942	5.38	61.46	3.28	32.43	3.30556	Up	8.92458e-12	7.07868e-11	-	-	-	-	-	-	-
p5_sc00195.V1.gene161	1839	5	57	1.53	15.12	3.30485	Up	7.81484e-11	5.83705e-10	-	-	-	-	-	-	-
p5_sc00002.V1.gene1875	1008	43	490	24.45	241.05	3.30143	Up	2.66236e-83	1.23725e-81	-	-	-	-	-	-	-
p5_sc00064.V1.gene237	1512	76.99	877.09	28.83	284.14	3.30096	Up	1.61664e-148	1.3019e-146	-	-	-	-	-	-	-
p5_sc00844.V1.gene14	774	27	307	20.22	198.91	3.29826	Up	1.01156e-52	2.97723e-51	-	-	-	-	-	-	-
p5_sc00035.V1.gene700	471	6	68	7.62	74.75	3.29421	Up	1.12851e-12	9.4609e-12	-	-	-	-	-	-	-
p5_sc00052.V1.gene278	1803	19	215	5.94	58.18	3.29199	Up	2.73404e-37	5.78713e-36	-	-	-	-	-	-	-
p5_sc00059.V1.gene527	810	46.71	526.79	33.36	325.44	3.2862	Up	2.00672e-89	1.00227e-87	-	-	-	-	-	-	-
p5_sc00068.V1.gene420	1506	5	56.38	1.88	18.34	3.28619	Up	1.34014e-10	9.852e-10	-	-	-	-	-	-	-
p5_sc00132.V1.gene249	1224	7	79	3.26	31.8	3.28608	Up	1.65011e-14	1.55828e-13	-	-	-	-	-	-	-
p5_sc00001.V1.gene2075	1569	11	123.99	3.97	38.68	3.28438	Up	8.12932e-22	1.05447e-20	-	-	-	-	-	-	-
p5_sc07098.V1.gene1	369	8	90	13.28	129.23	3.28261	Up	2.43532e-16	2.50764e-15	-	-	-	-	-	-	-
p5_sc00047.V1.gene519	1161	13	146.01	6.39	62.06	3.27978	Up	1.08473e-25	1.63423e-24	-	-	-	-	-	-	-
p5_sc00042.V1.gene353	312	43.65	488.84	87.43	846.91	3.27601	Up	7.784e-83	3.59037e-81	-	-	-	-	-	-	-
p5_sc00073.V1.gene197	1734	4	44.65	1.3	12.57	3.2734	Up	1.62165e-08	1.01115e-07	-	-	-	-	-	-	-
p5_sc00041.V1.gene292	1311	62	693	26.88	259.9	3.27335	Up	3.03336e-116	1.92786e-114	-	-	-	-	-	-	-
p5_sc00006.V1.gene742	1170	12	134	5.85	56.5	3.27174	Up	1.2258e-23	1.70928e-22	-	-	-	-	-	-	-
p5_sc00205.V1.gene22	1176	23.92	266.97	11.6	111.98	3.27104	Up	3.55332e-46	9.16045e-45	-	-	-	-	-	-	-
p5_sc00571.V1.gene46	1611	132	1468	46.33	445.68	3.26599	Up	8.46582e-244	1.14372e-241	-	-	-	-	-	-	-
p5_sc00017.V1.gene379	1866	2	22	0.6	5.75	3.26053	Up	9.00306e-05	0.000360575	-	-	-	-	-	-	-
p5_sc00279.V1.gene25	1290	62	684.02	27.33	260.82	3.2545	Up	3.7199e-114	2.32828e-112	-	-	-	-	-	-	-
p5_sc00077.V1.gene325	996	6	66	3.45	32.87	3.2521	Up	3.30868e-12	2.69169e-11	-	-	-	-	-	-	-
p5_sc00065.V1.gene190	342	2	22	3.61	34.38	3.2515	Up	9.00306e-05	0.000360399	-	-	-	-	-	-	-
p5_sc00043.V1.gene468	408	2	22	2.97	28.28	3.25125	Up	9.00306e-05	0.000360283	-	-	-	-	-	-	-
p5_sc00003.V1.gene1298	486	2	22	2.46	23.38	3.24854	Up	9.00306e-05	0.000360166	-	-	-	-	-	-	-
p5_sc00209.V1.gene95	399	2	22	3.05	28.98	3.24818	Up	9.00306e-05	0.000360516	-	-	-	-	-	-	-
p5_sc00045.V1.gene130	810	11	120.77	7.86	74.61	3.24677	Up	4.05258e-21	5.07815e-20	-	-	-	-	-	-	-
p5_sc00134.V1.gene170	1377	3	33	1.24	11.77	3.2467	Up	1.17878e-06	6.11219e-06	-	-	-	-	-	-	-
p5_sc00165.V1.gene3	672	17.65	193.59	15.34	145.54	3.24605	Up	1.16576e-33	2.23246e-32	-	-	-	-	-	-	-
p5_sc00339.V1.gene53	1017	2	22	1.13	10.72	3.24591	Up	9.00306e-05	0.000360224	-	-	-	-	-	-	-
p5_sc00011.V1.gene108	1734	16	175	5.21	49.28	3.24165	Up	3.2437e-30	5.62765e-29	-	-	-	-	-	-	-
p5_sc00070.V1.gene452	474	5	54.5	6.31	59.49	3.23694	Up	3.92522e-10	2.77822e-09	-	-	-	-	-	-	-
p5_sc00018.V1.gene274	825	2	21.74	1.4	13.18	3.23485	Up	0.000154652	0.000599005	-	-	-	-	-	-	-
p5_sc00177.V1.gene124	1938	8.79	95.87	2.56	24.1	3.23482	Up	1.63947e-17	1.78637e-16	-	-	-	-	-	-	-
p5_sc00040.V1.gene40	3522	9	97.82	1.43	13.42	3.2303	Up	3.08388e-17	3.32938e-16	-	-	-	-	-	-	-
p5_sc00069.V1.gene90	1284	3.06	33	1.35	12.64	3.22697	Up	1.17878e-06	6.11347e-06	-	-	-	-	-	-	-
p5_sc00127.V1.gene103	1026	13	140.43	7.26	67.83	3.22388	Up	2.68562e-24	3.85131e-23	-	-	-	-	-	-	-
p5_sc00231.V1.gene4	1788	77	831	24.29	226.8	3.22299	Up	4.3543e-137	3.31235e-135	-	-	-	-	-	-	-
p5_sc00044.V1.gene141	1539	5	53.98	1.84	17.17	3.22211	Up	6.70358e-10	4.66852e-09	-	-	-	-	-	-	-
p5_sc00042.V1.gene237	2052	13	140	3.56	33.21	3.22167	Up	2.68562e-24	3.84908e-23	-	-	-	-	-	-	-
p5_sc00011.V1.gene489	453	699	7523	926.55	8626.41	3.21882	Up	0	0	-	-	-	-	-	-	-
p5_sc00027.V1.gene297	1167	8	86	3.91	36.36	3.21711	Up	2.0769e-15	2.05061e-14	-	-	-	-	-	-	-
p5_sc00006.V1.gene963	567	16	172	16.66	154.88	3.21669	Up	1.60698e-29	2.73429e-28	-	-	-	-	-	-	-
p5_sc06009.V1.gene1	1011	8	85.95	4.54	42.15	3.21477	Up	3.54116e-15	3.45903e-14	-	-	-	-	-	-	-
p5_sc00106.V1.gene99	1251	15.55	166.76	7.07	65.63	3.21457	Up	7.30792e-29	1.2183e-27	-	-	-	-	-	-	-
p5_sc00009.V1.gene554	1101	14	150	7.27	67.35	3.21165	Up	6.93876e-26	1.05244e-24	-	-	-	-	-	-	-
p5_sc01901.V1.gene6	699	7	75	5.84	54.09	3.21132	Up	1.40925e-13	1.25508e-12	-	-	-	-	-	-	-
p5_sc00015.V1.gene408	1872	48.51	518.78	14.6	135.11	3.21009	Up	4.47068e-86	2.14203e-84	-	-	-	-	-	-	-
p5_sc00035.V1.gene135	1704	15.99	170.97	5.3	49.01	3.20901	Up	8.5606e-30	1.46873e-28	-	-	-	-	-	-	-
p5_sc00008.V1.gene923	1479	5.99	64.12	2.3	21.25	3.20776	Up	1.73222e-12	1.43374e-11	-	-	-	-	-	-	-
p5_sc00147.V1.gene19	549	3	32	3.23	29.83	3.20716	Up	2.02012e-06	1.0178e-05	-	-	-	-	-	-	-
p5_sc00466.V1.gene27	630	3	32	2.79	25.76	3.2068	Up	2.02012e-06	1.01821e-05	-	-	-	-	-	-	-
p5_sc00060.V1.gene263	606	7	74.69	6.79	62.66	3.20606	Up	2.4029e-13	2.10962e-12	-	-	-	-	-	-	-
p5_sc00039.V1.gene672	474	21	224	26.5	244.54	3.20601	Up	6.67476e-38	1.43371e-36	-	-	-	-	-	-	-
p5_sc00062.V1.gene93	1002	20	213	11.44	105.43	3.20413	Up	4.34708e-36	8.8894e-35	-	-	-	-	-	-	-
p5_sc00018.V1.gene57	975	3	32	1.77	16.3	3.20305	Up	2.02012e-06	1.01801e-05	-	-	-	-	-	-	-
p5_sc00495.V1.gene50	1416	8	85	3.2	29.45	3.20212	Up	3.54116e-15	3.45767e-14	-	-	-	-	-	-	-
p5_sc00128.V1.gene283	537	19	202	20.96	192.79	3.20132	Up	2.83454e-34	5.52233e-33	-	-	-	-	-	-	-
p5_sc00099.V1.gene32	633	5	53	4.63	42.45	3.19668	Up	6.70358e-10	4.66984e-09	-	-	-	-	-	-	-
p5_sc00122.V1.gene179	558	21	222	22.24	203.36	3.19281	Up	1.93177e-37	4.09599e-36	-	-	-	-	-	-	-
p5_sc00092.V1.gene247	885	7	74	4.56	41.68	3.19225	Up	2.4029e-13	2.11037e-12	-	-	-	-	-	-	-
p5_sc00112.V1.gene39	1137	2	21	1	9.12	3.18903	Up	0.000154652	0.000598912	-	-	-	-	-	-	-
p5_sc00072.V1.gene274	2577	60	631	13.05	118.74	3.18568	Up	2.2112e-103	1.29238e-101	-	-	-	-	-	-	-
p5_sc00012.V1.gene374	486	64	673	78.61	715.12	3.1854	Up	3.79148e-110	2.33176e-108	-	-	-	-	-	-	-
p5_sc00012.V1.gene852	1686	2	21	0.67	6.09	3.18421	Up	0.000154652	0.000599287	-	-	-	-	-	-	-
p5_sc00025.V1.gene222	627	12	126	11.22	101.94	3.18358	Up	8.76756e-22	1.13487e-20	-	-	-	-	-	-	-
p5_sc00037.V1.gene746	555	2	21	2.13	19.35	3.18341	Up	0.000154652	0.000599193	-	-	-	-	-	-	-
p5_sc08801.V1.gene1	1131	18	189	9.09	82.53	3.18257	Up	5.35294e-32	9.75964e-31	-	-	-	-	-	-	-
p5_sc00016.V1.gene297	507	2	21	2.35	21.32	3.18147	Up	0.000154652	0.000599099	-	-	-	-	-	-	-
p5_sc00002.V1.gene812	936	4	42	2.46	22.31	3.18096	Up	4.74242e-08	2.82932e-07	-	-	-	-	-	-	-
p5_sc00016.V1.gene768	942	9.33	97.67	5.69	51.55	3.17947	Up	3.08388e-17	3.33083e-16	-	-	-	-	-	-	-
p5_sc00028.V1.gene551	4977	57	594.71	6.38	57.55	3.17319	Up	4.83302e-97	2.61459e-95	-	-	-	-	-	-	-
p5_sc00018.V1.gene777	762	37.01	385.57	28.18	253.94	3.17174	Up	2.0288e-63	7.22738e-62	-	-	-	-	-	-	-
p5_sc00131.V1.gene156	939	2	20.72	1.22	10.97	3.16861	Up	0.000264792	0.000985763	-	-	-	-	-	-	-
p5_sc00109.V1.gene194	1554	51	530	18.57	166.95	3.16837	Up	1.16358e-86	5.60764e-85	-	-	-	-	-	-	-
p5_sc00027.V1.gene327	621	13	135	12.28	110.35	3.1677	Up	3.83312e-23	5.24149e-22	-	-	-	-	-	-	-
p5_sc00018.V1.gene484	834	35.11	363.36	24.32	217.73	3.16233	Up	8.41242e-60	2.76202e-58	-	-	-	-	-	-	-
p5_sc00049.V1.gene470	669	2.01	20.85	1.76	15.75	3.1617	Up	0.000264792	0.000986506	-	-	-	-	-	-	-
p5_sc00200.V1.gene163	525	3	31	3.39	30.31	3.16044	Up	3.45414e-06	1.68735e-05	-	-	-	-	-	-	-
p5_sc00008.V1.gene812	1275	3	31	1.34	11.96	3.15791	Up	3.45414e-06	1.68768e-05	-	-	-	-	-	-	-
p5_sc00001.V1.gene320	879	32	330	20.98	187.18	3.15734	Up	2.2519e-54	6.74833e-53	-	-	-	-	-	-	-
p5_sc00091.V1.gene198	315	7	72	13.87	123.4	3.1533	Up	6.96326e-13	5.91387e-12	-	-	-	-	-	-	-
p5_sc00007.V1.gene615	1374	18.01	185.05	7.44	66.13	3.15193	Up	4.45384e-31	7.92745e-30	-	-	-	-	-	-	-
p5_sc00043.V1.gene466	1230	8	82	3.7	32.84	3.14986	Up	1.74514e-14	1.6455e-13	-	-	-	-	-	-	-
p5_sc00044.V1.gene433	2001	92.98	953.87	26.16	232.12	3.14944	Up	2.8411e-154	2.39729e-152	-	-	-	-	-	-	-
p5_sc00015.V1.gene139	864	4	41	2.67	23.68	3.14876	Up	8.08818e-08	4.73176e-07	-	-	-	-	-	-	-
p5_sc14801.V1.gene1	552	16	163.99	17.14	151.96	3.14825	Up	1.90298e-27	3.02751e-26	-	-	-	-	-	-	-
p5_sc00365.V1.gene20	723	4	41	3.22	28.54	3.14785	Up	8.08818e-08	4.73288e-07	-	-	-	-	-	-	-
p5_sc00020.V1.gene302	900	12	123	7.68	68.07	3.14784	Up	4.30216e-21	5.38816e-20	-	-	-	-	-	-	-
p5_sc00008.V1.gene965	1398	11.32	115.76	4.59	40.64	3.14633	Up	5.81656e-20	6.9875e-19	-	-	-	-	-	-	-
p5_sc00001.V1.gene3119	1770	5	51	1.59	14.06	3.1445	Up	1.94653e-09	1.31057e-08	-	-	-	-	-	-	-
p5_sc00117.V1.gene244	711	10	102	8.19	72.26	3.14126	Up	1.11819e-17	1.22703e-16	-	-	-	-	-	-	-
p5_sc00104.V1.gene381	666	3.07	31.26	2.69	23.73	3.14103	Up	3.45414e-06	1.68802e-05	-	-	-	-	-	-	-
p5_sc00224.V1.gene86	1491	10	102	3.8	33.52	3.14095	Up	1.11819e-17	1.22757e-16	-	-	-	-	-	-	-
p5_sc00011.V1.gene815	2382	8	81	1.88	16.51	3.13454	Up	2.96386e-14	2.75162e-13	-	-	-	-	-	-	-
p5_sc00136.V1.gene156	885	33	334.11	21.48	188.17	3.13097	Up	1.40426e-54	4.23384e-53	-	-	-	-	-	-	-
p5_sc00044.V1.gene74	747	18	182	13.99	122.4	3.12914	Up	2.17134e-30	3.79378e-29	-	-	-	-	-	-	-
p5_sc00004.V1.gene443	1371	48	483.88	19.88	173.31	3.12397	Up	4.93498e-78	2.19438e-76	-	-	-	-	-	-	-
p5_sc00010.V1.gene762	819	2.11	21.24	1.49	12.97	3.12179	Up	0.000154652	0.000599381	-	-	-	-	-	-	-
p5_sc00028.V1.gene449	1122	19	190.88	9.67	84.04	3.11949	Up	1.61913e-31	2.91762e-30	-	-	-	-	-	-	-
p5_sc00046.V1.gene43	2880	488	4900	94.85	823.84	3.11864	Up	0	0	-	-	-	-	-	-	-
p5_sc00009.V1.gene180	1908	27	271	7.97	69.22	3.11854	Up	2.0768e-44	5.16547e-43	-	-	-	-	-	-	-
p5_sc00023.V1.gene128	852	2	20	1.35	11.72	3.11794	Up	0.000264792	0.00098606	-	-	-	-	-	-	-
p5_sc01802.V1.gene3	1083	3	30	1.58	13.7	3.11618	Up	5.89192e-06	2.77829e-05	-	-	-	-	-	-	-
p5_sc00017.V1.gene878	282	2	20.03	4.49	38.93	3.11609	Up	0.000264792	0.000986655	-	-	-	-	-	-	-
p5_sc00020.V1.gene199	2061	4	40	1.09	9.45	3.11599	Up	1.37682e-07	7.88126e-07	-	-	-	-	-	-	-
p5_sc00073.V1.gene88	825	10.98	109.99	7.69	66.66	3.11577	Up	2.69982e-19	3.1664e-18	-	-	-	-	-	-	-
p5_sc00020.V1.gene454	2229	80.61	807.33	20.32	176.03	3.11485	Up	2.07824e-129	1.49797e-127	-	-	-	-	-	-	-
p5_sc00034.V1.gene609	516	2	20	2.3	19.92	3.11451	Up	0.000264792	0.000985615	-	-	-	-	-	-	-
p5_sc00154.V1.gene213	114	2	20	14.17	122.61	3.11316	Up	0.000264792	0.000986357	-	-	-	-	-	-	-
p5_sc00621.V1.gene18	579	5	50	5.09	44.03	3.11275	Up	3.30922e-09	2.18988e-08	-	-	-	-	-	-	-
p5_sc00002.V1.gene171	618	5	50	4.75	41.08	3.11244	Up	3.30922e-09	2.19105e-08	-	-	-	-	-	-	-
p5_sc00182.V1.gene45	693	12	120	10.1	87.34	3.11229	Up	2.09796e-20	2.56138e-19	-	-	-	-	-	-	-
p5_sc00325.V1.gene26	741	4	40	3.14	27.13	3.11105	Up	1.37682e-07	7.87944e-07	-	-	-	-	-	-	-
p5_sc00086.V1.gene16	1143	4	40	2	17.28	3.11103	Up	1.37682e-07	7.87761e-07	-	-	-	-	-	-	-
p5_sc00083.V1.gene323	1266	3	30	1.35	11.66	3.11054	Up	5.89192e-06	2.77882e-05	-	-	-	-	-	-	-
p5_sc00010.V1.gene483	699	2	20	1.67	14.42	3.11015	Up	0.000264792	0.000985466	-	-	-	-	-	-	-
p5_sc00127.V1.gene130	543	4	40	4.37	37.72	3.10962	Up	1.37682e-07	7.87579e-07	-	-	-	-	-	-	-
p5_sc00126.V1.gene159	1386	10	99.52	4.09	35.25	3.10745	Up	5.44908e-17	5.81431e-16	-	-	-	-	-	-	-
p5_sc00008.V1.gene270	1632	2.51	25	0.87	7.49	3.10588	Up	1.74594e-05	7.77185e-05	-	-	-	-	-	-	-
p5_sc00595.V1.gene15	306	3.99	39.67	8.17	70.26	3.1043	Up	4.46368e-08	2.66753e-07	-	-	-	-	-	-	-
p5_sc00166.V1.gene113	408	74	734	109.96	943.47	3.101	Up	5.51318e-117	3.53115e-115	-	-	-	-	-	-	-
p5_sc00136.V1.gene168	558	10.97	108.76	11.62	99.63	3.09997	Up	4.60636e-19	5.34161e-18	-	-	-	-	-	-	-
p5_sc00036.V1.gene605	921	29	287	18.11	155.06	3.09797	Up	1.16945e-46	3.06598e-45	-	-	-	-	-	-	-
p5_sc00024.V1.gene154	2145	75.72	749	19.84	169.82	3.09752	Up	1.05995e-119	7.04441e-118	-	-	-	-	-	-	-
p5_sc00467.V1.gene33	1209	35.71	352.58	16.83	143.73	3.09425	Up	2.7871e-57	8.75546e-56	-	-	-	-	-	-	-
p5_sc00155.V1.gene93	1200	27	264.95	12.82	108.84	3.08574	Up	8.19634e-43	1.98276e-41	-	-	-	-	-	-	-
p5_sc37882.V1.gene1	501	16	157	19.02	161.44	3.08541	Up	4.48212e-26	6.83599e-25	-	-	-	-	-	-	-
p5_sc00003.V1.gene850	1059	14	136.85	7.56	63.97	3.08094	Up	1.13479e-22	1.52475e-21	-	-	-	-	-	-	-
p5_sc00051.V1.gene12	1836	24.43	238.38	7.5	63.32	3.0777	Up	5.60078e-39	1.23743e-37	-	-	-	-	-	-	-
p5_sc00010.V1.gene342	1029	2.62	25.56	1.46	12.31	3.07579	Up	1.74594e-05	7.77325e-05	-	-	-	-	-	-	-
p5_sc00332.V1.gene88	2193	2.53	24.73	0.65	5.48	3.07566	Up	3.02438e-05	0.000130219	-	-	-	-	-	-	-
p5_sc00017.V1.gene325	951	4	39.01	2.42	20.39	3.07478	Up	2.33908e-07	1.30422e-06	-	-	-	-	-	-	-
p5_sc00003.V1.gene1004	2022	39.78	387.27	11.07	93.24	3.07429	Up	1.8577e-62	6.45964e-61	-	-	-	-	-	-	-
p5_sc00025.V1.gene246	462	7	68.07	9.08	76.4	3.07281	Up	5.76666e-12	4.62286e-11	-	-	-	-	-	-	-
p5_sc00103.V1.gene22	2469	13.35	129.64	3.03	25.48	3.07198	Up	9.11962e-22	1.17859e-20	-	-	-	-	-	-	-
p5_sc00448.V1.gene57	528	39.01	378.92	43.82	368.26	3.07106	Up	2.07252e-60	6.90551e-59	-	-	-	-	-	-	-
p5_sc00467.V1.gene34	285	6.26	60.71	13.89	116.58	3.0692	Up	8.10072e-11	6.03599e-10	-	-	-	-	-	-	-
p5_sc00014.V1.gene359	816	53	514	37.56	315.1	3.06854	Up	1.35134e-81	6.17546e-80	-	-	-	-	-	-	-
p5_sc00023.V1.gene449	369	3	29	4.98	41.64	3.06375	Up	1.00247e-05	4.58201e-05	-	-	-	-	-	-	-
p5_sc00059.V1.gene48	1131	9.01	87.05	4.55	38.01	3.06244	Up	6.15012e-15	5.95338e-14	-	-	-	-	-	-	-
p5_sc00016.V1.gene928	435	3	29	4.16	34.75	3.06236	Up	1.00247e-05	4.5837e-05	-	-	-	-	-	-	-
p5_sc00134.V1.gene139	525	5	48	5.65	46.94	3.0545	Up	9.51718e-09	6.05645e-08	-	-	-	-	-	-	-
p5_sc00015.V1.gene246	2019	26.22	251.73	7.31	60.7	3.05375	Up	1.50325e-40	3.46687e-39	-	-	-	-	-	-	-
p5_sc00172.V1.gene51	1530	5	48	1.85	15.36	3.05358	Up	9.51718e-09	6.0549e-08	-	-	-	-	-	-	-
p5_sc00041.V1.gene521	5607	3	29	0.3	2.49	3.05311	Up	1.00247e-05	4.58285e-05	-	-	-	-	-	-	-
p5_sc00076.V1.gene240	933	6.74	64.62	4.15	34.44	3.0529	Up	9.65578e-12	7.64883e-11	-	-	-	-	-	-	-
p5_sc00082.V1.gene327	1437	17.01	162.93	6.71	55.61	3.05096	Up	1.59142e-26	2.45905e-25	-	-	-	-	-	-	-
p5_sc00008.V1.gene774	519	9	86	10.3	85.14	3.04719	Up	1.03895e-14	9.92499e-14	-	-	-	-	-	-	-
p5_sc00128.V1.gene278	1566	9.45	90.11	3.41	28.16	3.0458	Up	1.26812e-15	1.26521e-14	-	-	-	-	-	-	-
p5_sc00080.V1.gene17	1512	36.86	351.02	13.8	113.71	3.04262	Up	2.35816e-56	7.29672e-55	-	-	-	-	-	-	-
p5_sc00037.V1.gene234	2067	6	57	1.63	13.42	3.04144	Up	3.93628e-10	2.78525e-09	-	-	-	-	-	-	-
p5_sc00023.V1.gene570	996	5.34	50.84	3.08	25.32	3.03928	Up	3.30922e-09	2.19046e-08	-	-	-	-	-	-	-
p5_sc00032.V1.gene625	1752	4	38	1.29	10.59	3.03726	Up	3.96558e-07	2.15522e-06	-	-	-	-	-	-	-
p5_sc00062.V1.gene92	489	17	161	20.74	169.94	3.03454	Up	2.68178e-26	4.12324e-25	-	-	-	-	-	-	-
p5_sc00019.V1.gene26	1311	11	104	4.77	39	3.03141	Up	1.91134e-17	2.07802e-16	-	-	-	-	-	-	-
p5_sc00358.V1.gene40	660	8.22	77.46	7.28	59.36	3.02748	Up	2.43992e-13	2.1406e-12	-	-	-	-	-	-	-
p5_sc00217.V1.gene31	1938	5	47	1.45	11.82	3.02711	Up	1.6098e-08	1.00401e-07	-	-	-	-	-	-	-
p5_sc00035.V1.gene231	696	25	235	20.94	170.25	3.02332	Up	1.31158e-37	2.80504e-36	-	-	-	-	-	-	-
p5_sc00158.V1.gene87	1434	5	47	1.98	16.08	3.0217	Up	1.6098e-08	1.00427e-07	-	-	-	-	-	-	-
p5_sc00212.V1.gene62	1341	21.5	201.6	9.11	73.87	3.01947	Up	1.22984e-32	2.28441e-31	-	-	-	-	-	-	-
p5_sc00309.V1.gene19	453	11	103	14.58	118.11	3.01807	Up	3.22096e-17	3.47585e-16	-	-	-	-	-	-	-
p5_sc00104.V1.gene83	549	3	28.07	3.23	26.16	3.01776	Up	1.70105e-05	7.58294e-05	-	-	-	-	-	-	-
p5_sc00003.V1.gene119	1074	116	1086	61.77	500.27	3.01773	Up	9.32542e-168	8.66738e-166	-	-	-	-	-	-	-
p5_sc00076.V1.gene299	870	3	28.07	1.99	16.1	3.01622	Up	1.70105e-05	7.57884e-05	-	-	-	-	-	-	-
p5_sc00001.V1.gene670	903	3	28	1.91	15.44	3.01503	Up	1.70105e-05	7.58157e-05	-	-	-	-	-	-	-
p5_sc00204.V1.gene170	858	2.26	21.1	1.52	12.28	3.01417	Up	0.000154652	0.000598818	-	-	-	-	-	-	-
p5_sc00053.V1.gene45	657	3	28	2.67	21.56	3.01345	Up	1.70105e-05	7.5802e-05	-	-	-	-	-	-	-
p5_sc00306.V1.gene103	1104	12	112	6.21	50.14	3.0133	Up	1.38861e-18	1.58206e-17	-	-	-	-	-	-	-
p5_sc00126.V1.gene160	633	80.18	747.6	74.23	598.78	3.01195	Up	8.59e-116	5.4454e-114	-	-	-	-	-	-	-
p5_sc00100.V1.gene64	2013	13	121	3.63	29.27	3.01138	Up	6.00514e-20	7.20704e-19	-	-	-	-	-	-	-
p5_sc00159.V1.gene149	699	18.78	175.02	15.66	126.23	3.0109	Up	8.60328e-29	1.42751e-27	-	-	-	-	-	-	-
p5_sc00045.V1.gene117	1632	22	205	7.62	61.42	3.01085	Up	7.31408e-33	1.36886e-31	-	-	-	-	-	-	-
p5_sc00126.V1.gene289	813	23	214	16.36	131.69	3.0089	Up	3.21658e-34	6.25185e-33	-	-	-	-	-	-	-
p5_sc00044.V1.gene690	546	14	130	15.17	121.89	3.00629	Up	2.60388e-21	3.29456e-20	-	-	-	-	-	-	-
p5_sc00003.V1.gene1655	1287	14	130	6.19	49.69	3.00494	Up	2.60388e-21	3.29625e-20	-	-	-	-	-	-	-
p5_sc00059.V1.gene575	918	7	65	4.39	35.24	3.00492	Up	2.7784e-11	2.13989e-10	-	-	-	-	-	-	-
p5_sc00161.V1.gene118	1407	4	37	1.61	12.9	3.00224	Up	6.70854e-07	3.57216e-06	-	-	-	-	-	-	-
p5_sc00074.V1.gene210	504	4	37	4.72	37.8	3.00153	Up	6.70854e-07	3.5737e-06	-	-	-	-	-	-	-
p5_sc00033.V1.gene518	672	23.58	217.39	20.5	163.44	2.99507	Up	6.75666e-35	1.3385e-33	-	-	-	-	-	-	-
p5_sc00099.V1.gene79	3120	4.96	45.72	0.89	7.09	2.99391	Up	9.45866e-09	6.02542e-08	-	-	-	-	-	-	-
p5_sc00135.V1.gene53	1107	66	607	34.06	271	2.99214	Up	9.78068e-94	5.04818e-92	-	-	-	-	-	-	-
p5_sc00009.V1.gene200	648	36	331	32.51	258.61	2.99182	Up	7.85248e-52	2.25741e-50	-	-	-	-	-	-	-
p5_sc00203.V1.gene103	1164	69	634	33.81	268.75	2.99074	Up	8.67376e-98	4.7548e-96	-	-	-	-	-	-	-
p5_sc00867.V1.gene10	1044	11	101	6.03	47.91	2.9901	Up	9.12252e-17	9.60136e-16	-	-	-	-	-	-	-
p5_sc00020.V1.gene116	618	46	422	43.69	346.71	2.98835	Up	1.38781e-65	5.09063e-64	-	-	-	-	-	-	-
p5_sc00020.V1.gene535	459	12	110	15.68	124.34	2.98729	Up	3.9294e-18	4.38783e-17	-	-	-	-	-	-	-
p5_sc00182.V1.gene14	1947	8	73	2.31	18.27	2.98351	Up	1.97238e-12	1.62544e-11	-	-	-	-	-	-	-
p5_sc00037.V1.gene737	1314	8.61	78.39	3.72	29.33	2.979	Up	1.4428e-13	1.28449e-12	-	-	-	-	-	-	-
p5_sc00014.V1.gene718	2160	32	291.65	8.33	65.66	2.97863	Up	1.61922e-45	4.09745e-44	-	-	-	-	-	-	-
p5_sc00375.V1.gene18	1113	35	317.02	17.96	140.75	2.97028	Up	2.35292e-49	6.48509e-48	-	-	-	-	-	-	-
p5_sc00382.V1.gene36	1332	28.4	256.9	12.11	94.78	2.96838	Up	2.53288e-40	5.79818e-39	-	-	-	-	-	-	-
p5_sc00033.V1.gene596	2505	52	470	11.64	91.02	2.96709	Up	2.38048e-72	9.7277e-71	-	-	-	-	-	-	-
p5_sc00309.V1.gene86	1305	27	244	11.76	91.94	2.9668	Up	2.70788e-38	5.86225e-37	-	-	-	-	-	-	-
p5_sc00102.V1.gene119	3681	22	199	3.34	26.11	2.96668	Up	1.63921e-31	2.95165e-30	-	-	-	-	-	-	-
p5_sc00389.V1.gene57	1290	16	144	7.05	54.91	2.96137	Up	3.91646e-23	5.3525e-22	-	-	-	-	-	-	-
p5_sc00037.V1.gene539	1059	5.99	53.98	3.24	25.23	2.96107	Up	6.70358e-10	4.66721e-09	-	-	-	-	-	-	-
p5_sc00068.V1.gene378	450	4	36	5.34	41.58	2.96098	Up	1.13229e-06	5.87733e-06	-	-	-	-	-	-	-
p5_sc00065.V1.gene286	1743	39	351	12.63	98.32	2.96063	Up	2.54696e-54	7.6233e-53	-	-	-	-	-	-	-
p5_sc02488.V1.gene4	1446	2.24	20.19	0.88	6.85	2.96053	Up	0.000264792	0.000986209	-	-	-	-	-	-	-
p5_sc00654.V1.gene35	900	5	45	3.2	24.9	2.96	Up	4.58036e-08	2.73527e-07	-	-	-	-	-	-	-
p5_sc00121.V1.gene71	1098	125.75	1129.83	65.45	508.7	2.95835	Up	2.30002e-171	2.17036e-169	-	-	-	-	-	-	-
p5_sc00229.V1.gene96	867	3	27	2	15.54	2.95791	Up	2.87818e-05	0.000124444	-	-	-	-	-	-	-
p5_sc00076.V1.gene142	3798	4	36	0.59	4.58	2.95656	Up	1.13229e-06	5.87856e-06	-	-	-	-	-	-	-
p5_sc00198.V1.gene42	2541	33	295.6	7.28	56.43	2.95445	Up	9.45444e-46	2.4122e-44	-	-	-	-	-	-	-
p5_sc00059.V1.gene546	2763	6	53.73	1.22	9.42	2.94885	Up	3.17088e-09	2.1034e-08	-	-	-	-	-	-	-
p5_sc00050.V1.gene450	3165	15	133.92	2.65	20.46	2.94874	Up	2.52774e-21	3.20479e-20	-	-	-	-	-	-	-
p5_sc00026.V1.gene657	432	11	98	15.35	118.33	2.94651	Up	4.31818e-16	4.39154e-15	-	-	-	-	-	-	-
p5_sc00234.V1.gene134	540	8.04	71.6	8.82	67.93	2.9452	Up	5.5666e-12	4.46538e-11	-	-	-	-	-	-	-
p5_sc00006.V1.gene732	2178	39	347	10.06	77.46	2.94482	Up	1.99951e-53	5.93445e-52	-	-	-	-	-	-	-
p5_sc00177.V1.gene7	1596	20	178	7.09	54.56	2.94399	Up	4.00702e-28	6.50463e-27	-	-	-	-	-	-	-
p5_sc00017.V1.gene542	858	184	1636	123.73	951.67	2.94327	Up	1.3508e-245	1.83493e-243	-	-	-	-	-	-	-
p5_sc00054.V1.gene30	876	16	142	10.53	80.83	2.94039	Up	1.09968e-22	1.47999e-21	-	-	-	-	-	-	-
p5_sc00016.V1.gene703	540	30.02	266.18	32.92	252.53	2.93942	Up	3.06424e-41	7.17398e-40	-	-	-	-	-	-	-
p5_sc02859.V1.gene5	2109	4.26	37.52	1.13	8.65	2.93638	Up	6.70854e-07	3.57293e-06	-	-	-	-	-	-	-
p5_sc00569.V1.gene27	1710	6	53	1.98	15.14	2.93479	Up	3.17088e-09	2.10396e-08	-	-	-	-	-	-	-
p5_sc00005.V1.gene382	534	16	141	17.76	135.38	2.93031	Up	1.84082e-22	2.45208e-21	-	-	-	-	-	-	-
p5_sc00021.V1.gene10	1662	18.5	163.01	6.29	47.94	2.9301	Up	4.44596e-26	6.78503e-25	-	-	-	-	-	-	-
p5_sc00274.V1.gene37	1941	151.81	1335.89	44.05	335.31	2.92828	Up	3.442e-200	3.78207e-198	-	-	-	-	-	-	-
p5_sc00028.V1.gene604	1080	18.93	166.51	10.02	76.26	2.92804	Up	9.39516e-27	1.4627e-25	-	-	-	-	-	-	-
p5_sc00039.V1.gene239	672	2.3	20.23	2	15.21	2.92695	Up	0.000264792	0.000985912	-	-	-	-	-	-	-
p5_sc00007.V1.gene154	666	6	52.73	5.27	40.02	2.92485	Up	5.31974e-09	3.4647e-08	-	-	-	-	-	-	-
p5_sc10507.V1.gene1	510	2.58	22.54	3	22.74	2.9222	Up	9.00306e-05	0.000360458	-	-	-	-	-	-	-
p5_sc00124.V1.gene61	594	4	35.02	3.96	30.01	2.92187	Up	1.90657e-06	9.62945e-06	-	-	-	-	-	-	-
p5_sc00012.V1.gene504	834	4	35	2.77	20.97	2.92037	Up	1.90657e-06	9.63142e-06	-	-	-	-	-	-	-
p5_sc00036.V1.gene539	2649	44	385	9.31	70.45	2.91975	Up	1.25423e-58	4.02705e-57	-	-	-	-	-	-	-
p5_sc00008.V1.gene729	1971	18	157	5.14	38.8	2.91622	Up	9.79734e-25	1.42987e-23	-	-	-	-	-	-	-
p5_sc05848.V1.gene1	1218	33.51	292.32	15.67	118.25	2.91576	Up	4.42814e-45	1.11257e-43	-	-	-	-	-	-	-
p5_sc00028.V1.gene217	1113	25	218	12.83	96.79	2.91534	Up	8.57338e-34	1.64693e-32	-	-	-	-	-	-	-
p5_sc00068.V1.gene95	1470	17	148	6.55	49.35	2.91348	Up	2.2438e-23	3.10254e-22	-	-	-	-	-	-	-
p5_sc00037.V1.gene204	2967	82	714	15.46	116.48	2.91347	Up	4.47132e-107	2.69621e-105	-	-	-	-	-	-	-
p5_sc00002.V1.gene1562	765	24	209	18.2	137.09	2.91311	Up	1.94768e-32	3.59615e-31	-	-	-	-	-	-	-
p5_sc00033.V1.gene627	1107	44.57	387.7	23	173.09	2.91182	Up	4.495e-59	1.45649e-57	-	-	-	-	-	-	-
p5_sc00003.V1.gene118	507	55	477	64.55	484.25	2.90726	Up	6.09224e-72	2.46915e-70	-	-	-	-	-	-	-
p5_sc00197.V1.gene19	531	9	78	10.05	75.35	2.90641	Up	6.6267e-13	5.63771e-12	-	-	-	-	-	-	-
p5_sc00027.V1.gene328	1677	54	468	18.19	136.37	2.90631	Up	1.36835e-70	5.43015e-69	-	-	-	-	-	-	-
p5_sc00134.V1.gene271	570	9	78	9.32	69.84	2.90565	Up	6.6267e-13	5.63577e-12	-	-	-	-	-	-	-
p5_sc00014.V1.gene886	2991	27	233.51	5.05	37.79	2.90365	Up	7.74808e-36	1.57529e-34	-	-	-	-	-	-	-
p5_sc00057.V1.gene256	597	17	147.06	16.75	125.34	2.90361	Up	3.7485e-23	5.1343e-22	-	-	-	-	-	-	-
p5_sc00818.V1.gene5	771	3	26	2.26	16.91	2.90348	Up	4.85508e-05	0.000203203	-	-	-	-	-	-	-
p5_sc00050.V1.gene568	1719	17.02	147.16	5.59	41.81	2.90293	Up	3.7485e-23	5.13715e-22	-	-	-	-	-	-	-
p5_sc00042.V1.gene375	1863	27.53	238.04	8.33	62.3	2.90284	Up	5.96058e-37	1.24884e-35	-	-	-	-	-	-	-
p5_sc00099.V1.gene260	2046	15.03	129.66	4.13	30.85	2.90106	Up	1.97603e-20	2.4149e-19	-	-	-	-	-	-	-
p5_sc09542.V1.gene1	1320	19	164	8.18	61.07	2.90029	Up	1.19544e-25	1.79775e-24	-	-	-	-	-	-	-
p5_sc00110.V1.gene218	2964	3	26	0.57	4.25	2.89843	Up	4.85508e-05	0.000203238	-	-	-	-	-	-	-
p5_sc00019.V1.gene108	471	5	43	6.35	47.27	2.8961	Up	1.29304e-07	7.424e-07	-	-	-	-	-	-	-
p5_sc00313.V1.gene59	1404	10	86	4.04	30.06	2.89542	Up	4.72718e-14	4.32532e-13	-	-	-	-	-	-	-
p5_sc00018.V1.gene437	1413	95.35	819.89	38.28	284.71	2.89483	Up	5.85226e-122	3.99683e-120	-	-	-	-	-	-	-
p5_sc00023.V1.gene458	1176	7.19	61.85	3.49	25.94	2.89388	Up	2.21748e-10	1.59693e-09	-	-	-	-	-	-	-
p5_sc00058.V1.gene601	1017	14.9	127.9	8.39	62.34	2.89342	Up	1.23549e-20	1.5242e-19	-	-	-	-	-	-	-
p5_sc00004.V1.gene534	1455	31	266	12.08	89.63	2.89136	Up	1.36819e-40	3.15833e-39	-	-	-	-	-	-	-
p5_sc00136.V1.gene138	2373	11	94.3	2.6	19.29	2.89127	Up	3.38538e-15	3.30817e-14	-	-	-	-	-	-	-
p5_sc00017.V1.gene683	1425	75.9	650.47	30.2	223.92	2.89036	Up	2.10952e-97	1.14876e-95	-	-	-	-	-	-	-
p5_sc00063.V1.gene371	987	7	60	4.07	30.17	2.89001	Up	3.71326e-10	2.63423e-09	-	-	-	-	-	-	-
p5_sc00001.V1.gene1241	906	4.03	34.51	2.56	18.97	2.8895	Up	3.20226e-06	1.56896e-05	-	-	-	-	-	-	-
p5_sc00164.V1.gene162	969	19.62	167.58	11.62	85.88	2.88571	Up	2.56254e-26	3.94481e-25	-	-	-	-	-	-	-
p5_sc00013.V1.gene772	3006	25	213.4	4.65	34.36	2.88543	Up	1.10841e-32	2.06039e-31	-	-	-	-	-	-	-
p5_sc01575.V1.gene2	285	1.99	17.01	4.42	32.66	2.88541	Up	0.00026416	0.000984745	-	-	-	-	-	-	-
p5_sc00092.V1.gene138	408	5.47	46.71	8.13	60.04	2.8846	Up	2.71798e-08	1.65959e-07	-	-	-	-	-	-	-
p5_sc00003.V1.gene268	1380	28	238.97	11.52	85.02	2.88366	Up	2.64156e-36	5.43774e-35	-	-	-	-	-	-	-
p5_sc00070.V1.gene388	564	3.11	26.52	3.26	24.02	2.88129	Up	4.85508e-05	0.000203272	-	-	-	-	-	-	-
p5_sc00170.V1.gene181	1008	128	1089	72.79	535.72	2.87967	Up	1.68269e-160	1.50185e-158	-	-	-	-	-	-	-
p5_sc00020.V1.gene758	441	3	25.42	4.09	30.02	2.87575	Up	8.16328e-05	0.000330908	-	-	-	-	-	-	-
p5_sc00099.V1.gene318	3957	3	25.26	0.42	3.08	2.87447	Up	8.16328e-05	0.000330529	-	-	-	-	-	-	-
p5_sc00200.V1.gene82	1827	15	127	4.63	33.91	2.87263	Up	5.4996e-20	6.61316e-19	-	-	-	-	-	-	-
p5_sc00096.V1.gene118	1974	32	270	9.13	66.62	2.86727	Up	7.76414e-41	1.80237e-39	-	-	-	-	-	-	-
p5_sc00037.V1.gene262	819	29	244	20.47	149.01	2.86383	Up	5.38652e-37	1.13144e-35	-	-	-	-	-	-	-
p5_sc00001.V1.gene142	495	4.05	34.1	4.88	35.52	2.86368	Up	3.20226e-06	1.56864e-05	-	-	-	-	-	-	-
p5_sc00013.V1.gene718	1197	5	42	2.38	17.3	2.86174	Up	2.1657e-07	1.21219e-06	-	-	-	-	-	-	-
p5_sc00003.V1.gene416	1245	10	83.85	4.57	33.16	2.85918	Up	2.19592e-13	1.93477e-12	-	-	-	-	-	-	-
p5_sc00587.V1.gene26	2241	20.5	171.59	5.14	37.21	2.85585	Up	1.45778e-26	2.25677e-25	-	-	-	-	-	-	-
p5_sc00006.V1.gene150	669	11	92	9.61	69.5	2.8544	Up	9.42028e-15	9.02704e-14	-	-	-	-	-	-	-
p5_sc00095.V1.gene228	747	48	401.03	37.32	269.7	2.85333	Up	1.32908e-59	4.34065e-58	-	-	-	-	-	-	-
p5_sc00017.V1.gene321	1602	119	993	42	303.2	2.85181	Up	4.73704e-145	3.74166e-143	-	-	-	-	-	-	-
p5_sc00049.V1.gene301	387	3	25	4.72	34.06	2.85122	Up	8.16328e-05	0.000330691	-	-	-	-	-	-	-
p5_sc00044.V1.gene64	927	3	25	1.86	13.42	2.85101	Up	8.16328e-05	0.000330799	-	-	-	-	-	-	-
p5_sc00108.V1.gene170	327	3	25	5.7	41.08	2.8494	Up	8.16328e-05	0.000330474	-	-	-	-	-	-	-
p5_sc00004.V1.gene721	246	3	25	7.9	56.92	2.84901	Up	8.16328e-05	0.000330745	-	-	-	-	-	-	-
p5_sc02357.V1.gene5	339	3	25	5.48	39.45	2.84778	Up	8.16328e-05	0.000330962	-	-	-	-	-	-	-
p5_sc00032.V1.gene555	1311	31.93	265.64	13.84	99.62	2.84759	Up	2.28062e-40	5.24013e-39	-	-	-	-	-	-	-
p5_sc00281.V1.gene91	690	3	25	2.54	18.28	2.84737	Up	8.16328e-05	0.000330583	-	-	-	-	-	-	-
p5_sc00002.V1.gene885	1875	28	233	8.42	60.58	2.84695	Up	3.3699e-35	6.71346e-34	-	-	-	-	-	-	-
p5_sc00019.V1.gene208	2412	123.02	1023.16	28.62	205.91	2.84692	Up	4.01592e-149	3.24463e-147	-	-	-	-	-	-	-
p5_sc00013.V1.gene335	1053	45	373.98	24.46	175.84	2.84577	Up	2.49974e-55	7.66763e-54	-	-	-	-	-	-	-
p5_sc00006.V1.gene108	2043	3	25	0.83	5.96	2.84413	Up	8.16328e-05	0.000331017	-	-	-	-	-	-	-
p5_sc00211.V1.gene70	1725	39	323	12.76	91.44	2.8412	Up	4.23632e-48	1.13472e-46	-	-	-	-	-	-	-
p5_sc00075.V1.gene493	1431	65	537	25.76	184.07	2.83705	Up	8.15448e-79	3.64563e-77	-	-	-	-	-	-	-
p5_sc00269.V1.gene87	2382	112	921	26.39	187.72	2.83052	Up	1.24009e-133	9.20682e-132	-	-	-	-	-	-	-
p5_sc00403.V1.gene3	651	23.68	194.68	21.28	151.37	2.83051	Up	9.52208e-30	1.62917e-28	-	-	-	-	-	-	-
p5_sc00050.V1.gene332	756	9	73.99	6.91	49.13	2.82985	Up	8.5546e-12	6.79394e-11	-	-	-	-	-	-	-
p5_sc00017.V1.gene869	843	5	41	3.42	24.29	2.82829	Up	3.61926e-07	1.97962e-06	-	-	-	-	-	-	-
p5_sc00046.V1.gene135	888	5	41	3.24	23.01	2.8282	Up	3.61926e-07	1.97919e-06	-	-	-	-	-	-	-
p5_sc00029.V1.gene136	2589	32.88	269.68	7.12	50.51	2.82662	Up	1.29192e-40	2.98506e-39	-	-	-	-	-	-	-
p5_sc00120.V1.gene241	357	5	41	8.61	61.07	2.82638	Up	3.61926e-07	1.9805e-06	-	-	-	-	-	-	-
p5_sc00009.V1.gene793	2229	16	131	4.03	28.56	2.82514	Up	3.0563e-20	3.70397e-19	-	-	-	-	-	-	-
p5_sc00080.V1.gene85	795	5.01	41.02	3.65	25.84	2.82364	Up	3.61926e-07	1.98006e-06	-	-	-	-	-	-	-
p5_sc00181.V1.gene89	1287	11	90	4.86	34.4	2.82338	Up	2.60992e-14	2.43583e-13	-	-	-	-	-	-	-
p5_sc00027.V1.gene730	3432	443.01	3619.96	72.11	509.7	2.82138	Up	0	0	-	-	-	-	-	-	-
p5_sc00226.V1.gene16	1653	6	49	2.05	14.49	2.82136	Up	2.4846e-08	1.52273e-07	-	-	-	-	-	-	-
p5_sc00396.V1.gene22	2709	58.05	473.75	12	84.75	2.82018	Up	3.79266e-69	1.47199e-67	-	-	-	-	-	-	-
p5_sc00025.V1.gene450	3159	6	48.85	1.06	7.48	2.81897	Up	4.13708e-08	2.48315e-07	-	-	-	-	-	-	-
p5_sc00002.V1.gene398	1080	6	49	3.18	22.44	2.81897	Up	2.4846e-08	1.52235e-07	-	-	-	-	-	-	-
p5_sc00001.V1.gene1175	516	6.26	51.04	7.21	50.84	2.81789	Up	8.90892e-09	5.69576e-08	-	-	-	-	-	-	-
p5_sc00267.V1.gene58	933	3.09	25.12	1.9	13.39	2.81708	Up	8.16328e-05	0.000330854	-	-	-	-	-	-	-
p5_sc01572.V1.gene10	1392	104	847	42.39	298.68	2.8168	Up	2.07082e-122	1.4261e-120	-	-	-	-	-	-	-
p5_sc08717.V1.gene1	1248	8	65	3.65	25.64	2.81243	Up	1.21108e-10	8.92976e-10	-	-	-	-	-	-	-
p5_sc00034.V1.gene51	1164	39	316	19.11	133.95	2.80929	Up	1.46379e-46	3.82549e-45	-	-	-	-	-	-	-
p5_sc00655.V1.gene13	195	3.2	25.96	11.14	78.08	2.8092	Up	8.16328e-05	0.000330637	-	-	-	-	-	-	-
p5_sc00051.V1.gene13	678	14	113	12.05	84.16	2.8041	Up	1.60947e-17	1.75445e-16	-	-	-	-	-	-	-
p5_sc00012.V1.gene731	1209	20	161	9.42	65.63	2.80056	Up	2.35184e-24	3.3805e-23	-	-	-	-	-	-	-
p5_sc00239.V1.gene108	618	22.47	180.95	21.34	148.66	2.80038	Up	2.74692e-27	4.34221e-26	-	-	-	-	-	-	-
p5_sc00002.V1.gene247	1308	17.8	143	7.73	53.76	2.79799	Up	2.89986e-22	3.8462e-21	-	-	-	-	-	-	-
p5_sc00017.V1.gene857	3474	4	32	0.64	4.45	2.79766	Up	8.96124e-06	4.1226e-05	-	-	-	-	-	-	-
p5_sc00040.V1.gene485	1428	22.5	180.4	8.93	61.97	2.79484	Up	2.74692e-27	4.33943e-26	-	-	-	-	-	-	-
p5_sc00036.V1.gene663	948	4	32	2.42	16.78	2.79366	Up	8.96124e-06	4.12414e-05	-	-	-	-	-	-	-
p5_sc00005.V1.gene559	2007	3	24	0.84	5.82	2.79256	Up	0.000136781	0.000534392	-	-	-	-	-	-	-
p5_sc00017.V1.gene134	1326	34.95	279.97	14.98	103.77	2.79228	Up	1.47468e-41	3.48884e-40	-	-	-	-	-	-	-
p5_sc00014.V1.gene713	567	5	40	5.2	36.02	2.79221	Up	6.03446e-07	3.22643e-06	-	-	-	-	-	-	-
p5_sc03660.V1.gene3	522	3	24	3.41	23.61	2.79155	Up	0.000136781	0.000534307	-	-	-	-	-	-	-
p5_sc00314.V1.gene7	1050	6	48	3.27	22.64	2.79151	Up	4.13708e-08	2.48255e-07	-	-	-	-	-	-	-
p5_sc00007.V1.gene775	786	12	96	8.84	61.2	2.79141	Up	5.1551e-15	4.99802e-14	-	-	-	-	-	-	-
p5_sc00004.V1.gene626	2046	5.52	44.2	1.52	10.52	2.79099	Up	7.7037e-08	4.52074e-07	-	-	-	-	-	-	-
p5_sc00103.V1.gene93	306	4	32	8.19	56.67	2.79065	Up	8.96124e-06	4.12491e-05	-	-	-	-	-	-	-
p5_sc00033.V1.gene453	993	9	72	5.2	35.97	2.79021	Up	1.42111e-11	1.11501e-10	-	-	-	-	-	-	-
p5_sc00018.V1.gene549	681	4	32	3.43	23.72	2.78982	Up	8.96124e-06	4.12184e-05	-	-	-	-	-	-	-
p5_sc00061.V1.gene311	1653	6.18	49.36	2.11	14.59	2.78966	Up	2.4846e-08	1.5231e-07	-	-	-	-	-	-	-
p5_sc00034.V1.gene652	2376	12.28	98.12	2.9	20.05	2.78948	Up	1.87056e-15	1.8528e-14	-	-	-	-	-	-	-
p5_sc00004.V1.gene543	1239	5	40	2.3	15.9	2.78932	Up	6.03446e-07	3.22782e-06	-	-	-	-	-	-	-
p5_sc00215.V1.gene120	1836	8	64	2.46	17	2.7888	Up	2.01306e-10	1.45693e-09	-	-	-	-	-	-	-
p5_sc00197.V1.gene153	924	3	24	1.87	12.92	2.7885	Up	0.000136781	0.000534476	-	-	-	-	-	-	-
p5_sc00014.V1.gene360	1008	3	24	1.71	11.81	2.78794	Up	0.000136781	0.000534139	-	-	-	-	-	-	-
p5_sc00030.V1.gene310	915	5	39.85	3.14	21.68	2.78753	Up	1.0037e-06	5.24288e-06	-	-	-	-	-	-	-
p5_sc00480.V1.gene13	1089	25.43	202.84	13.35	92.11	2.78652	Up	2.96102e-30	5.14082e-29	-	-	-	-	-	-	-
p5_sc00014.V1.gene468	5784	388.1	3091.96	37.32	257.21	2.78493	Up	0	0	-	-	-	-	-	-	-
p5_sc00032.V1.gene429	1176	28	223	13.58	93.54	2.7841	Up	5.30038e-33	9.94998e-32	-	-	-	-	-	-	-
p5_sc00048.V1.gene68	1797	10.22	81.27	3.21	22.07	2.78144	Up	6.07694e-13	5.19323e-12	-	-	-	-	-	-	-
p5_sc00375.V1.gene16	1128	17	135	8.61	59.11	2.77932	Up	1.67604e-20	2.05539e-19	-	-	-	-	-	-	-
p5_sc00033.V1.gene10	1659	13	103	4.43	30.35	2.77632	Up	6.1379e-16	6.20897e-15	-	-	-	-	-	-	-
p5_sc00019.V1.gene511	1287	20	158	8.84	60.39	2.77219	Up	1.06725e-23	1.49156e-22	-	-	-	-	-	-	-
p5_sc00070.V1.gene400	870	27.45	216.67	18.19	124.23	2.7718	Up	4.36512e-32	7.99399e-31	-	-	-	-	-	-	-
p5_sc00072.V1.gene349	2592	18	142	3.89	26.56	2.77141	Up	2.01436e-21	2.55652e-20	-	-	-	-	-	-	-
p5_sc00075.V1.gene156	7719	84	661	6.04	41.14	2.76792	Up	3.76344e-94	1.95881e-92	-	-	-	-	-	-	-
p5_sc00017.V1.gene275	780	30	236	22.29	151.68	2.76656	Up	1.29163e-34	2.54243e-33	-	-	-	-	-	-	-
p5_sc00052.V1.gene277	771	7	55	5.26	35.78	2.76602	Up	4.76948e-09	3.11864e-08	-	-	-	-	-	-	-
p5_sc00723.V1.gene14	2301	119	933	29.04	196.96	2.76179	Up	6.44708e-132	4.7018e-130	-	-	-	-	-	-	-
p5_sc00001.V1.gene2309	786	53.95	421.8	39.76	268.92	2.75779	Up	7.2034e-61	2.41641e-59	-	-	-	-	-	-	-
p5_sc00084.V1.gene413	918	5	39	3.13	21.14	2.75574	Up	1.0037e-06	5.24178e-06	-	-	-	-	-	-	-
p5_sc00003.V1.gene1452	2097	14	109	3.75	25.29	2.7536	Up	1.21026e-16	1.26303e-15	-	-	-	-	-	-	-
p5_sc00103.V1.gene7	3042	26.05	202.89	4.79	32.27	2.7521	Up	1.21334e-29	2.07165e-28	-	-	-	-	-	-	-
p5_sc00036.V1.gene500	2190	11.55	89.71	2.96	19.91	2.74982	Up	4.33688e-14	3.97998e-13	-	-	-	-	-	-	-
p5_sc00080.V1.gene75	930	4	31	2.47	16.58	2.74686	Up	1.49262e-05	6.70579e-05	-	-	-	-	-	-	-
p5_sc00004.V1.gene1094	1455	146.04	1131.56	56.89	381.3	2.74468	Up	1.80284e-158	1.55844e-156	-	-	-	-	-	-	-
p5_sc00074.V1.gene307	981	11	85	6.43	43.01	2.74178	Up	3.26766e-13	2.84159e-12	-	-	-	-	-	-	-
p5_sc00017.V1.gene629	1905	102	787.48	30.17	201.47	2.73938	Up	1.45833e-110	9.03616e-109	-	-	-	-	-	-	-
p5_sc00121.V1.gene51	1140	14	108	7.01	46.78	2.73841	Up	1.99927e-16	2.06466e-15	-	-	-	-	-	-	-
p5_sc00018.V1.gene240	882	6.84	52.72	4.47	29.8	2.73697	Up	5.31974e-09	3.46379e-08	-	-	-	-	-	-	-
p5_sc00020.V1.gene855	693	3	23.06	2.52	16.78	2.73525	Up	0.000228334	0.00086014	-	-	-	-	-	-	-
p5_sc00271.V1.gene66	840	10.28	79	7.06	46.98	2.73431	Up	1.67325e-12	1.38679e-11	-	-	-	-	-	-	-
p5_sc00012.V1.gene649	3633	49	376	7.53	49.98	2.73063	Up	1.61142e-53	4.78836e-52	-	-	-	-	-	-	-
p5_sc00070.V1.gene454	4074	52	399	7.12	47.25	2.73037	Up	1.07567e-56	3.34935e-55	-	-	-	-	-	-	-
p5_sc00254.V1.gene57	540	3	23	3.29	21.82	2.72949	Up	0.000228334	0.000860009	-	-	-	-	-	-	-
p5_sc00059.V1.gene544	765	6	46	4.55	30.17	2.72918	Up	1.13987e-07	6.57975e-07	-	-	-	-	-	-	-
p5_sc00065.V1.gene18	1080	3	23	1.59	10.53	2.72741	Up	0.000228334	0.000860271	-	-	-	-	-	-	-
p5_sc00091.V1.gene196	1056	26	199	14.09	93.29	2.72705	Up	5.4379e-29	9.10848e-28	-	-	-	-	-	-	-
p5_sc00088.V1.gene230	783	4.19	32	3.1	20.49	2.72458	Up	8.96124e-06	4.12337e-05	-	-	-	-	-	-	-
p5_sc00035.V1.gene283	1545	29.67	226.71	10.87	71.84	2.72444	Up	4.79364e-33	9.01241e-32	-	-	-	-	-	-	-
p5_sc00039.V1.gene547	831	18.94	144.66	13.17	87.01	2.72393	Up	7.35182e-22	9.54116e-21	-	-	-	-	-	-	-
p5_sc00048.V1.gene244	2433	46	351	10.61	70.02	2.72234	Up	6.55306e-50	1.82651e-48	-	-	-	-	-	-	-
p5_sc00337.V1.gene108	636	11.63	88.64	10.71	70.64	2.72153	Up	7.19816e-14	6.51391e-13	-	-	-	-	-	-	-
p5_sc00129.V1.gene248	2451	3	23	0.69	4.55	2.7212	Up	0.000228334	0.000859616	-	-	-	-	-	-	-
p5_sc00007.V1.gene748	1632	126.09	959.55	43.67	287.48	2.71875	Up	2.57828e-133	1.90847e-131	-	-	-	-	-	-	-
p5_sc00069.V1.gene543	4059	281	2133	38.61	253.52	2.71505	Up	8.39664e-294	1.39322e-291	-	-	-	-	-	-	-
p5_sc00002.V1.gene1814	396	39	296	59.88	393.16	2.71497	Up	3.31196e-42	7.94196e-41	-	-	-	-	-	-	-
p5_sc00160.V1.gene239	921	7	53	4.37	28.64	2.71233	Up	1.30768e-08	8.22016e-08	-	-	-	-	-	-	-
p5_sc00049.V1.gene363	588	7	53	7.01	45.91	2.71132	Up	1.30768e-08	8.21807e-08	-	-	-	-	-	-	-
p5_sc08419.V1.gene2	1596	36.99	279.87	13.1	85.78	2.71107	Up	2.51258e-40	5.75704e-39	-	-	-	-	-	-	-
p5_sc00321.V1.gene62	1506	20	151	7.52	49.12	2.70751	Up	3.55106e-22	4.6923e-21	-	-	-	-	-	-	-
p5_sc00049.V1.gene399	1083	79.84	602.81	42.15	275.3	2.7074	Up	2.197e-84	1.03263e-82	-	-	-	-	-	-	-
p5_sc00127.V1.gene53	2694	183.19	1382.86	38.09	248.77	2.70733	Up	1.81508e-190	1.88547e-188	-	-	-	-	-	-	-
p5_sc00221.V1.gene116	1587	9	68	3.21	20.96	2.70699	Up	1.06658e-10	7.89496e-10	-	-	-	-	-	-	-
p5_sc00178.V1.gene169	1455	9	68	3.51	22.91	2.70643	Up	1.06658e-10	7.89259e-10	-	-	-	-	-	-	-
p5_sc01861.V1.gene11	615	52	392.06	49.64	323.78	2.70544	Up	3.50256e-55	1.07171e-53	-	-	-	-	-	-	-
p5_sc00033.V1.gene608	1236	68	511	31.32	203.62	2.70072	Up	2.56552e-71	1.028e-69	-	-	-	-	-	-	-
p5_sc00286.V1.gene35	576	4	30	4.09	26.56	2.69908	Up	2.47848e-05	0.00010828	-	-	-	-	-	-	-
p5_sc00007.V1.gene999	402	4	30	6.04	39.19	2.69787	Up	2.47848e-05	0.000108318	-	-	-	-	-	-	-
p5_sc00127.V1.gene55	1119	68.53	513.49	34.98	226.71	2.69625	Up	9.50958e-72	3.82908e-70	-	-	-	-	-	-	-
p5_sc00051.V1.gene199	2070	4	30	1.09	7.05	2.6933	Up	2.47848e-05	0.000108299	-	-	-	-	-	-	-
p5_sc00099.V1.gene107	597	11.48	85.81	11.31	73.14	2.69306	Up	3.26766e-13	2.84059e-12	-	-	-	-	-	-	-
p5_sc00078.V1.gene180	1782	11.21	83.77	3.55	22.94	2.69197	Up	8.90294e-13	7.50963e-12	-	-	-	-	-	-	-
p5_sc00090.V1.gene190	1302	22	164	9.61	61.94	2.68826	Up	8.42072e-24	1.18287e-22	-	-	-	-	-	-	-
p5_sc00057.V1.gene255	612	25	186	23.99	154.41	2.68626	Up	8.92756e-27	1.39253e-25	-	-	-	-	-	-	-
p5_sc00229.V1.gene142	11016	801.34	5961.83	40.34	259.63	2.68617	Up	0	0	-	-	-	-	-	-	-
p5_sc00001.V1.gene2835	1986	4	29.59	1.13	7.26	2.68365	Up	4.10206e-05	0.000173034	-	-	-	-	-	-	-
p5_sc00360.V1.gene15	1446	26	193	10.19	65.45	2.68324	Up	1.07562e-27	1.72455e-26	-	-	-	-	-	-	-
p5_sc00084.V1.gene275	3204	5	37	0.87	5.58	2.68118	Up	2.7555e-06	1.36221e-05	-	-	-	-	-	-	-
p5_sc00095.V1.gene286	627	5	37	4.68	29.94	2.67749	Up	2.7555e-06	1.36248e-05	-	-	-	-	-	-	-
p5_sc01872.V1.gene11	525	7.35	54.26	8.31	53.06	2.6747	Up	7.90502e-09	5.07757e-08	-	-	-	-	-	-	-
p5_sc00103.V1.gene195	2529	57.45	424.04	12.74	81.33	2.67442	Up	4.14132e-59	1.34365e-57	-	-	-	-	-	-	-
p5_sc00008.V1.gene1020	2502	79	583	17.71	113.04	2.6742	Up	2.70296e-80	1.22615e-78	-	-	-	-	-	-	-
p5_sc01101.V1.gene6	1086	25	184	13.16	83.79	2.67062	Up	2.40456e-26	3.70392e-25	-	-	-	-	-	-	-
p5_sc00134.V1.gene299	2040	6	44	1.65	10.5	2.66985	Up	3.11288e-07	1.71364e-06	-	-	-	-	-	-	-
p5_sc00186.V1.gene51	1203	58.6	428.1	27.75	175.41	2.66017	Up	2.22166e-59	7.23664e-58	-	-	-	-	-	-	-
p5_sc00003.V1.gene602	762	33	241	25.12	158.73	2.65967	Up	6.5844e-34	1.2678e-32	-	-	-	-	-	-	-
p5_sc00193.V1.gene118	504	10	73	11.81	74.59	2.65897	Up	3.38046e-11	2.58666e-10	-	-	-	-	-	-	-
p5_sc00042.V1.gene236	870	7	51	4.64	29.24	2.65575	Up	3.55714e-08	2.15125e-07	-	-	-	-	-	-	-
p5_sc00150.V1.gene188	6072	32	233	2.93	18.46	2.65543	Up	8.92338e-33	1.66375e-31	-	-	-	-	-	-	-
p5_sc00004.V1.gene1183	3798	70.48	513.28	10.36	65.24	2.65473	Up	1.43957e-70	5.69449e-69	-	-	-	-	-	-	-
p5_sc00050.V1.gene607	1359	62.2	452.76	25.99	163.64	2.6545	Up	3.50302e-62	1.21126e-60	-	-	-	-	-	-	-
p5_sc00027.V1.gene729	1371	207.59	1510.15	85.95	540.9	2.65379	Up	8.90946e-204	1.00579e-201	-	-	-	-	-	-	-
p5_sc00069.V1.gene380	1398	48.15	350.04	19.54	122.89	2.65287	Up	1.63382e-48	4.42905e-47	-	-	-	-	-	-	-
p5_sc00023.V1.gene104	1560	23	167	8.34	52.4	2.65145	Up	7.32376e-24	1.03171e-22	-	-	-	-	-	-	-
p5_sc00016.V1.gene961	1455	10.99	79.8	4.28	26.89	2.65139	Up	1.67325e-12	1.38632e-11	-	-	-	-	-	-	-
p5_sc00159.V1.gene240	1392	4	29	1.63	10.23	2.64986	Up	4.10206e-05	0.000173004	-	-	-	-	-	-	-
p5_sc00125.V1.gene91	516	4	29	4.61	28.89	2.64773	Up	4.10206e-05	0.000172975	-	-	-	-	-	-	-
p5_sc00154.V1.gene212	2067	38	275	10.34	64.74	2.64642	Up	2.79174e-38	6.03851e-37	-	-	-	-	-	-	-
p5_sc00074.V1.gene139	921	6	43.43	3.75	23.47	2.64586	Up	5.12592e-07	2.75676e-06	-	-	-	-	-	-	-
p5_sc00078.V1.gene167	1149	9	65	4.47	27.93	2.64347	Up	4.75752e-10	3.35483e-09	-	-	-	-	-	-	-
p5_sc00004.V1.gene523	624	9	65	8.46	52.86	2.64345	Up	4.75752e-10	3.35387e-09	-	-	-	-	-	-	-
p5_sc00102.V1.gene144	1446	19	137.05	7.45	46.48	2.6413	Up	9.52428e-20	1.13315e-18	-	-	-	-	-	-	-
p5_sc00041.V1.gene291	633	19	137	17.59	109.73	2.64113	Up	9.52428e-20	1.1337e-18	-	-	-	-	-	-	-
p5_sc00001.V1.gene2410	633	5	36	4.63	28.83	2.63849	Up	4.54696e-06	2.18027e-05	-	-	-	-	-	-	-
p5_sc00221.V1.gene108	1329	5	35.91	2.14	13.28	2.63357	Up	7.48138e-06	3.48e-05	-	-	-	-	-	-	-
p5_sc00017.V1.gene123	897	25	178.66	16.05	99.22	2.62806	Up	4.62696e-25	6.81718e-24	-	-	-	-	-	-	-
p5_sc00002.V1.gene447	1149	8	57	3.97	24.49	2.62498	Up	6.73284e-09	4.34952e-08	-	-	-	-	-	-	-
p5_sc00128.V1.gene60	645	32	228	29.04	179.02	2.62401	Up	1.04354e-31	1.89146e-30	-	-	-	-	-	-	-
p5_sc00028.V1.gene448	2409	39.36	280.5	9.17	56.52	2.62377	Up	9.03458e-39	1.98192e-37	-	-	-	-	-	-	-
p5_sc00400.V1.gene19	918	7.16	50.99	4.49	27.64	2.62197	Up	5.8484e-08	3.46075e-07	-	-	-	-	-	-	-
p5_sc04128.V1.gene7	720	228.98	1627.18	185.04	1137.51	2.61997	Up	1.51252e-216	1.81525e-214	-	-	-	-	-	-	-
p5_sc00819.V1.gene25	537	4.68	33.24	5.16	31.72	2.61995	Up	5.36434e-06	2.5431e-05	-	-	-	-	-	-	-
p5_sc00073.V1.gene252	1368	20.24	143.76	8.4	51.61	2.61919	Up	1.8638e-20	2.28113e-19	-	-	-	-	-	-	-
p5_sc00020.V1.gene389	3045	27.18	192.81	4.99	30.64	2.6183	Up	6.6948e-27	1.04889e-25	-	-	-	-	-	-	-
p5_sc00082.V1.gene320	1560	87.94	624.07	31.89	195.8	2.6182	Up	2.11536e-84	9.96153e-83	-	-	-	-	-	-	-
p5_sc00038.V1.gene71	360	5.73	40.53	9.77	59.81	2.61396	Up	6.03446e-07	3.22712e-06	-	-	-	-	-	-	-
p5_sc00046.V1.gene18	2013	15	106	4.19	25.64	2.61337	Up	2.0704e-15	2.04582e-14	-	-	-	-	-	-	-
p5_sc00023.V1.gene110	948	29	205	17.58	107.48	2.61206	Up	1.58533e-28	2.60426e-27	-	-	-	-	-	-	-
p5_sc00015.V1.gene296	1347	21.5	151.97	9.07	55.43	2.61149	Up	1.36412e-21	1.74561e-20	-	-	-	-	-	-	-
p5_sc00130.V1.gene83	675	17	119.54	14.7	89.45	2.60527	Up	4.7784e-17	5.11192e-16	-	-	-	-	-	-	-
p5_sc31439.V1.gene1	855	3.33	23.45	2.25	13.69	2.60513	Up	0.000228334	0.000859747	-	-	-	-	-	-	-
p5_sc00036.V1.gene381	960	4	28.02	2.39	14.5	2.60097	Up	6.76572e-05	0.000276249	-	-	-	-	-	-	-
p5_sc00291.V1.gene77	1506	36	252.5	13.54	82.13	2.60068	Up	1.57299e-34	3.09133e-33	-	-	-	-	-	-	-
p5_sc00358.V1.gene45	678	5	35	4.3	26.07	2.59998	Up	7.48138e-06	3.48066e-05	-	-	-	-	-	-	-
p5_sc00112.V1.gene43	1359	4	28	1.67	10.12	2.59929	Up	6.76572e-05	0.000276295	-	-	-	-	-	-	-
p5_sc35844.V1.gene1	450	6	42	8.01	48.51	2.59841	Up	8.41976e-07	4.44031e-06	-	-	-	-	-	-	-
p5_sc00017.V1.gene270	624	10	70	9.4	56.92	2.5982	Up	1.48922e-10	1.09187e-09	-	-	-	-	-	-	-
p5_sc10340.V1.gene1	651	8	55.99	7.19	43.53	2.59795	Up	1.80494e-08	1.1212e-07	-	-	-	-	-	-	-
p5_sc07776.V1.gene1	297	5	34.99	10.59	64.11	2.59785	Up	1.22721e-05	5.56807e-05	-	-	-	-	-	-	-
p5_sc00002.V1.gene167	468	4	28	5.12	30.99	2.59759	Up	6.76572e-05	0.00027634	-	-	-	-	-	-	-
p5_sc00020.V1.gene652	1374	6	41.89	2.48	14.97	2.59366	Up	1.37943e-06	7.08424e-06	-	-	-	-	-	-	-
p5_sc00126.V1.gene209	2787	6	42	1.21	7.3	2.59289	Up	8.41976e-07	4.44126e-06	-	-	-	-	-	-	-
p5_sc00030.V1.gene77	1893	30	209	8.93	53.82	2.59141	Up	8.28058e-29	1.37581e-27	-	-	-	-	-	-	-
p5_sc00007.V1.gene868	729	45.97	319.92	36.66	220.74	2.59007	Up	1.24316e-43	3.04604e-42	-	-	-	-	-	-	-
p5_sc00018.V1.gene127	954	67.96	472.75	40.92	246.24	2.58919	Up	1.46074e-63	5.22631e-62	-	-	-	-	-	-	-
p5_sc00027.V1.gene338	531	19	132.01	21.22	127.51	2.58711	Up	1.10828e-18	1.26735e-17	-	-	-	-	-	-	-
p5_sc00033.V1.gene578	681	39	270	33.42	200.16	2.58237	Up	1.20082e-36	2.49268e-35	-	-	-	-	-	-	-
p5_sc00064.V1.gene410	1761	14	97	4.49	26.89	2.58228	Up	4.65822e-14	4.2638e-13	-	-	-	-	-	-	-
p5_sc00036.V1.gene531	804	13	90	9.36	56.03	2.58162	Up	3.9414e-13	3.41188e-12	-	-	-	-	-	-	-
p5_sc00155.V1.gene199	1320	10	69	4.3	25.7	2.57936	Up	2.43342e-10	1.74888e-09	-	-	-	-	-	-	-
p5_sc00109.V1.gene155	906	11	76	6.99	41.77	2.5791	Up	2.84716e-11	2.19148e-10	-	-	-	-	-	-	-
p5_sc00217.V1.gene98	1044	21	145	11.52	68.78	2.57785	Up	2.58104e-20	3.13722e-19	-	-	-	-	-	-	-
p5_sc00379.V1.gene45	3303	18.56	128.04	3.14	18.74	2.57728	Up	2.13464e-18	2.4098e-17	-	-	-	-	-	-	-
p5_sc00325.V1.gene18	672	9	62	7.82	46.61	2.5754	Up	2.08968e-09	1.40427e-08	-	-	-	-	-	-	-
p5_sc00101.V1.gene217	1155	27	186	13.34	79.48	2.57483	Up	1.25644e-25	1.88718e-24	-	-	-	-	-	-	-
p5_sc00057.V1.gene414	1356	31	213	12.98	77.16	2.57156	Up	4.30382e-29	7.22849e-28	-	-	-	-	-	-	-
p5_sc00036.V1.gene41	1089	4	27.49	2.1	12.48	2.57116	Up	0.000111181	0.000439585	-	-	-	-	-	-	-
p5_sc00020.V1.gene382	639	15	103	13.75	81.68	2.57055	Up	8.9952e-15	8.63309e-14	-	-	-	-	-	-	-
p5_sc29139.V1.gene1	570	4.92	33.76	5.09	30.23	2.57024	Up	5.36434e-06	2.54359e-05	-	-	-	-	-	-	-
p5_sc00005.V1.gene90	1053	7	47.86	3.8	22.5	2.56585	Up	2.5645e-07	1.42157e-06	-	-	-	-	-	-	-
p5_sc00067.V1.gene236	771	6	41	4.51	26.67	2.56402	Up	1.37943e-06	7.08572e-06	-	-	-	-	-	-	-
p5_sc00147.V1.gene11	1179	43.99	300.67	21.27	125.78	2.56401	Up	9.73796e-41	2.25212e-39	-	-	-	-	-	-	-
p5_sc00033.V1.gene454	1950	41.99	286.88	12.13	71.67	2.56279	Up	6.63948e-39	1.46169e-37	-	-	-	-	-	-	-
p5_sc00056.V1.gene240	1473	22	150.06	8.46	49.93	2.56118	Up	8.18274e-21	1.01762e-19	-	-	-	-	-	-	-
p5_sc00008.V1.gene530	924	226	1540	140.68	829.25	2.55939	Up	2.68088e-199	2.93272e-197	-	-	-	-	-	-	-
p5_sc00054.V1.gene49	3093	386	2628	69.79	411.06	2.55826	Up	0	0	-	-	-	-	-	-	-
p5_sc00014.V1.gene930	609	5	34	4.82	28.37	2.55726	Up	1.22721e-05	5.56705e-05	-	-	-	-	-	-	-
p5_sc00004.V1.gene1019	396	107	727.07	164.29	965.72	2.55536	Up	7.3869e-95	3.86102e-93	-	-	-	-	-	-	-
p5_sc00324.V1.gene87	804	5	33.96	3.6	21.14	2.55391	Up	2.00664e-05	8.84632e-05	-	-	-	-	-	-	-
p5_sc00104.V1.gene351	1551	9	61	3.28	19.25	2.55309	Up	3.40978e-09	2.25522e-08	-	-	-	-	-	-	-
p5_sc00003.V1.gene328	2760	77	522	15.62	91.63	2.55243	Up	1.72632e-68	6.60678e-67	-	-	-	-	-	-	-
p5_sc00099.V1.gene224	465	59	400	76.02	445.84	2.55208	Up	7.29786e-53	2.15304e-51	-	-	-	-	-	-	-
p5_sc00020.V1.gene590	1056	9	60.89	4.87	28.55	2.5515	Up	5.55318e-09	3.60913e-08	-	-	-	-	-	-	-
p5_sc00105.V1.gene229	1089	17.8	120.58	9.34	54.75	2.55136	Up	2.92642e-17	3.16491e-16	-	-	-	-	-	-	-
p5_sc00049.V1.gene320	1119	9	60.93	4.59	26.9	2.55104	Up	5.55318e-09	3.61103e-08	-	-	-	-	-	-	-
p5_sc00001.V1.gene993	1728	8	54	2.61	15.26	2.54763	Up	2.94618e-08	1.79184e-07	-	-	-	-	-	-	-
p5_sc00009.V1.gene190	1494	101.36	684.78	38.43	224.58	2.54692	Up	3.63256e-89	1.81064e-87	-	-	-	-	-	-	-
p5_sc00348.V1.gene14	300	4	27	8.37	48.9	2.54653	Up	0.000111181	0.000439726	-	-	-	-	-	-	-
p5_sc00358.V1.gene41	858	4	27	2.69	15.71	2.54601	Up	0.000111181	0.000439656	-	-	-	-	-	-	-
p5_sc00012.V1.gene882	600	4	27	3.92	22.89	2.54579	Up	0.000111181	0.000439796	-	-	-	-	-	-	-
p5_sc00018.V1.gene438	1806	16	108.02	5	29.18	2.54498	Up	2.82694e-15	2.78116e-14	-	-	-	-	-	-	-
p5_sc00055.V1.gene472	1779	4	27	1.27	7.41	2.54465	Up	0.000111181	0.000439515	-	-	-	-	-	-	-
p5_sc00101.V1.gene122	546	4	27	4.34	25.31	2.54394	Up	0.000111181	0.000439867	-	-	-	-	-	-	-
p5_sc00017.V1.gene430	1209	8	53.93	3.77	21.98	2.54355	Up	4.79868e-08	2.86081e-07	-	-	-	-	-	-	-
p5_sc00059.V1.gene392	2613	147	989.82	31.53	183.66	2.54224	Up	1.29638e-127	9.18351e-126	-	-	-	-	-	-	-
p5_sc00010.V1.gene144	1350	24.87	167.38	10.46	60.91	2.5418	Up	2.72996e-23	3.76634e-22	-	-	-	-	-	-	-
p5_sc00042.V1.gene97	813	78	525	55.49	323.08	2.54159	Up	1.45125e-68	5.56268e-67	-	-	-	-	-	-	-
p5_sc00001.V1.gene1906	588	22	148.03	22.03	128.23	2.54119	Up	2.15906e-20	2.63207e-19	-	-	-	-	-	-	-
p5_sc00001.V1.gene769	1134	29	195	14.6	84.92	2.54014	Up	2.06028e-26	3.17756e-25	-	-	-	-	-	-	-
p5_sc00072.V1.gene456	909	32	215	20.26	117.76	2.53914	Up	5.86084e-29	9.79699e-28	-	-	-	-	-	-	-
p5_sc00010.V1.gene23	1623	32	215	11.15	64.78	2.5385	Up	5.86084e-29	9.80362e-28	-	-	-	-	-	-	-
p5_sc00127.V1.gene131	1638	47.94	321.68	16.54	96.01	2.53723	Up	6.31586e-43	1.53236e-41	-	-	-	-	-	-	-
p5_sc00004.V1.gene283	1194	15	100.47	7.16	41.48	2.53438	Up	3.8674e-14	3.56369e-13	-	-	-	-	-	-	-
p5_sc00004.V1.gene533	765	13	87	9.86	57.06	2.53282	Up	1.70105e-12	1.40888e-11	-	-	-	-	-	-	-
p5_sc00013.V1.gene724	1902	30.79	205.91	9.12	52.76	2.53234	Up	5.8025e-28	9.37003e-27	-	-	-	-	-	-	-
p5_sc00118.V1.gene224	1473	4	26.76	1.54	8.9	2.53087	Up	0.000181992	0.000698879	-	-	-	-	-	-	-
p5_sc00003.V1.gene1380	714	34	227	27.72	160.09	2.52988	Up	2.24518e-30	3.91726e-29	-	-	-	-	-	-	-
p5_sc00069.V1.gene152	3171	12.47	83.28	2.2	12.7	2.52925	Up	3.34434e-12	2.71891e-11	-	-	-	-	-	-	-
p5_sc00043.V1.gene177	660	15	100	13.29	76.63	2.52757	Up	3.8674e-14	3.56236e-13	-	-	-	-	-	-	-
p5_sc00125.V1.gene55	609	6	40	5.79	33.38	2.52735	Up	2.25382e-06	1.12842e-05	-	-	-	-	-	-	-
p5_sc00005.V1.gene179	2319	138	919	33.41	192.48	2.52636	Up	6.19924e-118	4.00167e-116	-	-	-	-	-	-	-
p5_sc00130.V1.gene79	2499	109	724	24.46	140.56	2.52269	Up	3.9837e-93	2.04759e-91	-	-	-	-	-	-	-
p5_sc00002.V1.gene476	624	55.8	369.78	52.45	300.71	2.51936	Up	1.4251e-48	3.87173e-47	-	-	-	-	-	-	-
p5_sc00004.V1.gene686	1350	19	125.85	7.99	45.8	2.51908	Up	3.31152e-17	3.57046e-16	-	-	-	-	-	-	-
p5_sc00048.V1.gene292	969	24	159	14.22	81.49	2.5187	Up	1.32438e-21	1.69651e-20	-	-	-	-	-	-	-
p5_sc00049.V1.gene361	918	7.02	46.46	4.4	25.19	2.51728	Up	4.17758e-07	2.26447e-06	-	-	-	-	-	-	-
p5_sc00006.V1.gene434	1011	13	86	7.37	42.18	2.51682	Up	2.76192e-12	2.25729e-11	-	-	-	-	-	-	-
p5_sc00273.V1.gene87	789	26	172	19.09	109.22	2.51635	Up	3.09918e-23	4.26146e-22	-	-	-	-	-	-	-
p5_sc00087.V1.gene7	735	5	33	3.95	22.57	2.51448	Up	2.00664e-05	8.84474e-05	-	-	-	-	-	-	-
p5_sc00005.V1.gene91	741	6.22	41.11	4.88	27.88	2.51428	Up	1.37943e-06	7.08719e-06	-	-	-	-	-	-	-
p5_sc00001.V1.gene833	1941	5	33	1.45	8.28	2.51358	Up	2.00664e-05	8.85263e-05	-	-	-	-	-	-	-
p5_sc00185.V1.gene68	1704	36.38	239.88	12.05	68.77	2.51275	Up	8.60422e-32	1.56298e-30	-	-	-	-	-	-	-
p5_sc00011.V1.gene918	1299	23.62	155.85	10.34	59	2.51248	Up	2.5887e-21	3.27871e-20	-	-	-	-	-	-	-
p5_sc32138.V1.gene1	1113	7.02	46.25	3.6	20.53	2.51166	Up	4.17758e-07	2.26397e-06	-	-	-	-	-	-	-
p5_sc00335.V1.gene3	1413	55.67	367	22.35	127.44	2.51147	Up	3.73708e-48	1.00317e-46	-	-	-	-	-	-	-
p5_sc00241.V1.gene112	2466	8.99	59.11	2.04	11.63	2.51121	Up	2.49198e-09	1.66647e-08	-	-	-	-	-	-	-
p5_sc00042.V1.gene658	813	40.69	268.02	28.95	164.94	2.51031	Up	1.13972e-35	2.30773e-34	-	-	-	-	-	-	-
p5_sc00012.V1.gene980	894	5.01	33	3.23	18.39	2.50932	Up	2.00664e-05	8.85105e-05	-	-	-	-	-	-	-
p5_sc00070.V1.gene455	510	5.08	33.35	5.92	33.64	2.50651	Up	2.00664e-05	8.84948e-05	-	-	-	-	-	-	-
p5_sc01791.V1.gene10	1605	63	413.54	22.2	126.03	2.50514	Up	2.1866e-53	6.48193e-52	-	-	-	-	-	-	-
p5_sc00194.V1.gene27	372	183.27	1202.47	301.5	1711.24	2.50481	Up	2.49756e-152	2.07903e-150	-	-	-	-	-	-	-
p5_sc00083.V1.gene359	2097	50	328	13.41	76.1	2.50459	Up	9.64916e-43	2.33193e-41	-	-	-	-	-	-	-
p5_sc00224.V1.gene23	654	3.8	24.93	3.4	19.29	2.50425	Up	0.000136781	0.000534223	-	-	-	-	-	-	-
p5_sc00017.V1.gene299	1245	9.35	61.37	4.28	24.27	2.50349	Up	3.40978e-09	2.25582e-08	-	-	-	-	-	-	-
p5_sc00025.V1.gene234	1596	166.64	1090.22	59.04	334.17	2.50082	Up	2.81552e-138	2.16848e-136	-	-	-	-	-	-	-
p5_sc00065.V1.gene285	426	15	98	21.26	120.15	2.49862	Up	1.01635e-13	9.13381e-13	-	-	-	-	-	-	-
p5_sc00001.V1.gene1808	4440	4	26	0.5	2.82	2.4957	Up	0.000181992	0.000699205	-	-	-	-	-	-	-
p5_sc00038.V1.gene522	915	127.47	830.67	80.15	451.87	2.49513	Up	2.1475e-105	1.28866e-103	-	-	-	-	-	-	-
p5_sc11267.V1.gene1	1785	15.19	98.95	4.8	27.05	2.49452	Up	1.01635e-13	9.13049e-13	-	-	-	-	-	-	-
p5_sc00099.V1.gene5	1194	6	39	2.86	16.1	2.49297	Up	3.6721e-06	1.78606e-05	-	-	-	-	-	-	-
p5_sc00049.V1.gene544	630	8	52	7.44	41.86	2.4922	Up	7.79868e-08	4.56996e-07	-	-	-	-	-	-	-
p5_sc00018.V1.gene717	831	4	26	2.78	15.64	2.49208	Up	0.000181992	0.000698988	-	-	-	-	-	-	-
p5_sc00002.V1.gene1103	2142	50	325.01	13.12	73.79	2.49166	Up	4.0604e-42	9.71784e-41	-	-	-	-	-	-	-
p5_sc00134.V1.gene135	2316	8	52	1.94	10.91	2.49152	Up	7.79868e-08	4.57105e-07	-	-	-	-	-	-	-
p5_sc00028.V1.gene151	891	14	91	9.05	50.89	2.49139	Up	8.57382e-13	7.24438e-12	-	-	-	-	-	-	-
p5_sc00065.V1.gene88	855	4	26	2.7	15.18	2.49114	Up	0.000181992	0.000699096	-	-	-	-	-	-	-
p5_sc00016.V1.gene109	579	12	78	12.22	68.69	2.49086	Up	3.79848e-11	2.89042e-10	-	-	-	-	-	-	-
p5_sc00012.V1.gene128	1044	14	91	7.68	43.17	2.49085	Up	8.57382e-13	7.2419e-12	-	-	-	-	-	-	-
p5_sc00005.V1.gene292	1818	14	90.75	4.34	24.35	2.48815	Up	1.3867e-12	1.15627e-11	-	-	-	-	-	-	-
p5_sc00057.V1.gene222	1761	18.01	116.79	5.77	32.37	2.48801	Up	7.25156e-16	7.32354e-15	-	-	-	-	-	-	-
p5_sc00080.V1.gene88	2046	26	168.56	7.15	40.1	2.48759	Up	2.11634e-22	2.81757e-21	-	-	-	-	-	-	-
p5_sc00005.V1.gene738	1371	50	324	20.7	116.05	2.48704	Up	6.55008e-42	1.55709e-40	-	-	-	-	-	-	-
p5_sc00014.V1.gene751	1311	22	142.21	9.54	53.33	2.48289	Up	3.8857e-19	4.52715e-18	-	-	-	-	-	-	-
p5_sc00117.V1.gene235	3606	5	32	0.77	4.29	2.47805	Up	3.27008e-05	0.000140236	-	-	-	-	-	-	-
p5_sc00003.V1.gene661	1791	5	32.09	1.57	8.74	2.47687	Up	3.27008e-05	0.000140188	-	-	-	-	-	-	-
p5_sc00002.V1.gene1916	687	7	45	5.94	33.05	2.47612	Up	6.78806e-07	3.61372e-06	-	-	-	-	-	-	-
p5_sc00034.V1.gene223	1302	49.31	317.08	21.53	119.76	2.47573	Up	5.38778e-41	1.25426e-39	-	-	-	-	-	-	-
p5_sc00208.V1.gene61	891	37	237.61	23.92	132.88	2.47383	Up	7.7812e-31	1.37706e-29	-	-	-	-	-	-	-
p5_sc00132.V1.gene130	984	19	122	11.08	61.54	2.47357	Up	1.39928e-16	1.45538e-15	-	-	-	-	-	-	-
p5_sc00111.V1.gene78	1380	12	77	4.94	27.39	2.47107	Up	6.14708e-11	4.61647e-10	-	-	-	-	-	-	-
p5_sc28972.V1.gene1	897	4.73	30.35	3.04	16.85	2.47061	Up	2.47848e-05	0.000108261	-	-	-	-	-	-	-
p5_sc00145.V1.gene35	741	5	32	3.92	21.7	2.46877	Up	3.27008e-05	0.000140261	-	-	-	-	-	-	-
p5_sc00027.V1.gene251	957	47	300	28.21	155.75	2.46495	Up	1.52416e-38	3.33173e-37	-	-	-	-	-	-	-
p5_sc00109.V1.gene95	1425	75.84	484	30.18	166.62	2.4649	Up	1.17833e-61	4.01265e-60	-	-	-	-	-	-	-
p5_sc00289.V1.gene24	1335	8	51	3.4	18.77	2.46482	Up	1.26452e-07	7.26536e-07	-	-	-	-	-	-	-
p5_sc00001.V1.gene2748	1539	40	255	14.71	81.13	2.46344	Up	5.8021e-33	1.08836e-31	-	-	-	-	-	-	-
p5_sc00121.V1.gene42	699	11	70	9.17	50.48	2.46072	Up	5.22856e-10	3.67336e-09	-	-	-	-	-	-	-
p5_sc00003.V1.gene327	534	11	70	12.21	67.21	2.46061	Up	5.22856e-10	3.67232e-09	-	-	-	-	-	-	-
p5_sc00116.V1.gene138	1686	11.91	75.73	3.99	21.95	2.45976	Up	4.64344e-11	3.50748e-10	-	-	-	-	-	-	-
p5_sc00027.V1.gene619	1353	170.05	1080.52	71.37	392.3	2.45857	Up	4.66312e-134	3.48297e-132	-	-	-	-	-	-	-
p5_sc00005.V1.gene255	456	24.01	152.49	31.59	173.61	2.45831	Up	3.79404e-20	4.58232e-19	-	-	-	-	-	-	-
p5_sc00075.V1.gene136	660	8.99	56.99	7.96	43.67	2.4558	Up	1.10349e-08	6.98273e-08	-	-	-	-	-	-	-
p5_sc00017.V1.gene860	672	6	38	5.21	28.57	2.45515	Up	5.96522e-06	2.81071e-05	-	-	-	-	-	-	-
p5_sc00026.V1.gene148	2142	6.63	42	1.74	9.54	2.4549	Up	8.41976e-07	4.44221e-06	-	-	-	-	-	-	-
p5_sc00028.V1.gene149	240	6	38	16.26	89.07	2.45361	Up	5.96522e-06	2.81125e-05	-	-	-	-	-	-	-
p5_sc00315.V1.gene21	732	9	57	7.15	39.16	2.45337	Up	2.37002e-08	1.45648e-07	-	-	-	-	-	-	-
p5_sc00018.V1.gene806	2034	190.96	1208.9	52.83	289.31	2.45319	Up	8.27134e-150	6.72672e-148	-	-	-	-	-	-	-
p5_sc00068.V1.gene162	921	18	113.91	11.24	61.55	2.45312	Up	3.04048e-15	2.98411e-14	-	-	-	-	-	-	-
p5_sc00435.V1.gene38	1200	16	101	7.6	41.49	2.44869	Up	8.22602e-14	7.42233e-13	-	-	-	-	-	-	-
p5_sc00048.V1.gene122	1647	10	63	3.43	18.7	2.44676	Up	4.4639e-09	2.92038e-08	-	-	-	-	-	-	-
p5_sc00017.V1.gene520	2226	54	340	13.63	74.24	2.44541	Up	4.35382e-43	1.06049e-41	-	-	-	-	-	-	-
p5_sc00001.V1.gene2539	816	97	610	68.74	373.95	2.44362	Up	5.88196e-76	2.5423e-74	-	-	-	-	-	-	-
p5_sc00073.V1.gene254	1128	21	132	10.63	57.8	2.44293	Up	1.35583e-17	1.48385e-16	-	-	-	-	-	-	-
p5_sc00035.V1.gene201	1602	7	44	2.47	13.43	2.44288	Up	1.10008e-06	5.71613e-06	-	-	-	-	-	-	-
p5_sc00008.V1.gene335	708	42	264	34.55	187.85	2.44282	Up	9.21602e-34	1.76763e-32	-	-	-	-	-	-	-
p5_sc00118.V1.gene120	1116	11	69	5.63	30.55	2.43997	Up	8.44198e-10	5.83155e-09	-	-	-	-	-	-	-
p5_sc00016.V1.gene550	1185	45.29	284.03	21.79	118.2	2.43949	Up	2.66546e-36	5.48238e-35	-	-	-	-	-	-	-
p5_sc00275.V1.gene62	486	14	87.74	17.2	93.23	2.43839	Up	5.8172e-12	4.66036e-11	-	-	-	-	-	-	-
p5_sc00037.V1.gene134	504	15	94	17.72	96.04	2.43826	Up	6.91144e-13	5.87389e-12	-	-	-	-	-	-	-
p5_sc00002.V1.gene1848	2871	108.23	677.33	21.1	114.24	2.43675	Up	6.24294e-84	2.91766e-82	-	-	-	-	-	-	-
p5_sc00099.V1.gene104	1971	44.95	280.43	12.84	69.3	2.43221	Up	5.26822e-36	1.07464e-34	-	-	-	-	-	-	-
p5_sc00348.V1.gene71	1389	26	162	10.62	57.25	2.43049	Up	3.68982e-21	4.63298e-20	-	-	-	-	-	-	-
p5_sc18204.V1.gene1	396	22	136.93	33.78	181.87	2.42867	Up	6.76904e-18	7.48774e-17	-	-	-	-	-	-	-
p5_sc00001.V1.gene218	660	27	168	23.92	128.74	2.42817	Up	7.15928e-22	9.29616e-21	-	-	-	-	-	-	-
p5_sc00043.V1.gene358	1131	5	31	2.52	13.54	2.42573	Up	5.31016e-05	0.000220385	-	-	-	-	-	-	-
p5_sc00173.V1.gene231	3666	5	31	0.76	4.08	2.4245	Up	5.31016e-05	0.000220348	-	-	-	-	-	-	-
p5_sc00009.V1.gene222	960	10	62	5.98	32.08	2.42346	Up	7.2015e-09	4.64015e-08	-	-	-	-	-	-	-
p5_sc00068.V1.gene234	630	5.2	32.24	4.84	25.96	2.42321	Up	3.27008e-05	0.000140212	-	-	-	-	-	-	-
p5_sc00012.V1.gene246	1650	41	254.01	14.04	75.25	2.42215	Up	3.13316e-32	5.76348e-31	-	-	-	-	-	-	-
p5_sc00016.V1.gene929	468	32	198	40.94	219.16	2.4204	Up	1.98464e-25	2.9558e-24	-	-	-	-	-	-	-
p5_sc00020.V1.gene351	1677	50	309.02	16.84	90.04	2.41867	Up	8.1237e-39	1.78526e-37	-	-	-	-	-	-	-
p5_sc00071.V1.gene16	486	25.24	155.96	31	165.72	2.41841	Up	3.05644e-20	3.70232e-19	-	-	-	-	-	-	-
p5_sc00126.V1.gene238	2031	5	31	1.39	7.43	2.41828	Up	5.31016e-05	0.000220422	-	-	-	-	-	-	-
p5_sc00055.V1.gene503	504	17	105	20.08	107.28	2.41755	Up	4.08978e-14	3.7574e-13	-	-	-	-	-	-	-
p5_sc00696.V1.gene31	1650	14.44	89	4.94	26.37	2.41631	Up	2.23966e-12	1.84202e-11	-	-	-	-	-	-	-
p5_sc00013.V1.gene167	1128	129	796	65.3	348.55	2.41621	Up	2.5151e-97	1.36661e-95	-	-	-	-	-	-	-
p5_sc00002.V1.gene63	657	6	37	5.34	28.49	2.41554	Up	9.66044e-06	4.42123e-05	-	-	-	-	-	-	-
p5_sc00102.V1.gene300	1104	12	74	6.21	33.13	2.41547	Up	2.57964e-10	1.85074e-09	-	-	-	-	-	-	-
p5_sc00116.V1.gene57	1389	68.24	420.7	27.88	148.68	2.41491	Up	3.55814e-52	1.03128e-50	-	-	-	-	-	-	-
p5_sc00095.V1.gene19	1089	20.41	125.69	10.71	57.07	2.41377	Up	1.12957e-16	1.18182e-15	-	-	-	-	-	-	-
p5_sc00074.V1.gene269	1596	6	37	2.13	11.34	2.4125	Up	9.66044e-06	4.42205e-05	-	-	-	-	-	-	-
p5_sc00236.V1.gene65	1215	21	129	9.85	52.32	2.40917	Up	5.62462e-17	5.99903e-16	-	-	-	-	-	-	-
p5_sc00423.V1.gene63	1503	7	43	2.64	14.02	2.40888	Up	1.77794e-06	9.01848e-06	-	-	-	-	-	-	-
p5_sc00382.V1.gene35	921	45.34	278.26	28.32	150.34	2.40834	Up	4.55874e-35	9.05267e-34	-	-	-	-	-	-	-
p5_sc00048.V1.gene289	2724	86.26	529.37	17.74	94.17	2.40826	Up	4.14022e-65	1.51418e-63	-	-	-	-	-	-	-
p5_sc00001.V1.gene2383	849	15	92	10.2	54.11	2.40733	Up	1.78773e-12	1.47869e-11	-	-	-	-	-	-	-
p5_sc00099.V1.gene208	1521	272.84	1672	101.55	538.38	2.40643	Up	6.74198e-202	7.47453e-200	-	-	-	-	-	-	-
p5_sc00002.V1.gene465	585	8	48.99	8.05	42.67	2.40616	Up	5.31282e-07	2.85293e-06	-	-	-	-	-	-	-
p5_sc00061.V1.gene186	645	8	49	7.26	38.47	2.40569	Up	3.30078e-07	1.81466e-06	-	-	-	-	-	-	-
p5_sc00045.V1.gene468	1785	22.41	137.2	7.08	37.51	2.40545	Up	4.21418e-18	4.70159e-17	-	-	-	-	-	-	-
p5_sc00003.V1.gene742	1278	18	110.22	8.01	42.43	2.40521	Up	1.26169e-14	1.1988e-13	-	-	-	-	-	-	-
p5_sc00069.V1.gene118	963	7	42.81	4.17	22.08	2.40462	Up	2.86534e-06	1.41228e-05	-	-	-	-	-	-	-
p5_sc00041.V1.gene232	990	8	49	4.64	24.56	2.40411	Up	3.30078e-07	1.81305e-06	-	-	-	-	-	-	-
p5_sc00061.V1.gene381	1446	8	49	3.14	16.62	2.40408	Up	3.30078e-07	1.81345e-06	-	-	-	-	-	-	-
p5_sc00018.V1.gene52	1398	8	49	3.25	17.2	2.4039	Up	3.30078e-07	1.81425e-06	-	-	-	-	-	-	-
p5_sc00038.V1.gene151	1062	10.25	62.63	5.52	29.19	2.40273	Up	7.2015e-09	4.63894e-08	-	-	-	-	-	-	-
p5_sc00037.V1.gene100	3219	59.88	365.98	10.4	54.98	2.40232	Up	1.33537e-45	3.38955e-44	-	-	-	-	-	-	-
p5_sc00259.V1.gene81	741	23.24	141.99	18.22	96.31	2.40216	Up	2.09964e-18	2.37138e-17	-	-	-	-	-	-	-
p5_sc00014.V1.gene849	2643	10	61	2.12	11.19	2.40007	Up	1.15944e-08	7.33116e-08	-	-	-	-	-	-	-
p5_sc00080.V1.gene148	1401	61	372	24.7	130.31	2.39936	Up	5.38802e-46	1.37896e-44	-	-	-	-	-	-	-
p5_sc00116.V1.gene155	624	11	67	10.34	54.49	2.39776	Up	2.18862e-09	1.46916e-08	-	-	-	-	-	-	-
p5_sc00009.V1.gene74	2268	263	1602	65.13	343.2	2.39766	Up	2.73256e-192	2.88705e-190	-	-	-	-	-	-	-
p5_sc00232.V1.gene105	744	16.33	99.13	12.75	66.95	2.39259	Up	2.13108e-13	1.88032e-12	-	-	-	-	-	-	-
p5_sc00085.V1.gene310	1788	525.97	3192.22	165.94	871.23	2.39239	Up	0	0	-	-	-	-	-	-	-
p5_sc00217.V1.gene18	801	9.12	55.31	6.59	34.57	2.39117	Up	6.16956e-08	3.64468e-07	-	-	-	-	-	-	-
p5_sc00116.V1.gene124	1305	39.99	242.38	17.42	91.33	2.39034	Up	8.22614e-31	1.45268e-29	-	-	-	-	-	-	-
p5_sc34348.V1.gene1	423	6.01	36.28	8.58	44.83	2.38541	Up	1.55943e-05	6.97932e-05	-	-	-	-	-	-	-
p5_sc00007.V1.gene649	1101	14	84.5	7.27	37.94	2.38369	Up	2.4079e-11	1.86324e-10	-	-	-	-	-	-	-
p5_sc00018.V1.gene595	1614	8	48.16	2.8	14.59	2.38148	Up	5.31282e-07	2.85231e-06	-	-	-	-	-	-	-
p5_sc00008.V1.gene172	1191	32.01	192.74	15.32	79.79	2.38079	Up	3.33976e-24	4.76451e-23	-	-	-	-	-	-	-
p5_sc00025.V1.gene64	1317	52.95	318.58	22.85	118.92	2.37973	Up	1.27662e-39	2.87712e-38	-	-	-	-	-	-	-
p5_sc00014.V1.gene177	474	9.99	60	12.6	65.5	2.37807	Up	5.55318e-09	3.61008e-08	-	-	-	-	-	-	-
p5_sc00054.V1.gene393	951	6	36	3.62	18.81	2.37744	Up	1.55943e-05	6.97679e-05	-	-	-	-	-	-	-
p5_sc00379.V1.gene12	978	14	84.05	8.21	42.66	2.37743	Up	2.4079e-11	1.86266e-10	-	-	-	-	-	-	-
p5_sc00422.V1.gene50	894	8.21	49.3	5.29	27.48	2.37704	Up	3.30078e-07	1.81385e-06	-	-	-	-	-	-	-
p5_sc00003.V1.gene1102	1734	95.49	573.22	31.09	161.42	2.3763	Up	1.95737e-69	7.62081e-68	-	-	-	-	-	-	-
p5_sc00038.V1.gene510	663	89	534	78.46	407.24	2.37585	Up	1.38699e-64	5.02794e-63	-	-	-	-	-	-	-
p5_sc00024.V1.gene599	1575	49	294	17.6	91.34	2.37567	Up	2.84652e-36	5.84992e-35	-	-	-	-	-	-	-
p5_sc00007.V1.gene791	1782	15	90	4.75	24.65	2.37559	Up	4.5979e-12	3.70394e-11	-	-	-	-	-	-	-
p5_sc00087.V1.gene203	606	6	36	5.82	30.2	2.37546	Up	1.55943e-05	6.98058e-05	-	-	-	-	-	-	-
p5_sc00002.V1.gene428	573	7	42	7.21	37.4	2.37497	Up	2.86534e-06	1.41284e-05	-	-	-	-	-	-	-
p5_sc00134.V1.gene83	1797	95.02	569.75	29.83	154.7	2.37464	Up	1.26807e-68	4.8681e-67	-	-	-	-	-	-	-
p5_sc00094.V1.gene86	1644	7	42	2.41	12.49	2.37367	Up	2.86534e-06	1.41256e-05	-	-	-	-	-	-	-
p5_sc00039.V1.gene280	1254	44.45	266.02	20.17	104.43	2.37225	Up	3.92312e-33	7.39263e-32	-	-	-	-	-	-	-
p5_sc00002.V1.gene1427	1053	23.28	139.1	12.65	65.4	2.37015	Up	5.38804e-18	5.9708e-17	-	-	-	-	-	-	-
p5_sc00001.V1.gene1871	1941	46.39	276.88	13.46	69.5	2.36833	Up	3.81648e-34	7.40038e-33	-	-	-	-	-	-	-
p5_sc00050.V1.gene536	1392	9.9	59.04	4.04	20.82	2.36554	Up	9.02614e-09	5.76028e-08	-	-	-	-	-	-	-
p5_sc00001.V1.gene1707	1161	33.96	202.03	16.69	85.87	2.36317	Up	9.9218e-26	1.49662e-24	-	-	-	-	-	-	-
p5_sc31087.V1.gene1	690	3.98	23.63	3.36	17.28	2.36257	Up	0.000228334	0.000859878	-	-	-	-	-	-	-
p5_sc00049.V1.gene299	363	18	107	30.43	156.46	2.36223	Up	5.17894e-14	4.72294e-13	-	-	-	-	-	-	-
p5_sc00017.V1.gene417	3015	15	89	2.78	14.29	2.36185	Up	7.35746e-12	5.86769e-11	-	-	-	-	-	-	-
p5_sc00835.V1.gene10	1536	94.98	564.11	35	179.82	2.36113	Up	4.04868e-68	1.53993e-66	-	-	-	-	-	-	-
p5_sc00019.V1.gene254	1041	99.05	588.09	54.48	279.8	2.3606	Up	1.93986e-70	7.66122e-69	-	-	-	-	-	-	-
p5_sc00071.V1.gene443	978	12	71.2	7.04	36.14	2.35995	Up	1.06575e-09	7.3089e-09	-	-	-	-	-	-	-
p5_sc00173.V1.gene165	1896	29	172	8.62	44.22	2.35894	Up	1.16108e-21	1.49508e-20	-	-	-	-	-	-	-
p5_sc00121.V1.gene43	1089	13	77	6.82	34.97	2.35827	Up	2.02386e-10	1.46432e-09	-	-	-	-	-	-	-
p5_sc00333.V1.gene73	864	14	83	9.35	47.93	2.35789	Up	3.85414e-11	2.93187e-10	-	-	-	-	-	-	-
p5_sc00001.V1.gene1872	1038	39	231	21.52	110.23	2.35677	Up	1.43808e-28	2.36551e-27	-	-	-	-	-	-	-
p5_sc00120.V1.gene73	1299	53.1	314.21	23.24	118.96	2.35579	Up	2.68936e-38	5.82726e-37	-	-	-	-	-	-	-
p5_sc00021.V1.gene56	1701	42.99	253.71	14.27	72.86	2.35214	Up	1.64533e-31	2.96051e-30	-	-	-	-	-	-	-
p5_sc00088.V1.gene65	669	10	59	8.73	44.57	2.35202	Up	2.98638e-08	1.8154e-07	-	-	-	-	-	-	-
p5_sc00020.V1.gene136	2571	24.92	146.95	5.43	27.72	2.3519	Up	6.5088e-19	7.51247e-18	-	-	-	-	-	-	-
p5_sc00002.V1.gene930	1143	142	837.76	70.9	361.87	2.35161	Up	5.36096e-99	2.97173e-97	-	-	-	-	-	-	-
p5_sc00070.V1.gene170	2313	85.18	502.56	20.68	105.54	2.35148	Up	3.88048e-60	1.2843e-58	-	-	-	-	-	-	-
p5_sc00121.V1.gene233	3114	68	401	12.21	62.29	2.35094	Up	2.58884e-48	6.99496e-47	-	-	-	-	-	-	-
p5_sc00016.V1.gene618	930	9	53	5.56	28.35	2.35019	Up	1.59137e-07	9.07156e-07	-	-	-	-	-	-	-
p5_sc00004.V1.gene768	876	9	53	5.92	30.17	2.34945	Up	1.59137e-07	9.06947e-07	-	-	-	-	-	-	-
p5_sc00026.V1.gene648	447	9	53	12.1	61.66	2.34933	Up	1.59137e-07	9.07365e-07	-	-	-	-	-	-	-
p5_sc00972.V1.gene13	801	35	206	25.29	128.76	2.34805	Up	1.59144e-25	2.38167e-24	-	-	-	-	-	-	-
p5_sc00231.V1.gene104	396	7	41.19	10.75	54.71	2.34747	Up	4.60412e-06	2.20425e-05	-	-	-	-	-	-	-
p5_sc00696.V1.gene7	1356	16	94	6.7	34.05	2.34542	Up	2.24852e-12	1.84808e-11	-	-	-	-	-	-	-
p5_sc00034.V1.gene50	1206	68.34	401.27	32.29	163.99	2.34445	Up	2.58884e-48	6.98732e-47	-	-	-	-	-	-	-
p5_sc00001.V1.gene1806	1986	16	94	4.54	23.05	2.344	Up	2.24852e-12	1.84869e-11	-	-	-	-	-	-	-
p5_sc00349.V1.gene64	612	66.08	387.78	63.41	321.92	2.34392	Up	1.70614e-46	4.44947e-45	-	-	-	-	-	-	-
p5_sc00020.V1.gene283	1671	8.01	47	2.71	13.75	2.34307	Up	8.52886e-07	4.49497e-06	-	-	-	-	-	-	-
p5_sc01220.V1.gene2	756	7	41	5.37	27.23	2.3422	Up	4.60412e-06	2.20383e-05	-	-	-	-	-	-	-
p5_sc00004.V1.gene495	2232	152.01	889.99	38.26	193.79	2.34059	Up	1.9033e-104	1.13386e-102	-	-	-	-	-	-	-
p5_sc00159.V1.gene202	3711	26	152	3.91	19.78	2.3388	Up	4.04618e-19	4.70525e-18	-	-	-	-	-	-	-
p5_sc00020.V1.gene383	243	9	52.55	24.03	121.39	2.33674	Up	2.54654e-07	1.41288e-06	-	-	-	-	-	-	-
p5_sc00061.V1.gene203	1233	6	35	2.77	13.98	2.33541	Up	2.5088e-05	0.000109488	-	-	-	-	-	-	-
p5_sc00070.V1.gene171	1062	20	116.38	10.77	54.24	2.33234	Up	7.77764e-15	7.47906e-14	-	-	-	-	-	-	-
p5_sc00025.V1.gene254	678	22	128	18.94	95.33	2.33149	Up	2.89236e-16	2.9659e-15	-	-	-	-	-	-	-
p5_sc00002.V1.gene510	1059	50.91	296.24	27.51	138.46	2.33144	Up	3.59752e-36	7.36881e-35	-	-	-	-	-	-	-
p5_sc00057.V1.gene49	708	22	128	18.1	91.08	2.33114	Up	2.89236e-16	2.96467e-15	-	-	-	-	-	-	-
p5_sc00423.V1.gene21	2373	5.99	34.9	1.42	7.14	2.33003	Up	1.22721e-05	5.56909e-05	-	-	-	-	-	-	-
p5_sc00049.V1.gene353	1635	20	116	6.91	34.69	2.32776	Up	7.77764e-15	7.48197e-14	-	-	-	-	-	-	-
p5_sc00110.V1.gene180	756	10	58	7.68	38.52	2.32643	Up	4.7771e-08	2.84932e-07	-	-	-	-	-	-	-
p5_sc00121.V1.gene70	579	136.22	788.96	138.67	694.75	2.32484	Up	3.79174e-92	1.93684e-90	-	-	-	-	-	-	-
p5_sc00028.V1.gene136	1173	24	139	11.67	58.46	2.32465	Up	1.71886e-17	1.87039e-16	-	-	-	-	-	-	-
p5_sc12280.V1.gene1	492	19	110	23.03	115.35	2.32443	Up	4.04032e-14	3.71334e-13	-	-	-	-	-	-	-
p5_sc00038.V1.gene201	1905	9	52	2.66	13.3	2.32193	Up	2.54654e-07	1.41257e-06	-	-	-	-	-	-	-
p5_sc00003.V1.gene445	4338	45	260	5.78	28.9	2.32193	Up	2.0457e-31	3.67557e-30	-	-	-	-	-	-	-
p5_sc00018.V1.gene432	762	36	208	27.41	136.99	2.3213	Up	1.9838e-25	2.95632e-24	-	-	-	-	-	-	-
p5_sc00004.V1.gene440	1161	21.51	124.27	10.57	52.82	2.32111	Up	5.89982e-16	5.97058e-15	-	-	-	-	-	-	-
p5_sc00036.V1.gene492	1044	22	127	12.06	60.24	2.32049	Up	4.60286e-16	4.67913e-15	-	-	-	-	-	-	-
p5_sc00228.V1.gene44	822	31	179	21.8	108.89	2.32047	Up	4.47878e-22	5.88983e-21	-	-	-	-	-	-	-
p5_sc00075.V1.gene77	921	31	178.82	19.36	96.62	2.31924	Up	7.11378e-22	9.24679e-21	-	-	-	-	-	-	-
p5_sc00154.V1.gene76	1893	13	75	3.87	19.31	2.31894	Up	5.16124e-10	3.62916e-09	-	-	-	-	-	-	-
p5_sc00116.V1.gene102	828	89.74	516.92	62.63	312.09	2.31704	Up	5.93174e-61	1.99253e-59	-	-	-	-	-	-	-
p5_sc00239.V1.gene47	2631	17.1	98.35	3.64	18.12	2.31557	Up	1.09488e-12	9.20079e-12	-	-	-	-	-	-	-
p5_sc00075.V1.gene369	2577	8	46	1.74	8.66	2.31528	Up	1.36544e-06	7.01678e-06	-	-	-	-	-	-	-
p5_sc00002.V1.gene1538	870	12	69	7.95	39.56	2.31502	Up	2.7187e-09	1.81171e-08	-	-	-	-	-	-	-
p5_sc00021.V1.gene613	1011	84.22	483.41	47.75	237.07	2.31174	Up	8.1079e-57	2.53095e-55	-	-	-	-	-	-	-
p5_sc36914.V1.gene2	1077	7.17	41.04	3.8	18.85	2.31049	Up	4.60412e-06	2.2034e-05	-	-	-	-	-	-	-
p5_sc03160.V1.gene4	735	6.4	36.69	5.06	25.1	2.31048	Up	1.55943e-05	6.97805e-05	-	-	-	-	-	-	-
p5_sc00696.V1.gene28	1716	18	103	5.92	29.32	2.30822	Up	3.34344e-13	2.90442e-12	-	-	-	-	-	-	-
p5_sc00567.V1.gene23	1323	29	165.8	12.46	61.6	2.30563	Up	2.991e-20	3.63017e-19	-	-	-	-	-	-	-
p5_sc00111.V1.gene77	495	7	40	8.43	41.67	2.3054	Up	7.3753e-06	3.4326e-05	-	-	-	-	-	-	-
p5_sc00118.V1.gene158	810	54.92	313.01	39.22	193.37	2.3017	Up	1.35535e-37	2.89115e-36	-	-	-	-	-	-	-
p5_sc00016.V1.gene755	573	17	96.88	17.5	86.27	2.3015	Up	2.7663e-12	2.25863e-11	-	-	-	-	-	-	-
p5_sc00100.V1.gene279	2700	6	34	1.24	6.1	2.29847	Up	4.02182e-05	0.000170464	-	-	-	-	-	-	-
p5_sc00144.V1.gene198	3093	40	227	7.23	35.51	2.29616	Up	2.87806e-27	4.5379e-26	-	-	-	-	-	-	-
p5_sc00082.V1.gene220	273	31	176	72.3	355.09	2.29612	Up	1.79032e-21	2.28155e-20	-	-	-	-	-	-	-
p5_sc00262.V1.gene105	1158	35	198.69	17.24	84.67	2.29609	Up	6.44774e-24	9.1038e-23	-	-	-	-	-	-	-
p5_sc00017.V1.gene274	639	34	193	31.17	153.04	2.29568	Up	2.08978e-23	2.89281e-22	-	-	-	-	-	-	-
p5_sc00044.V1.gene591	336	6	34	11.05	54.19	2.29398	Up	4.02182e-05	0.000170493	-	-	-	-	-	-	-
p5_sc00051.V1.gene122	918	12	68	7.52	36.87	2.29364	Up	4.32958e-09	2.83475e-08	-	-	-	-	-	-	-
p5_sc00001.V1.gene2553	339	12.11	68.47	22.09	108.06	2.29037	Up	4.32958e-09	2.834e-08	-	-	-	-	-	-	-
p5_sc00199.V1.gene9	1374	70	395	28.92	141.16	2.28719	Up	4.03614e-46	1.03619e-44	-	-	-	-	-	-	-
p5_sc00100.V1.gene297	3162	17	96	3.01	14.68	2.28602	Up	2.7663e-12	2.26012e-11	-	-	-	-	-	-	-
p5_sc00042.V1.gene499	1440	21	118	8.27	40.19	2.28088	Up	9.5441e-15	9.13861e-14	-	-	-	-	-	-	-
p5_sc00001.V1.gene2056	1395	5	28	2.03	9.85	2.27864	Up	0.00022215	0.000839147	-	-	-	-	-	-	-
p5_sc00128.V1.gene141	753	130	729	100.22	486.16	2.27826	Up	2.51842e-83	1.17256e-81	-	-	-	-	-	-	-
p5_sc00089.V1.gene322	696	5	28.04	4.19	20.31	2.27717	Up	0.00022215	0.000838762	-	-	-	-	-	-	-
p5_sc00001.V1.gene855	927	44.63	250.1	27.69	134.22	2.27716	Up	6.62624e-30	1.14081e-28	-	-	-	-	-	-	-
p5_sc00096.V1.gene271	1284	67.66	379.08	29.97	145.24	2.27685	Up	2.13522e-44	5.3001e-43	-	-	-	-	-	-	-
p5_sc00015.V1.gene457	2067	5	28	1.36	6.59	2.27667	Up	0.00022215	0.000839018	-	-	-	-	-	-	-
p5_sc00019.V1.gene784	888	34.98	195.94	22.7	109.97	2.27635	Up	8.30898e-24	1.1685e-22	-	-	-	-	-	-	-
p5_sc00074.V1.gene58	525	25	140	28.26	136.9	2.27629	Up	3.34778e-17	3.60641e-16	-	-	-	-	-	-	-
p5_sc03249.V1.gene3	1104	45	252	23.29	112.82	2.27624	Up	8.11892e-30	1.39392e-28	-	-	-	-	-	-	-
p5_sc00063.V1.gene308	2658	17.33	96.71	3.65	17.64	2.27288	Up	2.7663e-12	2.25937e-11	-	-	-	-	-	-	-
p5_sc00037.V1.gene340	435	12	67	16.62	80.29	2.2723	Up	6.88104e-09	4.44293e-08	-	-	-	-	-	-	-
p5_sc00018.V1.gene472	1383	14	78	5.74	27.69	2.27024	Up	3.94946e-10	2.79218e-09	-	-	-	-	-	-	-
p5_sc00027.V1.gene658	819	7	39	4.94	23.82	2.26959	Up	1.17765e-05	5.35006e-05	-	-	-	-	-	-	-
p5_sc01211.V1.gene2	759	21	117	16.05	77.38	2.26939	Up	1.51154e-14	1.42905e-13	-	-	-	-	-	-	-
p5_sc00198.V1.gene123	2457	30.99	172.59	7.08	34.09	2.26753	Up	3.66112e-21	4.59928e-20	-	-	-	-	-	-	-
p5_sc00365.V1.gene19	1338	48	267	20.38	98.06	2.26651	Up	2.39668e-31	4.29994e-30	-	-	-	-	-	-	-
p5_sc00019.V1.gene495	1323	91	506.09	39.08	188.03	2.26646	Up	5.5592e-58	1.76205e-56	-	-	-	-	-	-	-
p5_sc00044.V1.gene225	1350	28.96	161.01	12.18	58.59	2.26614	Up	6.1173e-20	7.33809e-19	-	-	-	-	-	-	-
p5_sc00172.V1.gene104	777	28.04	155.8	20.92	100.54	2.26481	Up	9.66744e-19	1.10909e-17	-	-	-	-	-	-	-
p5_sc00213.V1.gene106	1596	24.56	136.34	8.7	41.79	2.26407	Up	6.8877e-17	7.31463e-16	-	-	-	-	-	-	-
p5_sc39421.V1.gene1	858	5.2	28.8	3.49	16.76	2.26372	Up	0.00022215	0.00083889	-	-	-	-	-	-	-
p5_sc00014.V1.gene883	2676	23.35	129.65	4.89	23.48	2.26353	Up	5.64288e-16	5.71992e-15	-	-	-	-	-	-	-
p5_sc00308.V1.gene95	480	61.23	339.44	76.23	365.56	2.26168	Up	2.3341e-39	5.22699e-38	-	-	-	-	-	-	-
p5_sc01369.V1.gene3	1632	78	432.06	27.01	129.45	2.26083	Up	1.36188e-49	3.76619e-48	-	-	-	-	-	-	-
p5_sc00559.V1.gene23	2025	43.03	238.37	11.96	57.31	2.26057	Up	5.29676e-28	8.57014e-27	-	-	-	-	-	-	-
p5_sc00032.V1.gene370	915	29.42	162.64	18.5	88.47	2.25766	Up	1.18826e-19	1.40967e-18	-	-	-	-	-	-	-
p5_sc00004.V1.gene1054	1263	944.98	5222.9	425.7	2035.36	2.25737	Up	0	0	-	-	-	-	-	-	-
p5_sc00032.V1.gene514	1824	20.99	116.02	6.49	31.03	2.25737	Up	7.77764e-15	7.48488e-14	-	-	-	-	-	-	-
p5_sc00005.V1.gene383	1539	30	165.6	11.03	52.68	2.25582	Up	9.1098e-20	1.08541e-18	-	-	-	-	-	-	-
p5_sc00060.V1.gene260	2334	8	44	1.92	9.16	2.25424	Up	3.46976e-06	1.69397e-05	-	-	-	-	-	-	-
p5_sc00081.V1.gene130	786	74	408	54.54	260.12	2.25379	Up	9.11318e-47	2.39686e-45	-	-	-	-	-	-	-
p5_sc00002.V1.gene553	984	5.99	33	3.49	16.64	2.25336	Up	2.00664e-05	8.8479e-05	-	-	-	-	-	-	-
p5_sc00023.V1.gene527	1419	80.93	446.05	32.35	154.22	2.25315	Up	2.11516e-51	6.01762e-50	-	-	-	-	-	-	-
p5_sc00018.V1.gene705	936	6	33	3.68	17.53	2.25205	Up	6.4234e-05	0.000263316	-	-	-	-	-	-	-
p5_sc00033.V1.gene449	549	6	33	6.46	30.76	2.25145	Up	6.4234e-05	0.000263359	-	-	-	-	-	-	-
p5_sc00017.V1.gene529	798	10	55	7.25	34.51	2.25096	Up	1.92816e-07	1.0886e-06	-	-	-	-	-	-	-
p5_sc00057.V1.gene471	552	12	66	12.85	61.16	2.25082	Up	1.09135e-08	6.90947e-08	-	-	-	-	-	-	-
p5_sc00013.V1.gene885	246	6	33	15.79	75.14	2.25057	Up	6.4234e-05	0.000263403	-	-	-	-	-	-	-
p5_sc00138.V1.gene179	750	10	55	7.74	36.83	2.25048	Up	1.92816e-07	1.08811e-06	-	-	-	-	-	-	-
p5_sc00044.V1.gene689	228	10	55	28.79	136.97	2.25022	Up	1.92816e-07	1.08836e-06	-	-	-	-	-	-	-
p5_sc00072.V1.gene353	534	8	43.99	8.88	42.24	2.24998	Up	5.50618e-06	2.60535e-05	-	-	-	-	-	-	-
p5_sc00134.V1.gene183	1506	22	120.77	8.27	39.28	2.24784	Up	1.15243e-14	1.09794e-13	-	-	-	-	-	-	-
p5_sc00032.V1.gene430	990	21	115	12.17	57.64	2.24374	Up	3.77722e-14	3.48189e-13	-	-	-	-	-	-	-
p5_sc00166.V1.gene125	1635	138.09	755.27	47.74	225.86	2.24216	Up	1.27789e-84	6.04076e-83	-	-	-	-	-	-	-
p5_sc00007.V1.gene898	1650	45	246	15.41	72.88	2.24166	Up	1.25272e-28	2.0661e-27	-	-	-	-	-	-	-
p5_sc00080.V1.gene313	1290	53.91	294.2	23.76	112.18	2.23921	Up	2.7165e-34	5.29653e-33	-	-	-	-	-	-	-
p5_sc00075.V1.gene199	1218	14.46	78.84	6.76	31.89	2.23801	Up	3.94946e-10	2.79298e-09	-	-	-	-	-	-	-
p5_sc00182.V1.gene121	588	9	49	9.01	42.44	2.23583	Up	1.02744e-06	5.36121e-06	-	-	-	-	-	-	-
p5_sc00035.V1.gene650	642	72	392	65.67	309.31	2.23575	Up	1.4473e-44	3.60703e-43	-	-	-	-	-	-	-
p5_sc00068.V1.gene429	747	9	49	7	32.95	2.23485	Up	1.02744e-06	5.36008e-06	-	-	-	-	-	-	-
p5_sc00013.V1.gene881	615	16	86.99	15.27	71.84	2.23409	Up	9.03194e-11	6.69555e-10	-	-	-	-	-	-	-
p5_sc00034.V1.gene314	870	12	65.23	7.95	37.4	2.23401	Up	1.72724e-08	1.07509e-07	-	-	-	-	-	-	-
p5_sc00175.V1.gene141	867	18.36	99.81	12.21	57.43	2.23374	Up	2.11202e-12	1.7382e-11	-	-	-	-	-	-	-
p5_sc00292.V1.gene81	1443	19.22	103.89	7.55	35.31	2.22553	Up	1.01405e-12	8.5302e-12	-	-	-	-	-	-	-
p5_sc00121.V1.gene69	651	10	54	8.99	41.98	2.22331	Up	3.05496e-07	1.68251e-06	-	-	-	-	-	-	-
p5_sc00169.V1.gene194	885	103.97	559.98	67.69	315.38	2.22008	Up	1.05624e-62	3.70404e-61	-	-	-	-	-	-	-
p5_sc00008.V1.gene157	855	124.99	673.08	84.36	392.97	2.21979	Up	3.7894e-75	1.62085e-73	-	-	-	-	-	-	-
p5_sc00068.V1.gene66	1776	26	140	8.26	38.47	2.21952	Up	1.00398e-16	1.05309e-15	-	-	-	-	-	-	-
p5_sc17044.V1.gene1	441	7.68	41.29	10.48	48.75	2.21776	Up	4.60412e-06	2.20297e-05	-	-	-	-	-	-	-
p5_sc00155.V1.gene131	396	8	43	12.28	57.11	2.21743	Up	5.50618e-06	2.60485e-05	-	-	-	-	-	-	-
p5_sc00040.V1.gene517	2043	40.01	214.89	11.02	51.2	2.21602	Up	1.07611e-24	1.5659e-23	-	-	-	-	-	-	-
p5_sc00234.V1.gene135	1008	19.01	102.01	10.81	50.18	2.21475	Up	1.59816e-12	1.32722e-11	-	-	-	-	-	-	-
p5_sc01029.V1.gene12	1170	22	118	10.72	49.76	2.21468	Up	2.86116e-14	2.65827e-13	-	-	-	-	-	-	-
p5_sc00060.V1.gene427	1083	22	118	11.61	53.89	2.21465	Up	2.86116e-14	2.65927e-13	-	-	-	-	-	-	-
p5_sc00169.V1.gene106	786	11.92	63.99	8.79	40.8	2.21463	Up	1.43687e-08	9.01159e-08	-	-	-	-	-	-	-
p5_sc00135.V1.gene176	2067	47	252.01	12.79	59.33	2.21375	Up	7.27854e-29	1.21422e-27	-	-	-	-	-	-	-
p5_sc00010.V1.gene813	3327	244.07	1304.71	40.99	189.57	2.20939	Up	3.4751e-142	2.71883e-140	-	-	-	-	-	-	-
p5_sc00005.V1.gene53	1902	12	64	3.55	16.4	2.2078	Up	2.7277e-08	1.66511e-07	-	-	-	-	-	-	-
p5_sc00029.V1.gene310	2673	22.34	119.25	4.68	21.62	2.20779	Up	1.81698e-14	1.71063e-13	-	-	-	-	-	-	-
p5_sc00191.V1.gene4	477	9	48.04	11.28	52.09	2.20724	Up	1.62672e-06	8.2701e-06	-	-	-	-	-	-	-
p5_sc00020.V1.gene14	1527	25	133.4	9.27	42.78	2.2063	Up	8.1229e-16	8.17681e-15	-	-	-	-	-	-	-
p5_sc00017.V1.gene788	885	6	32	3.91	18.02	2.20436	Up	0.00010219	0.000405789	-	-	-	-	-	-	-
p5_sc00051.V1.gene98	966	6	32	3.57	16.45	2.20409	Up	0.00010219	0.000405724	-	-	-	-	-	-	-
p5_sc00008.V1.gene506	1104	54	287.07	27.95	128.53	2.20118	Up	1.9225e-32	3.55231e-31	-	-	-	-	-	-	-
p5_sc00371.V1.gene7	1137	13	69	6.53	29.97	2.19836	Up	8.18342e-09	5.25094e-08	-	-	-	-	-	-	-
p5_sc00033.V1.gene200	1011	29.03	154	16.46	75.53	2.19809	Up	4.51818e-18	5.03393e-17	-	-	-	-	-	-	-
p5_sc00192.V1.gene83	2154	46	243.67	12	55.01	2.19666	Up	1.43061e-27	2.28629e-26	-	-	-	-	-	-	-
p5_sc00103.V1.gene209	759	27	143	20.64	94.58	2.19609	Up	7.58098e-17	8.01302e-16	-	-	-	-	-	-	-
p5_sc00573.V1.gene32	1053	10	53	5.44	24.92	2.19563	Up	4.82776e-07	2.60263e-06	-	-	-	-	-	-	-
p5_sc00211.V1.gene85	2031	17	90	4.71	21.57	2.19523	Up	4.30334e-11	3.25854e-10	-	-	-	-	-	-	-
p5_sc00189.V1.gene84	606	14	74.04	13.58	62.11	2.19334	Up	2.46058e-09	1.6477e-08	-	-	-	-	-	-	-
p5_sc00033.V1.gene432	432	7	37	9.77	44.68	2.1932	Up	2.97202e-05	0.00012821	-	-	-	-	-	-	-
p5_sc00055.V1.gene531	930	7	37.01	4.33	19.8	2.19306	Up	2.97202e-05	0.000128233	-	-	-	-	-	-	-
p5_sc00014.V1.gene952	1920	51.9	274.23	15.23	69.6	2.19217	Up	2.66404e-31	4.77269e-30	-	-	-	-	-	-	-
p5_sc00306.V1.gene71	1938	153	808	44.46	203.13	2.19182	Up	6.0506e-88	2.96216e-86	-	-	-	-	-	-	-
p5_sc00835.V1.gene11	321	28.89	152.6	56.04	256.03	2.19178	Up	3.79488e-18	4.23953e-17	-	-	-	-	-	-	-
p5_sc00452.V1.gene32	1647	52	274	17.84	81.33	2.18867	Up	7.78416e-31	1.37659e-29	-	-	-	-	-	-	-
p5_sc00075.V1.gene58	3453	8	42	1.29	5.88	2.18845	Up	8.71006e-06	4.01527e-05	-	-	-	-	-	-	-
p5_sc00136.V1.gene107	1635	46.01	242.36	15.9	72.47	2.18836	Up	2.2406e-27	3.55092e-26	-	-	-	-	-	-	-
p5_sc00045.V1.gene567	1455	82	432	31.94	145.57	2.18828	Up	1.04332e-47	2.78252e-46	-	-	-	-	-	-	-
p5_sc00032.V1.gene178	1125	23	121	11.67	53.13	2.18672	Up	2.15232e-14	2.01407e-13	-	-	-	-	-	-	-
p5_sc00118.V1.gene96	969	19	100	11.26	51.25	2.18635	Up	3.95228e-12	3.20368e-11	-	-	-	-	-	-	-
p5_sc00004.V1.gene979	3318	116.02	609.97	19.54	88.87	2.18527	Up	2.15414e-66	7.99652e-65	-	-	-	-	-	-	-
p5_sc00042.V1.gene83	1299	22.25	116.99	9.74	44.29	2.18499	Up	7.06772e-14	6.39821e-13	-	-	-	-	-	-	-
p5_sc00100.V1.gene227	1563	12	63	4.34	19.73	2.18462	Up	4.298e-08	2.57225e-07	-	-	-	-	-	-	-
p5_sc00185.V1.gene186	741	83.02	436.07	65.09	295.76	2.18392	Up	5.04374e-48	1.34953e-46	-	-	-	-	-	-	-
p5_sc00009.V1.gene659	354	12	63	20.86	94.73	2.18308	Up	4.298e-08	2.57162e-07	-	-	-	-	-	-	-
p5_sc00049.V1.gene91	1320	12	63	5.17	23.46	2.18197	Up	4.298e-08	2.57287e-07	-	-	-	-	-	-	-
p5_sc00173.V1.gene202	1479	17	89	6.51	29.49	2.1795	Up	6.76136e-11	5.06702e-10	-	-	-	-	-	-	-
p5_sc00580.V1.gene23	1575	13	68	4.67	21.13	2.1778	Up	1.28796e-08	8.10235e-08	-	-	-	-	-	-	-
p5_sc00048.V1.gene143	1428	57	298	22.63	102.37	2.17748	Up	3.38246e-33	6.39331e-32	-	-	-	-	-	-	-
p5_sc00010.V1.gene24	300	9	47	18.84	85.13	2.17587	Up	2.5681e-06	1.2762e-05	-	-	-	-	-	-	-
p5_sc00039.V1.gene585	537	9	47	9.93	44.86	2.17556	Up	2.5681e-06	1.27646e-05	-	-	-	-	-	-	-
p5_sc00007.V1.gene1113	1338	20	104.27	8.49	38.29	2.17313	Up	1.88139e-12	1.55512e-11	-	-	-	-	-	-	-
p5_sc00104.V1.gene313	510	19.24	100.21	22.43	101.09	2.17214	Up	3.95228e-12	3.20263e-11	-	-	-	-	-	-	-
p5_sc00042.V1.gene233	2895	24	125	4.64	20.91	2.172	Up	1.02792e-14	9.82343e-14	-	-	-	-	-	-	-
p5_sc00070.V1.gene114	324	15	78	28.79	129.5	2.16931	Up	1.16446e-09	7.96598e-09	-	-	-	-	-	-	-
p5_sc00086.V1.gene76	675	14	72.78	12.11	54.46	2.169	Up	6.07038e-09	3.93492e-08	-	-	-	-	-	-	-
p5_sc00440.V1.gene13	1758	90.96	472.86	29.2	131.3	2.16883	Up	8.69664e-52	2.49428e-50	-	-	-	-	-	-	-
p5_sc00154.V1.gene105	1638	61.94	321.85	21.37	96.06	2.16835	Up	7.98546e-36	1.62222e-34	-	-	-	-	-	-	-
p5_sc00161.V1.gene158	2544	15	78	3.31	14.87	2.1675	Up	1.16446e-09	7.96818e-09	-	-	-	-	-	-	-
p5_sc00023.V1.gene693	768	52	269.99	39.27	176.37	2.16711	Up	7.27168e-30	1.25019e-28	-	-	-	-	-	-	-
p5_sc00038.V1.gene512	531	214	1111	238.97	1073.21	2.16703	Up	1.37272e-118	8.90753e-117	-	-	-	-	-	-	-
p5_sc00005.V1.gene308	1308	23	119.27	9.99	44.84	2.16623	Up	5.28416e-14	4.81357e-13	-	-	-	-	-	-	-
p5_sc00121.V1.gene169	1374	11	57	4.54	20.37	2.16568	Up	2.26358e-07	1.26469e-06	-	-	-	-	-	-	-
p5_sc00004.V1.gene91	1320	16.74	86.81	7.21	32.33	2.1648	Up	9.03194e-11	6.69756e-10	-	-	-	-	-	-	-
p5_sc00113.V1.gene311	1140	87	450	43.56	194.9	2.16166	Up	6.67406e-49	1.82525e-47	-	-	-	-	-	-	-
p5_sc00935.V1.gene31	2100	851.96	4405.55	228.16	1020.62	2.16133	Up	0	0	-	-	-	-	-	-	-
p5_sc00126.V1.gene190	813	28	144.76	19.92	89.09	2.16105	Up	1.39242e-16	1.44886e-15	-	-	-	-	-	-	-
p5_sc00069.V1.gene455	1083	24	124	12.67	56.63	2.16015	Up	1.60894e-14	1.51998e-13	-	-	-	-	-	-	-
p5_sc00091.V1.gene113	1632	6	31	2.08	9.29	2.1591	Up	0.000161906	0.000626123	-	-	-	-	-	-	-
p5_sc00017.V1.gene308	1386	31	160	12.69	56.67	2.15889	Up	2.54478e-18	2.85846e-17	-	-	-	-	-	-	-
p5_sc00135.V1.gene298	3312	110.27	568.76	18.6	83.02	2.15816	Up	3.29792e-61	1.11082e-59	-	-	-	-	-	-	-
p5_sc00035.V1.gene468	1980	6.01	31.02	1.71	7.63	2.15769	Up	0.000161906	0.000625928	-	-	-	-	-	-	-
p5_sc00040.V1.gene210	2415	87.82	452.34	20.4	90.92	2.15603	Up	2.7407e-49	7.53708e-48	-	-	-	-	-	-	-
p5_sc00044.V1.gene427	633	127	654	117.59	523.82	2.15531	Up	4.60488e-70	1.80709e-68	-	-	-	-	-	-	-
p5_sc00048.V1.gene140	711	7	36	5.73	25.5	2.15389	Up	4.69588e-05	0.000197074	-	-	-	-	-	-	-
p5_sc00005.V1.gene832	1917	84	432	24.68	109.82	2.15373	Up	8.58614e-47	2.26065e-45	-	-	-	-	-	-	-
p5_sc00072.V1.gene205	486	7	36	8.6	38.25	2.15305	Up	4.69588e-05	0.000197007	-	-	-	-	-	-	-
p5_sc00002.V1.gene572	1182	15	77	7.23	32.13	2.15185	Up	1.82576e-09	1.23261e-08	-	-	-	-	-	-	-
p5_sc00170.V1.gene53	2178	41.53	213.33	10.72	47.62	2.15126	Up	4.88878e-24	6.94628e-23	-	-	-	-	-	-	-
p5_sc00029.V1.gene437	201	15	77.02	50.25	223.2	2.15114	Up	1.82576e-09	1.23227e-08	-	-	-	-	-	-	-
p5_sc00032.V1.gene448	2574	38	195	8.28	36.74	2.14965	Up	6.44106e-22	8.40329e-21	-	-	-	-	-	-	-
p5_sc00045.V1.gene527	1443	8	41	3.14	13.93	2.14936	Up	1.37328e-05	6.19668e-05	-	-	-	-	-	-	-
p5_sc00030.V1.gene94	621	8	41	7.56	33.51	2.14813	Up	1.37328e-05	6.19555e-05	-	-	-	-	-	-	-
p5_sc00076.V1.gene177	1050	13.34	68.27	7.27	32.19	2.14659	Up	1.28796e-08	8.10441e-08	-	-	-	-	-	-	-
p5_sc00019.V1.gene152	432	17	87	23.73	105.05	2.14629	Up	1.6607e-10	1.21257e-09	-	-	-	-	-	-	-
p5_sc00036.V1.gene506	2865	42	215	8.21	36.34	2.1461	Up	5.71182e-24	8.09245e-23	-	-	-	-	-	-	-
p5_sc00014.V1.gene905	1182	32	163.74	15.44	68.32	2.14564	Up	1.8967e-18	2.14806e-17	-	-	-	-	-	-	-
p5_sc00182.V1.gene124	792	9	46	6.58	29.09	2.14436	Up	4.0421e-06	1.95525e-05	-	-	-	-	-	-	-
p5_sc00031.V1.gene369	822	19	97	13.36	59.01	2.14304	Up	1.51978e-11	1.18979e-10	-	-	-	-	-	-	-
p5_sc00478.V1.gene38	1989	20	102	5.66	24.97	2.14132	Up	4.60632e-12	3.70951e-11	-	-	-	-	-	-	-
p5_sc00080.V1.gene82	684	10	51	8.53	37.63	2.14127	Up	1.19595e-06	6.19471e-06	-	-	-	-	-	-	-
p5_sc00064.V1.gene417	1929	17.94	91.26	5.24	23.05	2.13713	Up	2.7344e-11	2.10731e-10	-	-	-	-	-	-	-
p5_sc00004.V1.gene117	768	12	61	9.06	39.85	2.137	Up	1.05969e-07	6.15429e-07	-	-	-	-	-	-	-
p5_sc00130.V1.gene175	630	24	122	22.33	98.21	2.13689	Up	3.92716e-14	3.61471e-13	-	-	-	-	-	-	-
p5_sc00125.V1.gene65	7752	182.98	930.19	13.11	57.64	2.1364	Up	2.91314e-98	1.60762e-96	-	-	-	-	-	-	-
p5_sc00018.V1.gene119	2859	60	305	11.75	51.66	2.13639	Up	3.4684e-33	6.55075e-32	-	-	-	-	-	-	-
p5_sc34255.V1.gene1	702	49	249	40.67	178.77	2.13607	Up	2.30098e-27	3.64427e-26	-	-	-	-	-	-	-
p5_sc16970.V1.gene1	663	11.61	59.01	10.24	45	2.13571	Up	9.11508e-08	5.30615e-07	-	-	-	-	-	-	-
p5_sc00125.V1.gene64	741	8.25	41.9	6.47	28.42	2.13507	Up	1.37328e-05	6.19442e-05	-	-	-	-	-	-	-
p5_sc00033.V1.gene532	840	14	71	9.62	42.23	2.13416	Up	9.50536e-09	6.05049e-08	-	-	-	-	-	-	-
p5_sc00166.V1.gene106	1251	78.02	395.77	35.49	155.76	2.13384	Up	2.19886e-42	5.29332e-41	-	-	-	-	-	-	-
p5_sc00039.V1.gene65	912	150.03	761.17	94.67	415.48	2.1338	Up	3.04632e-80	1.37938e-78	-	-	-	-	-	-	-
p5_sc00070.V1.gene113	324	14	71	26.87	117.88	2.13325	Up	9.50536e-09	6.05205e-08	-	-	-	-	-	-	-
p5_sc00259.V1.gene57	1752	33	167	10.63	46.53	2.13002	Up	9.0431e-19	1.03891e-17	-	-	-	-	-	-	-
p5_sc00045.V1.gene361	2421	17	86	3.94	17.24	2.12949	Up	2.59592e-10	1.86188e-09	-	-	-	-	-	-	-
p5_sc00037.V1.gene146	1350	39.78	201.04	16.73	73.16	2.12862	Up	1.26598e-22	1.69641e-21	-	-	-	-	-	-	-
p5_sc00014.V1.gene450	1374	55	277.99	22.72	99.35	2.12856	Up	4.71754e-30	8.15037e-29	-	-	-	-	-	-	-
p5_sc00126.V1.gene243	990	44	222.26	25.49	111.4	2.12775	Up	2.03424e-24	2.92909e-23	-	-	-	-	-	-	-
p5_sc00019.V1.gene462	1719	33.02	166.66	10.84	47.35	2.127	Up	1.40778e-18	1.60315e-17	-	-	-	-	-	-	-
p5_sc00004.V1.gene1194	1341	19.45	98.22	8.24	35.99	2.12688	Up	9.71568e-12	7.69381e-11	-	-	-	-	-	-	-
p5_sc00010.V1.gene257	1785	313	1580	98.92	431.96	2.12656	Up	5.88798e-164	5.39143e-162	-	-	-	-	-	-	-
p5_sc00001.V1.gene1747	3054	33.54	169.16	6.14	26.8	2.12592	Up	3.72094e-19	4.33724e-18	-	-	-	-	-	-	-
p5_sc00009.V1.gene135	2427	67.99	342.98	15.72	68.59	2.1254	Up	3.77754e-37	7.96182e-36	-	-	-	-	-	-	-
p5_sc00004.V1.gene536	1272	70	353	31.3	136.56	2.1253	Up	6.48334e-38	1.39381e-36	-	-	-	-	-	-	-
p5_sc00639.V1.gene4	1371	7	35.29	2.9	12.64	2.12387	Up	7.39124e-05	0.000300747	-	-	-	-	-	-	-
p5_sc00070.V1.gene475	1266	23.99	120.86	10.78	46.98	2.12369	Up	3.37456e-14	3.12235e-13	-	-	-	-	-	-	-
p5_sc00004.V1.gene435	900	9.88	49.73	6.32	27.52	2.12248	Up	1.02744e-06	5.36234e-06	-	-	-	-	-	-	-
p5_sc00059.V1.gene112	1242	59.27	297.53	27.17	117.97	2.11833	Up	4.23648e-32	7.76416e-31	-	-	-	-	-	-	-
p5_sc00035.V1.gene366	699	7.24	36.36	6.04	26.22	2.11805	Up	4.69588e-05	0.00019704	-	-	-	-	-	-	-
p5_sc00140.V1.gene195	1464	36.87	184.74	14.27	61.86	2.11602	Up	1.06904e-20	1.3215e-19	-	-	-	-	-	-	-
p5_sc00059.V1.gene138	1404	6	30	2.42	10.49	2.11594	Up	0.000255408	0.000955432	-	-	-	-	-	-	-
p5_sc00018.V1.gene417	438	71.96	360.34	98.95	428.61	2.11489	Up	8.27104e-39	1.81603e-37	-	-	-	-	-	-	-
p5_sc00015.V1.gene595	513	17	85.08	19.7	85.28	2.11401	Up	4.05058e-10	2.86121e-09	-	-	-	-	-	-	-
p5_sc00005.V1.gene396	489	6	30	7.32	31.67	2.1132	Up	0.000255408	0.000955288	-	-	-	-	-	-	-
p5_sc00053.V1.gene100	444	11	55	14.9	64.46	2.11309	Up	5.56424e-07	2.98405e-06	-	-	-	-	-	-	-
p5_sc00134.V1.gene196	561	15	75	15.79	68.31	2.11309	Up	4.46186e-09	2.91981e-08	-	-	-	-	-	-	-
p5_sc00182.V1.gene111	798	23	115	16.68	72.16	2.11308	Up	3.13568e-13	2.73355e-12	-	-	-	-	-	-	-
p5_sc00061.V1.gene482	657	26	130	23.14	100.1	2.11298	Up	8.84248e-15	8.48981e-14	-	-	-	-	-	-	-
[truncated: 3,912 more rows]
