# Supplementary material for: Integrative Omics Analysis of Three Oil Palm Varieties Reveals (Tanzania × Ekona) TE as a Cold-Resistant Variety in Response to Low-Temperature Stress
Source: Int J Mol Sci. 2022 Nov 29;23(23):14926. doi: 10.3390/ijms232314926 (PMC9740226; doi:10.3390/ijms232314926)
Supplement: Supplementary file 1 [file ijms-23-14926-s001.zip › Table S4. TE-0-VS-TE-5.GeneDiffExp.xls]

## Sheet: TE-0-VS-TE-5.GeneDiffExpFilter
geneID	geneLength	TE-0-Expression	TE-5-Expression	TE-0-FPKM	TE-5-FPKM	log2 Ratio(TE-5/TE-0)	Up-Down-Regulation(TE-5/TE-0)	P-value	FDR	Symbol	Description	KEGG Orthology	GO Component	GO Function	GO Process	Blast nr
p5_sc00270.V1.gene71	501	0	224	0.01	284.49	14.7961	Up	7.1696e-79	3.89656e-77	-	-	-	-	-	-	-
p5_sc00123.V1.gene195	249	0	63	0.01	174.67	14.0923	Up	9.71926e-23	1.48145e-21	-	-	-	-	-	-	-
p5_sc00129.V1.gene74	228	0	51	0.01	156.87	13.9373	Up	1.48387e-18	1.84692e-17	-	-	-	-	-	-	-
p5_sc00031.V1.gene674	534	0	85	0.01	100.8	13.2992	Up	2.07684e-30	4.23513e-29	-	-	-	-	-	-	-
p5_sc00001.V1.gene3260	456	0	66.13	0.01	92.98	13.1827	Up	8.74364e-24	1.39007e-22	-	-	-	-	-	-	-
p5_sc00104.V1.gene311	519	0	73	0.01	89.26	13.1238	Up	3.17078e-26	5.5842e-25	-	-	-	-	-	-	-
p5_sc00090.V1.gene313	720	0	100	0.01	86.34	13.0758	Up	1.22377e-35	2.90776e-34	-	-	-	-	-	-	-
p5_sc00019.V1.gene408	612	0	78.21	0.01	80.19	12.9692	Up	5.72704e-28	1.07146e-26	-	-	-	-	-	-	-
p5_sc00039.V1.gene271	642	0	79	0.01	76.99	12.9105	Up	2.56616e-28	4.84625e-27	-	-	-	-	-	-	-
p5_sc00372.V1.gene80	273	0	29	0.01	72.26	12.819	Up	6.94424e-11	5.45502e-10	-	-	-	-	-	-	-
p5_sc00029.V1.gene707	219	0	21.4	0.01	69.07	12.7538	Up	4.27366e-08	2.61492e-07	-	-	-	-	-	-	-
p5_sc01159.V1.gene2	171	0	15.59	0.01	68.21	12.7358	Up	5.28056e-06	2.50098e-05	-	-	-	-	-	-	-
p5_sc36318.V1.gene1	510	0	51	0.01	63.54	12.6334	Up	1.48387e-18	1.845e-17	-	-	-	-	-	-	-
p5_sc00467.V1.gene47	537	0	50	0.01	58.94	12.525	Up	3.31164e-18	4.05052e-17	-	-	-	-	-	-	-
p5_sc00001.V1.gene2831	498	0	45	0.01	57.52	12.4898	Up	1.83348e-16	2.05909e-15	-	-	-	-	-	-	-
p5_sc00007.V1.gene1104	636	0	58	0.01	57.09	12.479	Up	5.38106e-21	7.55929e-20	-	-	-	-	-	-	-
p5_sc00074.V1.gene133	756	0	65.65	0.01	53.85	12.3947	Up	1.95137e-23	3.05181e-22	-	-	-	-	-	-	-
p5_sc00049.V1.gene583	1188	0	98	0.01	50.24	12.2946	Up	6.09528e-35	1.4285e-33	-	-	-	-	-	-	-
p5_sc00178.V1.gene14	381	0	28	0.01	47.93	12.2267	Up	1.54979e-10	1.18112e-09	-	-	-	-	-	-	-
p5_sc00255.V1.gene118	1137	0	85.14	0.01	45.67	12.157	Up	2.07684e-30	4.23154e-29	-	-	-	-	-	-	-
p5_sc00162.V1.gene65	1020	0	75.03	0.01	45.03	12.1367	Up	6.36606e-27	1.14723e-25	-	-	-	-	-	-	-
p5_sc00014.V1.gene885	444	0	30.69	0.01	44.43	12.1173	Up	3.11156e-11	2.5167e-10	-	-	-	-	-	-	-
p5_sc00017.V1.gene645	411	0	27.37	0.01	43.11	12.0738	Up	3.45874e-10	2.57232e-09	-	-	-	-	-	-	-
p5_sc05884.V1.gene8	207	0	11	0.01	37.98	11.891	Up	0.000130999	0.000509365	-	-	-	-	-	-	-
p5_sc00009.V1.gene694	825	0	49	0.01	36.68	11.8408	Up	7.39076e-18	8.85932e-17	-	-	-	-	-	-	-
p5_sc00001.V1.gene2149	891	0	53	0.01	36.61	11.838	Up	2.97922e-19	3.87266e-18	-	-	-	-	-	-	-
p5_sc00104.V1.gene320	951	0	56	0.01	36.14	11.8194	Up	2.68016e-20	3.64775e-19	-	-	-	-	-	-	-
p5_sc00001.V1.gene2747	957	0	55	0.01	35.27	11.7842	Up	5.98146e-20	8.03617e-19	-	-	-	-	-	-	-
p5_sc00245.V1.gene114	255	0	13	0.01	35.06	11.7756	Up	2.63012e-05	0.000113492	-	-	-	-	-	-	-
p5_sc00045.V1.gene32	1359	0	77	0.01	34.37	11.7469	Up	1.27814e-27	2.35999e-26	-	-	-	-	-	-	-
p5_sc00010.V1.gene390	492	0	24.83	0.01	32.16	11.6511	Up	3.84468e-09	2.5863e-08	-	-	-	-	-	-	-
p5_sc04639.V1.gene1	1005	0	51.6	0.01	31.45	11.6188	Up	1.48387e-18	1.84596e-17	-	-	-	-	-	-	-
p5_sc00052.V1.gene15	564	0	28	0.01	31.32	11.6129	Up	1.54979e-10	1.18e-09	-	-	-	-	-	-	-
p5_sc00036.V1.gene504	855	0	43	0.01	31.01	11.5985	Up	9.13208e-16	9.85936e-15	-	-	-	-	-	-	-
p5_sc00066.V1.gene366	1281	0	63	0.01	29.88	11.545	Up	9.71926e-23	1.48239e-21	-	-	-	-	-	-	-
p5_sc00020.V1.gene885	786	0	37.67	0.01	29.66	11.5343	Up	1.12837e-13	1.08206e-12	-	-	-	-	-	-	-
p5_sc00135.V1.gene108	582	0	27	0.01	29.2	11.5118	Up	3.45874e-10	2.57152e-09	-	-	-	-	-	-	-
p5_sc00023.V1.gene634	309	0	13.36	0.01	28.9	11.4969	Up	2.63012e-05	0.000113471	-	-	-	-	-	-	-
p5_sc00008.V1.gene244	1185	0	56	0.01	28.78	11.4909	Up	2.68016e-20	3.64982e-19	-	-	-	-	-	-	-
p5_sc00071.V1.gene373	471	0	21	0.01	28.51	11.4773	Up	4.27366e-08	2.61626e-07	-	-	-	-	-	-	-
p5_sc00042.V1.gene389	432	0	19	0.01	28.34	11.4686	Up	2.1286e-07	1.19834e-06	-	-	-	-	-	-	-
p5_sc00130.V1.gene135	570	0	25	0.01	27.65	11.4331	Up	1.72271e-09	1.19916e-08	-	-	-	-	-	-	-
p5_sc00090.V1.gene84	708	0	31	0.01	27.24	11.4115	Up	1.39422e-11	1.1605e-10	-	-	-	-	-	-	-
p5_sc00099.V1.gene299	1611	0	71.92	0.01	26.97	11.3971	Up	1.57928e-25	2.69251e-24	-	-	-	-	-	-	-
p5_sc00044.V1.gene156	432	0	18	0.01	26.84	11.3902	Up	4.75052e-07	2.57775e-06	-	-	-	-	-	-	-
p5_sc18054.V1.gene1	795	0	33.94	0.01	26.41	11.3669	Up	2.79922e-12	2.43987e-11	-	-	-	-	-	-	-
p5_sc00264.V1.gene3	417	0	17	0.01	26.35	11.3636	Up	1.0602e-06	5.50304e-06	-	-	-	-	-	-	-
p5_sc00003.V1.gene59	597	0	25	0.01	26.32	11.3619	Up	1.72271e-09	1.2002e-08	-	-	-	-	-	-	-
p5_sc00108.V1.gene217	2034	0	88	0.01	26.01	11.3449	Up	1.86837e-31	3.95087e-30	-	-	-	-	-	-	-
p5_sc00004.V1.gene778	381	0	14.2	0.01	24.31	11.2473	Up	1.17849e-05	5.34046e-05	-	-	-	-	-	-	-
p5_sc00036.V1.gene292	357	0	13.01	0.01	23.93	11.2246	Up	2.63012e-05	0.000113573	-	-	-	-	-	-	-
p5_sc00037.V1.gene695	486	0	17.97	0.01	23.59	11.204	Up	1.0602e-06	5.51019e-06	-	-	-	-	-	-	-
p5_sc00189.V1.gene81	312	0	11	0.01	23.54	11.2009	Up	0.000130999	0.000509036	-	-	-	-	-	-	-
p5_sc00087.V1.gene62	519	0	19	0.01	23.23	11.1818	Up	2.1286e-07	1.19947e-06	-	-	-	-	-	-	-
p5_sc23389.V1.gene2	570	0	20.71	0.01	22.91	11.1618	Up	9.53776e-08	5.60323e-07	-	-	-	-	-	-	-
p5_sc00174.V1.gene35	918	0	34.01	0.01	22.77	11.1529	Up	1.25427e-12	1.11924e-11	-	-	-	-	-	-	-
p5_sc00017.V1.gene650	687	0	25	0.01	22.68	11.1472	Up	1.72271e-09	1.19985e-08	-	-	-	-	-	-	-
p5_sc00038.V1.gene659	531	0	19	0.01	22.67	11.1466	Up	2.1286e-07	1.19975e-06	-	-	-	-	-	-	-
p5_sc00001.V1.gene1811	774	0	28	0.01	22.41	11.1299	Up	1.54979e-10	1.18037e-09	-	-	-	-	-	-	-
p5_sc00144.V1.gene61	753	0	27	0.01	22.24	11.1189	Up	3.45874e-10	2.56914e-09	-	-	-	-	-	-	-
p5_sc00263.V1.gene122	1179	0	43	0.01	22.22	11.1176	Up	9.13208e-16	9.85493e-15	-	-	-	-	-	-	-
p5_sc00104.V1.gene86	627	0	22	0.01	21.98	11.102	Up	1.91493e-08	1.21277e-07	-	-	-	-	-	-	-
p5_sc00104.V1.gene89	393	0	13.29	0.01	21.98	11.102	Up	2.63012e-05	0.000113655	-	-	-	-	-	-	-
p5_sc00008.V1.gene264	1692	0	61.55	0.01	21.95	11.1	Up	4.8409e-22	7.10373e-21	-	-	-	-	-	-	-
p5_sc00010.V1.gene389	471	0	16.17	0.01	21.95	11.1	Up	2.3661e-06	1.17362e-05	-	-	-	-	-	-	-
p5_sc00014.V1.gene719	666	0	23	0.01	21.56	11.0741	Up	8.58038e-09	5.58434e-08	-	-	-	-	-	-	-
p5_sc00144.V1.gene75	480	0	16	0.01	21.28	11.0553	Up	2.3661e-06	1.17411e-05	-	-	-	-	-	-	-
p5_sc03281.V1.gene7	537	0	17.68	0.01	20.84	11.0251	Up	1.0602e-06	5.50423e-06	-	-	-	-	-	-	-
p5_sc00798.V1.gene13	477	0	15.4	0.01	20.62	11.0098	Up	5.28056e-06	2.4995e-05	-	-	-	-	-	-	-
p5_sc00003.V1.gene155	750	0	24	0.01	19.85	10.9549	Up	3.84468e-09	2.58848e-08	-	-	-	-	-	-	-
p5_sc00003.V1.gene1112	753	0	24	0.01	19.77	10.9491	Up	3.84468e-09	2.58775e-08	-	-	-	-	-	-	-
p5_sc00284.V1.gene50	366	0	11.02	0.01	19.73	10.9462	Up	0.000130999	0.000509448	-	-	-	-	-	-	-
p5_sc00120.V1.gene24	1179	0	37	0.01	19.12	10.9009	Up	1.12837e-13	1.08163e-12	-	-	-	-	-	-	-
p5_sc19225.V1.gene1	594	0	17.79	0.01	18.83	10.8788	Up	1.0602e-06	5.5078e-06	-	-	-	-	-	-	-
p5_sc00127.V1.gene210	921	0	28.12	0.01	18.77	10.8742	Up	1.54979e-10	1.18075e-09	-	-	-	-	-	-	-
p5_sc00062.V1.gene317	477	0	14	0.01	18.75	10.8727	Up	1.17849e-05	5.34449e-05	-	-	-	-	-	-	-
p5_sc00001.V1.gene344	2223	0	68.95	0.01	18.62	10.8626	Up	1.75549e-24	2.89831e-23	-	-	-	-	-	-	-
p5_sc00028.V1.gene366	1002	0	30	0.01	18.34	10.8408	Up	3.11156e-11	2.51331e-10	-	-	-	-	-	-	-
p5_sc00069.V1.gene147	1038	0	30.98	0.01	18.26	10.8345	Up	3.11156e-11	2.51416e-10	-	-	-	-	-	-	-
p5_sc00046.V1.gene85	717	0	20.87	0.01	18.1	10.8218	Up	9.53776e-08	5.59912e-07	-	-	-	-	-	-	-
p5_sc01598.V1.gene16	537	0	15	0.01	17.68	10.7879	Up	5.28056e-06	2.49852e-05	-	-	-	-	-	-	-
p5_sc00013.V1.gene371	444	0	12	0.01	17.37	10.7624	Up	5.86978e-05	0.000240457	-	-	-	-	-	-	-
p5_sc00045.V1.gene5	444	0	12	0.01	17.37	10.7624	Up	5.86978e-05	0.000240334	-	-	-	-	-	-	-
p5_sc01329.V1.gene5	495	0	13.47	0.01	17.33	10.7591	Up	2.63012e-05	0.000113451	-	-	-	-	-	-	-
p5_sc00873.V1.gene2	483	0	13	0.01	17.17	10.7457	Up	2.63012e-05	0.000113553	-	-	-	-	-	-	-
p5_sc00103.V1.gene203	543	0	14	0.01	16.31	10.6715	Up	1.17849e-05	5.33744e-05	-	-	-	-	-	-	-
p5_sc02104.V1.gene1	651	0	16.96	0.01	16.29	10.6698	Up	2.3661e-06	1.17338e-05	-	-	-	-	-	-	-
p5_sc00003.V1.gene632	546	0	14	0.01	16.21	10.6627	Up	1.17849e-05	5.33845e-05	-	-	-	-	-	-	-
p5_sc00028.V1.gene730	1020	0	27	0.01	16.2	10.6618	Up	3.45874e-10	2.56993e-09	-	-	-	-	-	-	-
p5_sc17658.V1.gene1	1095	0	28.2	0.01	15.73	10.6193	Up	1.54979e-10	1.17963e-09	-	-	-	-	-	-	-
p5_sc00001.V1.gene1292	537	0	13	0.01	15.32	10.5812	Up	2.63012e-05	0.000113696	-	-	-	-	-	-	-
p5_sc00014.V1.gene469	696	0	17	0.01	15.21	10.5708	Up	1.0602e-06	5.50661e-06	-	-	-	-	-	-	-
p5_sc00155.V1.gene85	618	0	14.98	0.01	15.2	10.5699	Up	1.17849e-05	5.34752e-05	-	-	-	-	-	-	-
p5_sc05168.V1.gene1	522	0	12.25	0.01	14.89	10.5401	Up	5.86978e-05	0.000240252	-	-	-	-	-	-	-
p5_sc00033.V1.gene504	876	0	21	0.01	14.76	10.5275	Up	4.27366e-08	2.61359e-07	-	-	-	-	-	-	-
p5_sc01734.V1.gene6	522	0	12	0.01	14.58	10.5098	Up	5.86978e-05	0.000240621	-	-	-	-	-	-	-
p5_sc18722.V1.gene3	546	0	12.58	0.01	14.57	10.5088	Up	5.86978e-05	0.000240416	-	-	-	-	-	-	-
p5_sc03729.V1.gene6	564	0	13.01	0.01	14.55	10.5068	Up	2.63012e-05	0.000113716	-	-	-	-	-	-	-
p5_sc16168.V1.gene1	702	0	16	0.01	14.19	10.4707	Up	2.3661e-06	1.17435e-05	-	-	-	-	-	-	-
p5_sc22104.V1.gene2	660	0	14.83	0.01	14.03	10.4543	Up	1.17849e-05	5.34348e-05	-	-	-	-	-	-	-
p5_sc00264.V1.gene4	924	0	21	0.01	13.97	10.4481	Up	4.27366e-08	2.61559e-07	-	-	-	-	-	-	-
p5_sc00023.V1.gene540	588	0	13.01	0.01	13.92	10.4429	Up	2.63012e-05	0.000113614	-	-	-	-	-	-	-
p5_sc13791.V1.gene1	606	0	13.4	0.01	13.88	10.4388	Up	2.63012e-05	0.000113675	-	-	-	-	-	-	-
p5_sc00027.V1.gene300	891	0	20	0.01	13.81	10.4315	Up	9.53776e-08	5.60186e-07	-	-	-	-	-	-	-
p5_sc00104.V1.gene87	594	0	13	0.01	13.76	10.4263	Up	2.63012e-05	0.000113634	-	-	-	-	-	-	-
p5_sc00608.V1.gene24	690	0	15	0.01	13.55	10.4041	Up	5.28056e-06	2.50196e-05	-	-	-	-	-	-	-
p5_sc00247.V1.gene9	1344	0	30.01	0.01	13.55	10.4041	Up	3.11156e-11	2.515e-10	-	-	-	-	-	-	-
p5_sc00010.V1.gene608	648	0	14	0.01	13.51	10.3998	Up	1.17849e-05	5.34147e-05	-	-	-	-	-	-	-
p5_sc00295.V1.gene99	528	0	11	0.01	13.2	10.3663	Up	0.000130999	0.0005092	-	-	-	-	-	-	-
p5_sc00004.V1.gene535	759	0	16	0.01	13.07	10.352	Up	2.3661e-06	1.17289e-05	-	-	-	-	-	-	-
p5_sc00128.V1.gene92	945	0	19.99	0.01	12.99	10.3432	Up	2.1286e-07	1.19918e-06	-	-	-	-	-	-	-
p5_sc00189.V1.gene85	780	0	16.2	0.01	12.86	10.3287	Up	2.3661e-06	1.17314e-05	-	-	-	-	-	-	-
p5_sc00084.V1.gene6	546	0	11	0.01	12.74	10.3151	Up	0.000130999	0.000509283	-	-	-	-	-	-	-
p5_sc00239.V1.gene22	828	0	17.02	0.01	12.69	10.3095	Up	1.0602e-06	5.50542e-06	-	-	-	-	-	-	-
p5_sc00064.V1.gene345	2262	0	47.03	0.01	12.48	10.2854	Up	3.68114e-17	4.28432e-16	-	-	-	-	-	-	-
p5_sc00099.V1.gene78	945	0	19	0.01	12.35	10.2703	Up	2.1286e-07	1.19862e-06	-	-	-	-	-	-	-
p5_sc00100.V1.gene311	666	0	13	0.01	12.19	10.2515	Up	2.63012e-05	0.000113512	-	-	-	-	-	-	-
p5_sc00104.V1.gene24	756	0	14	0.01	11.48	10.1649	Up	1.17849e-05	5.3455e-05	-	-	-	-	-	-	-
p5_sc01696.V1.gene9	708	0	13	0.01	11.42	10.1573	Up	2.63012e-05	0.000113594	-	-	-	-	-	-	-
p5_sc00099.V1.gene352	1392	0	26.01	0.01	11.33	10.1459	Up	7.71908e-10	5.55506e-09	-	-	-	-	-	-	-
p5_sc00183.V1.gene125	666	0	12	0.01	11.25	10.1357	Up	5.86978e-05	0.000240703	-	-	-	-	-	-	-
p5_sc00360.V1.gene77	615	0	11	0.01	11.22	10.1319	Up	0.000130999	0.000510026	-	-	-	-	-	-	-
p5_sc00001.V1.gene1810	2625	0	49	0.01	11.18	10.1267	Up	7.39076e-18	8.86375e-17	-	-	-	-	-	-	-
p5_sc39484.V1.gene1	654	0	11.55	0.01	11.04	10.1085	Up	0.000130999	0.00050953	-	-	-	-	-	-	-
p5_sc00088.V1.gene269	678	0	12	0.01	11.04	10.1085	Up	5.86978e-05	0.000240375	-	-	-	-	-	-	-
p5_sc00085.V1.gene297	687	0	12	0.01	10.89	10.0888	Up	5.86978e-05	0.000240539	-	-	-	-	-	-	-
p5_sc00051.V1.gene311	636	0	11	0.01	10.83	10.0808	Up	0.000130999	0.000509695	-	-	-	-	-	-	-
p5_sc00008.V1.gene684	1599	0	28.62	0.01	10.81	10.0782	Up	1.54979e-10	1.1815e-09	-	-	-	-	-	-	-
p5_sc00007.V1.gene639	1023	0	18	0.01	10.77	10.0728	Up	4.75052e-07	2.57833e-06	-	-	-	-	-	-	-
p5_sc00003.V1.gene845	900	0	15.66	0.01	10.7	10.0634	Up	5.28056e-06	2.49802e-05	-	-	-	-	-	-	-
p5_sc00007.V1.gene351	876	0	15	0.01	10.55	10.043	Up	5.28056e-06	2.49901e-05	-	-	-	-	-	-	-
p5_sc00043.V1.gene357	660	0	11	0.01	10.41	10.0238	Up	0.000130999	0.000509778	-	-	-	-	-	-	-
p5_sc00540.V1.gene34	1014	0	17	0.01	10.27	10.0042	Up	1.0602e-06	5.50899e-06	-	-	-	-	-	-	-
p5_sc09682.V1.gene1	1500	0	25	0.01	10.08	9.97728	Up	1.72271e-09	1.19951e-08	-	-	-	-	-	-	-
p5_sc00001.V1.gene1474	1275	0	21	0.01	10.01	9.96723	Up	4.27366e-08	2.61426e-07	-	-	-	-	-	-	-
p5_sc00019.V1.gene730	921	0	14.79	0.01	9.87	9.94691	Up	1.17849e-05	5.34651e-05	-	-	-	-	-	-	-
p5_sc00062.V1.gene290	756	0	12	0.01	9.84	9.94251	Up	5.86978e-05	0.00024058	-	-	-	-	-	-	-
p5_sc10823.V1.gene3	849	0	13.5	0.01	9.81	9.93811	Up	2.63012e-05	0.000113532	-	-	-	-	-	-	-
p5_sc01392.V1.gene6	813	0	12.9	0.01	9.81	9.93811	Up	5.86978e-05	0.000240129	-	-	-	-	-	-	-
p5_sc00004.V1.gene1052	2379	0	38	0.01	9.58	9.90388	Up	5.05596e-14	4.95934e-13	-	-	-	-	-	-	-
p5_sc00063.V1.gene254	777	0	12	0.01	9.56	9.90087	Up	5.86978e-05	0.000240498	-	-	-	-	-	-	-
p5_sc00059.V1.gene151	1920	0	30	0.01	9.4	9.87652	Up	3.11156e-11	2.51585e-10	-	-	-	-	-	-	-
p5_sc00041.V1.gene273	999	0	15	0.01	9.2	9.84549	Up	5.28056e-06	2.49999e-05	-	-	-	-	-	-	-
p5_sc00075.V1.gene489	1068	0	16	0.01	9.16	9.8392	Up	2.3661e-06	1.17386e-05	-	-	-	-	-	-	-
p5_sc07870.V1.gene2	1956	0	29.02	0.01	8.93	9.80252	Up	6.94424e-11	5.45681e-10	-	-	-	-	-	-	-
p5_sc00069.V1.gene130	1515	0	22	0.01	8.78	9.77808	Up	1.91493e-08	1.21213e-07	-	-	-	-	-	-	-
p5_sc00259.V1.gene106	1665	0	24	0.01	8.7	9.76487	Up	3.84468e-09	2.58703e-08	-	-	-	-	-	-	-
p5_sc02018.V1.gene5	882	0	11.89	0.01	8.3	9.69697	Up	0.000130999	0.000510274	-	-	-	-	-	-	-
p5_sc00001.V1.gene1808	4440	0	59	0.01	7.91	9.62753	Up	2.41112e-21	3.44967e-20	-	-	-	-	-	-	-
p5_sc00010.V1.gene497	3021	0	39	0.01	7.72	9.59246	Up	2.26546e-14	2.26188e-13	-	-	-	-	-	-	-
p5_sc05374.V1.gene4	1209	0	15	0.01	7.55	9.56033	Up	5.28056e-06	2.50049e-05	-	-	-	-	-	-	-
p5_sc00029.V1.gene712	1566	0	19.49	0.01	7.52	9.55459	Up	2.1286e-07	1.1989e-06	-	-	-	-	-	-	-
p5_sc00068.V1.gene399	912	0	11.06	0.01	7.45	9.5411	Up	0.000130999	0.000508953	-	-	-	-	-	-	-
p5_sc00128.V1.gene229	2181	0	27	0.01	7.43	9.53722	Up	3.45874e-10	2.57073e-09	-	-	-	-	-	-	-
p5_sc00015.V1.gene737	1521	0	18	0.01	7.16	9.48382	Up	4.75052e-07	2.57892e-06	-	-	-	-	-	-	-
p5_sc00128.V1.gene93	945	0	11.01	0.01	7.15	9.4818	Up	0.000130999	0.000509943	-	-	-	-	-	-	-
p5_sc05374.V1.gene3	1194	0	14	0.01	7.14	9.47978	Up	1.17849e-05	5.34853e-05	-	-	-	-	-	-	-
p5_sc00009.V1.gene340	1875	0	22.09	0.01	7.09	9.46964	Up	1.91493e-08	1.21181e-07	-	-	-	-	-	-	-
p5_sc01212.V1.gene14	1026	0	11.68	0.01	6.97	9.44501	Up	0.000130999	0.00050986	-	-	-	-	-	-	-
p5_sc00126.V1.gene124	2007	0	23.13	0.01	6.93	9.43671	Up	8.58038e-09	5.58585e-08	-	-	-	-	-	-	-
p5_sc00024.V1.gene194	1947	0	22	0.01	6.8	9.40939	Up	1.91493e-08	1.21245e-07	-	-	-	-	-	-	-
p5_sc00300.V1.gene46	999	0	11	0.01	6.75	9.39874	Up	0.000130999	0.000510108	-	-	-	-	-	-	-
p5_sc00015.V1.gene431	1110	0	12	0.01	6.6	9.36632	Up	5.86978e-05	0.000240662	-	-	-	-	-	-	-
p5_sc00001.V1.gene1052	1167	0	12	0.01	6.27	9.29232	Up	5.86978e-05	0.000240293	-	-	-	-	-	-	-
p5_sc00099.V1.gene173	1167	0	12	0.01	6.27	9.29232	Up	5.86978e-05	0.00024017	-	-	-	-	-	-	-
p5_sc00069.V1.gene223	1479	0	15	0.01	6.14	9.26209	Up	5.28056e-06	2.49753e-05	-	-	-	-	-	-	-
p5_sc00691.V1.gene5	2037	0	20.75	0.01	6.12	9.25739	Up	9.53776e-08	5.60049e-07	-	-	-	-	-	-	-
p5_sc00037.V1.gene80	1968	0	19	0.01	5.81	9.18239	Up	2.1286e-07	1.20003e-06	-	-	-	-	-	-	-
p5_sc00221.V1.gene96	1485	0	14	0.01	5.71	9.15735	Up	1.17849e-05	5.34248e-05	-	-	-	-	-	-	-
p5_sc09020.V1.gene3	1239	0	11.56	0.01	5.68	9.14975	Up	0.000130999	0.000510191	-	-	-	-	-	-	-
p5_sc00014.V1.gene835	1608	0	15	0.01	5.64	9.13955	Up	5.28056e-06	2.50147e-05	-	-	-	-	-	-	-
p5_sc09506.V1.gene1	1899	0	14.09	0.01	4.47	8.80413	Up	1.17849e-05	5.33945e-05	-	-	-	-	-	-	-
p5_sc00529.V1.gene37	465	1	330	1.11	454.28	8.67688	Up	1.45548e-113	1.13518e-111	-	-	-	-	-	-	-
p5_sc00001.V1.gene2467	1950	0	11	0.01	3.39	8.40514	Up	0.000130999	0.000509118	-	-	-	-	-	-	-
p5_sc00013.V1.gene721	492	1	244	1.04	316	8.2472	Up	1.03945e-83	5.93101e-82	-	-	-	-	-	-	-
p5_sc00121.V1.gene54	1188	6	1229	2.48	630.04	7.98896	Up	0	0	-	-	-	-	-	-	-
p5_sc00014.V1.gene846	555	1	204	0.92	232.13	7.97908	Up	7.68926e-70	3.68685e-68	-	-	-	-	-	-	-
p5_sc00123.V1.gene196	1035	3	382	1.43	225.82	7.30301	Up	9.46054e-128	8.2341e-126	-	-	-	-	-	-	-
p5_sc00005.V1.gene313	879	1	124	0.57	86.87	7.25175	Up	3.67464e-42	1.02642e-40	-	-	-	-	-	-	-
p5_sc00343.V1.gene38	1452	1.41	157.41	0.47	65.65	7.12599	Up	1.4465e-53	5.15546e-52	-	-	-	-	-	-	-
p5_sc00518.V1.gene18	1101	0.12	12.25	0.05	6.79	7.08534	Up	5.86978e-05	0.000240211	-	-	-	-	-	-	-
p5_sc00003.V1.gene848	1713	1.01	105.1	0.29	37.01	6.99572	Up	1.31526e-35	3.12205e-34	-	-	-	-	-	-	-
p5_sc00045.V1.gene290	987	1	100	0.5	62.1	6.95652	Up	6.9442e-34	1.57818e-32	-	-	-	-	-	-	-
p5_sc00042.V1.gene152	2580	10	994.81	1.87	230.93	6.94827	Up	0	0	-	-	-	-	-	-	-
p5_sc00003.V1.gene60	1893	2	193	0.51	61.38	6.91113	Up	2.70508e-64	1.20114e-62	-	-	-	-	-	-	-
p5_sc00275.V1.gene11	663	1	96	0.76	90.42	6.8945	Up	1.65567e-32	3.60586e-31	-	-	-	-	-	-	-
p5_sc00036.V1.gene459	3381	3.04	287.77	0.43	50.81	6.88463	Up	5.35896e-95	3.54636e-93	-	-	-	-	-	-	-
p5_sc00043.V1.gene400	663	1	95	0.76	89.48	6.87942	Up	3.65766e-32	7.88021e-31	-	-	-	-	-	-	-
p5_sc00560.V1.gene11	2253	27	2543.01	5.8	677.41	6.86783	Up	0	0	-	-	-	-	-	-	-
p5_sc00003.V1.gene1429	1026	1	93	0.48	55.48	6.85279	Up	1.78454e-31	3.77693e-30	-	-	-	-	-	-	-
p5_sc00102.V1.gene238	747	4	367.06	2.68	304.88	6.82986	Up	7.33288e-121	6.05328e-119	-	-	-	-	-	-	-
p5_sc00003.V1.gene1417	1227	5	445	2	220.65	6.78562	Up	5.01108e-146	5.2566e-144	-	-	-	-	-	-	-
p5_sc00069.V1.gene292	2829	1	87	0.17	18.4	6.75803	Up	2.0669e-29	4.06643e-28	-	-	-	-	-	-	-
p5_sc00003.V1.gene1440	1086	3	253	1.36	142.3	6.70919	Up	2.63686e-83	1.49746e-81	-	-	-	-	-	-	-
p5_sc00045.V1.gene440	1461	2.05	170.94	0.69	70.84	6.68182	Up	2.20202e-56	8.40969e-55	-	-	-	-	-	-	-
p5_sc00191.V1.gene79	786	5	411	3.18	323.63	6.66917	Up	2.41688e-134	2.25032e-132	-	-	-	-	-	-	-
p5_sc00064.V1.gene404	2142	3	245	0.68	68.7	6.65863	Up	1.47581e-80	8.16865e-79	-	-	-	-	-	-	-
p5_sc00005.V1.gene546	2598	1.11	91.14	0.21	21.01	6.64454	Up	8.70278e-31	1.80378e-29	-	-	-	-	-	-	-
p5_sc00002.V1.gene1392	609	3	241	2.49	248.39	6.64032	Up	3.48742e-79	1.91267e-77	-	-	-	-	-	-	-
p5_sc00084.V1.gene163	1389	23	1773	8.1	773.89	6.57806	Up	0	0	-	-	-	-	-	-	-
p5_sc00309.V1.gene3	882	6	455	3.38	317.62	6.55413	Up	7.7688e-148	8.33134e-146	-	-	-	-	-	-	-
p5_sc00110.V1.gene239	1389	3	225	1.06	98.21	6.53373	Up	1.07844e-73	5.4197e-72	-	-	-	-	-	-	-
p5_sc00017.V1.gene361	1290	1	71	0.38	33.44	6.45943	Up	6.43372e-24	1.02692e-22	-	-	-	-	-	-	-
p5_sc00005.V1.gene303	1242	1	71	0.4	34.77	6.4417	Up	6.43372e-24	1.0276e-22	-	-	-	-	-	-	-
p5_sc00003.V1.gene313	1233	1	70	0.4	34.54	6.43212	Up	1.4164e-23	2.22967e-22	-	-	-	-	-	-	-
p5_sc00193.V1.gene43	2541	3	204.09	0.57	48.11	6.39923	Up	1.69418e-66	7.81143e-65	-	-	-	-	-	-	-
p5_sc00026.V1.gene68	1761	1	68.99	0.28	23.62	6.39844	Up	6.86094e-23	1.05447e-21	-	-	-	-	-	-	-
p5_sc00058.V1.gene594	1254	1	65	0.39	31.52	6.33665	Up	7.30336e-22	1.06522e-20	-	-	-	-	-	-	-
p5_sc00015.V1.gene564	2250	1	66	0.22	17.6	6.32193	Up	3.32074e-22	4.92109e-21	-	-	-	-	-	-	-
p5_sc00064.V1.gene261	165	2	129	7.39	590.56	6.32037	Up	2.5287e-42	7.09631e-41	-	-	-	-	-	-	-
p5_sc00104.V1.gene175	1092	7	444	3.16	248.3	6.29602	Up	1.6412e-142	1.64958e-140	-	-	-	-	-	-	-
p5_sc00031.V1.gene469	837	3	186.87	1.78	137.78	6.27435	Up	2.43538e-60	9.93255e-59	-	-	-	-	-	-	-
p5_sc00127.V1.gene212	804	9	551.46	5.58	424.06	6.24786	Up	4.82552e-176	6.81874e-174	-	-	-	-	-	-	-
p5_sc00018.V1.gene127	954	6.61	400.98	3.43	257.96	6.23279	Up	5.42452e-129	4.79073e-127	-	-	-	-	-	-	-
p5_sc00061.V1.gene57	1482	2.05	123.67	0.68	50.51	6.21489	Up	2.84754e-40	7.61733e-39	-	-	-	-	-	-	-
p5_sc00035.V1.gene670	1758	45.68	2656.24	12.64	910.97	6.17134	Up	0	0	-	-	-	-	-	-	-
p5_sc00006.V1.gene2	963	5	289	2.57	184.11	6.16266	Up	1.459e-92	9.34617e-91	-	-	-	-	-	-	-
p5_sc00017.V1.gene345	1233	2	114.59	0.79	56.53	6.16102	Up	3.3736e-37	8.36332e-36	-	-	-	-	-	-	-
p5_sc00433.V1.gene33	735	3	172	2.04	145.32	6.15452	Up	1.47165e-55	5.54107e-54	-	-	-	-	-	-	-
p5_sc00042.V1.gene230	1317	1	57	0.37	26.28	6.1503	Up	3.96442e-19	5.10908e-18	-	-	-	-	-	-	-
p5_sc00004.V1.gene894	960	1	56	0.52	35.79	6.1049	Up	8.6997e-19	1.09934e-17	-	-	-	-	-	-	-
p5_sc00220.V1.gene100	3861	4.7	258.29	0.58	39.88	6.10347	Up	1.83703e-83	1.04571e-81	-	-	-	-	-	-	-
p5_sc00009.V1.gene144	303	1	55	1.78	121.65	6.09472	Up	1.90855e-18	2.35597e-17	-	-	-	-	-	-	-
p5_sc00025.V1.gene508	1491	3	158.79	0.98	64.45	6.03925	Up	8.7248e-51	2.9069e-49	-	-	-	-	-	-	-
p5_sc00032.V1.gene88	528	1	53	0.97	63.62	6.03535	Up	9.1771e-18	1.0946e-16	-	-	-	-	-	-	-
p5_sc00067.V1.gene38	669	2	106	1.51	98.89	6.0332	Up	1.80271e-34	4.15591e-33	-	-	-	-	-	-	-
p5_sc00009.V1.gene432	750	1	52	0.67	43.01	6.00437	Up	2.01142e-17	2.36971e-16	-	-	-	-	-	-	-
p5_sc00103.V1.gene96	981	10	506	5.04	316.22	5.97136	Up	3.162e-159	3.81696e-157	-	-	-	-	-	-	-
p5_sc00073.V1.gene214	300	2	101	3.61	225.94	5.9678	Up	9.08858e-33	1.99021e-31	-	-	-	-	-	-	-
p5_sc00015.V1.gene127	1593	3.03	152.44	0.93	57.82	5.95819	Up	9.62524e-49	3.07062e-47	-	-	-	-	-	-	-
p5_sc03461.V1.gene1	1014	4	200	1.95	120.77	5.95264	Up	1.12606e-63	4.92716e-62	-	-	-	-	-	-	-
p5_sc07057.V1.gene1	393	0.98	48.77	1.31	80.67	5.94439	Up	1.64944e-17	1.94802e-16	-	-	-	-	-	-	-
p5_sc00454.V1.gene29	372	14	687	19.85	1207.49	5.92673	Up	4.75524e-215	8.21801e-213	-	-	-	-	-	-	-
p5_sc00013.V1.gene886	1983	1.01	49.3	0.25	14.96	5.90304	Up	2.11346e-16	2.36578e-15	-	-	-	-	-	-	-
p5_sc00002.V1.gene173	1110	2	94	0.89	51.69	5.85994	Up	2.1812e-30	4.44041e-29	-	-	-	-	-	-	-
p5_sc00006.V1.gene963	567	6	278	5.38	309.18	5.8447	Up	2.16852e-87	1.30557e-85	-	-	-	-	-	-	-
p5_sc00043.V1.gene178	2592	10	461	1.86	106.51	5.83954	Up	6.17472e-144	6.31188e-142	-	-	-	-	-	-	-
p5_sc00028.V1.gene487	1224	2	92	0.8	45.73	5.837	Up	1.04221e-29	2.06396e-28	-	-	-	-	-	-	-
p5_sc00150.V1.gene189	933	9	414	4.78	272.57	5.83347	Up	2.2212e-129	1.97621e-127	-	-	-	-	-	-	-
p5_sc00064.V1.gene262	2157	24.76	1119.37	5.56	311.67	5.80879	Up	0	0	-	-	-	-	-	-	-
p5_sc00376.V1.gene10	1179	2	89.03	0.83	46	5.79238	Up	1.08672e-28	2.07845e-27	-	-	-	-	-	-	-
p5_sc00076.V1.gene395	3867	33	1472	4.1	226.92	5.79042	Up	0	0	-	-	-	-	-	-	-
p5_sc00103.V1.gene327	1182	2	88.41	0.83	45.56	5.77851	Up	2.37304e-28	4.4886e-27	-	-	-	-	-	-	-
p5_sc00137.V1.gene238	1002	4.97	219.54	2.45	134.21	5.77557	Up	3.81708e-70	1.83388e-68	-	-	-	-	-	-	-
p5_sc00017.V1.gene325	951	1	44	0.52	28.4	5.77124	Up	1.0572e-14	1.07337e-13	-	-	-	-	-	-	-
p5_sc00555.V1.gene35	1572	10	434.97	3.1	167.24	5.75351	Up	8.83472e-135	8.32265e-133	-	-	-	-	-	-	-
p5_sc00104.V1.gene312	891	2	84	1.11	58.02	5.70792	Up	5.3826e-27	9.70727e-26	-	-	-	-	-	-	-
p5_sc00027.V1.gene211	864	52	2174.37	29.92	1550.85	5.69581	Up	0	0	-	-	-	-	-	-	-
p5_sc00149.V1.gene82	390	2	83	2.69	138.47	5.68582	Up	1.17391e-26	2.09663e-25	-	-	-	-	-	-	-
p5_sc00003.V1.gene6	945	4	166.02	2.1	107.86	5.68263	Up	3.88496e-52	1.31814e-50	-	-	-	-	-	-	-
p5_sc00033.V1.gene509	1020	1	41	0.48	24.61	5.68007	Up	1.09985e-13	1.05556e-12	-	-	-	-	-	-	-
p5_sc00343.V1.gene68	1440	4.01	165.59	1.36	69.65	5.67844	Up	8.46846e-52	2.86117e-50	-	-	-	-	-	-	-
p5_sc00072.V1.gene163	924	0.78	32.3	0.42	21.48	5.67646	Up	6.2472e-12	5.30846e-11	-	-	-	-	-	-	-
p5_sc05006.V1.gene3	561	25	1029	22.68	1157.51	5.67346	Up	0	0	-	-	-	-	-	-	-
p5_sc00013.V1.gene370	618	1	41	0.82	41.6	5.66482	Up	1.09985e-13	1.05598e-12	-	-	-	-	-	-	-
p5_sc00245.V1.gene115	921	1	41	0.54	27.36	5.66297	Up	1.09985e-13	1.0564e-12	-	-	-	-	-	-	-
p5_sc00007.V1.gene726	1497	14	572.44	4.57	231.39	5.66199	Up	4.72108e-176	6.71064e-174	-	-	-	-	-	-	-
p5_sc00002.V1.gene1046	2403	2	81	0.4	20.21	5.65893	Up	5.57916e-26	9.71882e-25	-	-	-	-	-	-	-
p5_sc00095.V1.gene25	1185	2	81	0.83	41.63	5.64837	Up	5.57916e-26	9.72588e-25	-	-	-	-	-	-	-
p5_sc00033.V1.gene250	1836	14.7	594.55	3.89	195.07	5.64808	Up	1.69694e-183	2.4856e-181	-	-	-	-	-	-	-
p5_sc00027.V1.gene106	648	1	39.97	0.78	38.57	5.62786	Up	5.22798e-13	4.78243e-12	-	-	-	-	-	-	-
p5_sc00312.V1.gene100	744	3	119	2.02	99.26	5.61879	Up	1.50909e-37	3.77224e-36	-	-	-	-	-	-	-
p5_sc00080.V1.gene322	573	1	39	0.89	42.89	5.59069	Up	5.22798e-13	4.78061e-12	-	-	-	-	-	-	-
p5_sc00027.V1.gene649	309	1	38	1.74	82.2	5.56198	Up	1.13885e-12	1.01852e-11	-	-	-	-	-	-	-
p5_sc00047.V1.gene67	3093	33.13	1260.19	5.16	243.45	5.56011	Up	0	0	-	-	-	-	-	-	-
p5_sc00099.V1.gene63	1449	1	38	0.34	15.88	5.54553	Up	1.13885e-12	1.0189e-11	-	-	-	-	-	-	-
p5_sc00964.V1.gene14	420	2	75	2.48	115.34	5.53941	Up	5.94756e-24	9.53754e-23	-	-	-	-	-	-	-
p5_sc00442.V1.gene29	1239	13	485.58	5.15	238.37	5.53249	Up	5.31072e-148	5.72081e-146	-	-	-	-	-	-	-
p5_sc00059.V1.gene576	1698	1	37	0.29	13.15	5.50287	Up	2.47936e-12	2.17132e-11	-	-	-	-	-	-	-
p5_sc00035.V1.gene342	579	4	146	3.51	158.79	5.49951	Up	2.21484e-45	6.65893e-44	-	-	-	-	-	-	-
p5_sc00132.V1.gene290	708	59.84	2158.22	42.42	1896.68	5.48259	Up	0	0	-	-	-	-	-	-	-
p5_sc00065.V1.gene174	1173	1	36	0.42	18.7	5.47651	Up	5.39436e-12	4.60495e-11	-	-	-	-	-	-	-
p5_sc00116.V1.gene48	876	2	71	1.13	49.92	5.46522	Up	1.32861e-22	2.01108e-21	-	-	-	-	-	-	-
p5_sc00027.V1.gene279	1944	2	71	0.5	21.98	5.45812	Up	1.32861e-22	2.00981e-21	-	-	-	-	-	-	-
p5_sc00057.V1.gene285	690	2	71	1.46	64.11	5.45651	Up	1.32861e-22	2.00855e-21	-	-	-	-	-	-	-
p5_sc00002.V1.gene214	1980	1	36.02	0.25	10.94	5.45154	Up	5.39436e-12	4.60659e-11	-	-	-	-	-	-	-
p5_sc00065.V1.gene49	1032	3.15	110.01	1.51	65.23	5.43292	Up	1.64966e-34	3.80673e-33	-	-	-	-	-	-	-
p5_sc00004.V1.gene945	1338	1	35	0.37	15.88	5.42354	Up	1.17287e-11	9.81014e-11	-	-	-	-	-	-	-
p5_sc00003.V1.gene507	2058	1	35	0.24	10.22	5.41222	Up	1.17287e-11	9.80332e-11	-	-	-	-	-	-	-
p5_sc00013.V1.gene42	930	4	137	2.13	90.5	5.40899	Up	2.37642e-42	6.67677e-41	-	-	-	-	-	-	-
p5_sc00017.V1.gene269	330	1	34	1.62	68.3	5.39782	Up	2.54834e-11	2.08077e-10	-	-	-	-	-	-	-
p5_sc00018.V1.gene56	1056	1	34	0.47	19.69	5.38866	Up	2.54834e-11	2.08148e-10	-	-	-	-	-	-	-
p5_sc00084.V1.gene372	1056	14	470	6.54	272.12	5.37881	Up	1.156e-141	1.1475e-139	-	-	-	-	-	-	-
p5_sc00010.V1.gene667	1041	3	100	1.42	58.76	5.37087	Up	3.83764e-31	8.05837e-30	-	-	-	-	-	-	-
p5_sc00104.V1.gene88	900	1	33.26	0.55	22.73	5.36902	Up	5.53278e-11	4.38931e-10	-	-	-	-	-	-	-
p5_sc05158.V1.gene2	399	1	33	1.31	53.69	5.35701	Up	5.53278e-11	4.39076e-10	-	-	-	-	-	-	-
p5_sc00011.V1.gene667	1782	2	65.97	0.55	22.31	5.34212	Up	1.3873e-20	1.91638e-19	-	-	-	-	-	-	-
p5_sc00019.V1.gene407	1710	10	326.99	2.85	115.36	5.33904	Up	2.40518e-98	1.65551e-96	-	-	-	-	-	-	-
p5_sc00009.V1.gene118	264	5	162	10.45	419.61	5.32747	Up	1.63341e-49	5.30242e-48	-	-	-	-	-	-	-
p5_sc07586.V1.gene2	564	25.99	836	23.45	935.06	5.3174	Up	1.21804e-250	2.45881e-248	-	-	-	-	-	-	-
p5_sc00054.V1.gene198	1392	1	32	0.35	13.94	5.31573	Up	1.2003e-10	9.2445e-10	-	-	-	-	-	-	-
p5_sc00099.V1.gene233	1212	2	63.96	0.81	32.12	5.30941	Up	6.51122e-20	8.73813e-19	-	-	-	-	-	-	-
p5_sc00039.V1.gene241	879	3	96	1.7	67.25	5.30593	Up	8.4619e-30	1.68132e-28	-	-	-	-	-	-	-
p5_sc00044.V1.gene209	657	1	32	0.77	30.43	5.30449	Up	1.2003e-10	9.24154e-10	-	-	-	-	-	-	-
p5_sc00136.V1.gene94	930	18.38	585.45	9.79	386.74	5.30391	Up	3.162e-175	4.41614e-173	-	-	-	-	-	-	-
p5_sc00228.V1.gene51	1536	2.82	90.29	0.9	35.55	5.30378	Up	4.97542e-29	9.64645e-28	-	-	-	-	-	-	-
p5_sc00016.V1.gene630	531	2	63.48	1.92	75.73	5.30169	Up	6.51122e-20	8.73325e-19	-	-	-	-	-	-	-
p5_sc00220.V1.gene97	4020	46.3	1455.71	5.54	215.79	5.2836	Up	0	0	-	-	-	-	-	-	-
p5_sc00255.V1.gene131	1146	28	878.87	12.02	467.59	5.28174	Up	5.89414e-261	1.24201e-258	-	-	-	-	-	-	-
p5_sc00050.V1.gene332	756	5	156	3.31	127.95	5.27261	Up	1.68052e-47	5.19557e-46	-	-	-	-	-	-	-
p5_sc00092.V1.gene210	2979	2.18	66.87	0.35	13.42	5.26089	Up	6.39948e-21	8.95331e-20	-	-	-	-	-	-	-
p5_sc00039.V1.gene244	738	3	91.93	2.04	77.34	5.24457	Up	4.01568e-28	7.55401e-27	-	-	-	-	-	-	-
p5_sc00039.V1.gene575	1647	2	61	0.59	22.36	5.24406	Up	3.05044e-19	3.9631e-18	-	-	-	-	-	-	-
p5_sc00017.V1.gene417	3015	2	61	0.32	12.09	5.2396	Up	3.05044e-19	3.96096e-18	-	-	-	-	-	-	-
p5_sc00039.V1.gene443	921	1	30	0.54	20.02	5.21234	Up	5.63492e-10	4.10686e-09	-	-	-	-	-	-	-
p5_sc00205.V1.gene85	459	1	30	1.13	41.88	5.21187	Up	5.63492e-10	4.1081e-09	-	-	-	-	-	-	-
p5_sc00003.V1.gene1468	1308	7	209	2.62	97.03	5.21079	Up	7.95216e-63	3.40511e-61	-	-	-	-	-	-	-
p5_sc00070.V1.gene190	927	4	119	2.14	78.87	5.20379	Up	2.59966e-36	6.25742e-35	-	-	-	-	-	-	-
p5_sc00710.V1.gene16	321	0.91	26.82	1.52	55.58	5.19242	Up	7.71908e-10	5.55672e-09	-	-	-	-	-	-	-
p5_sc00189.V1.gene102	1392	2.05	60	0.72	26.13	5.18157	Up	6.59784e-19	8.40813e-18	-	-	-	-	-	-	-
p5_sc00002.V1.gene362	1959	15	432	3.72	132.67	5.1564	Up	1.0647e-127	9.23331e-126	-	-	-	-	-	-	-
p5_sc00017.V1.gene691	834	1	28.85	0.6	21.35	5.15313	Up	2.63552e-09	1.7991e-08	-	-	-	-	-	-	-
p5_sc00068.V1.gene72	546	17	487	15.88	563.93	5.15023	Up	1.18127e-143	1.20239e-141	-	-	-	-	-	-	-
p5_sc00182.V1.gene175	579	6	171	5.26	185.98	5.14394	Up	2.54444e-51	8.53667e-50	-	-	-	-	-	-	-
p5_sc00003.V1.gene312	1671	26.28	739.64	7.66	267.16	5.12422	Up	6.33478e-217	1.11076e-214	-	-	-	-	-	-	-
p5_sc00028.V1.gene486	1188	3	83	1.24	42.55	5.10075	Up	1.89721e-25	3.22084e-24	-	-	-	-	-	-	-
p5_sc00019.V1.gene606	204	2	55	5.67	193.34	5.09165	Up	3.09888e-17	3.61541e-16	-	-	-	-	-	-	-
p5_sc00063.V1.gene208	786	2	52.42	1.27	41.27	5.02219	Up	3.09944e-16	3.44061e-15	-	-	-	-	-	-	-
p5_sc00208.V1.gene146	489	1	26	1.05	33.9	5.01282	Up	1.22748e-08	7.89889e-08	-	-	-	-	-	-	-
p5_sc00039.V1.gene243	492	2	52	2.09	67.35	5.0101	Up	3.09944e-16	3.4422e-15	-	-	-	-	-	-	-
p5_sc00001.V1.gene1747	3054	4.51	114.21	0.71	22.35	4.97631	Up	1.21972e-34	2.82274e-33	-	-	-	-	-	-	-
p5_sc00275.V1.gene62	486	7	177	7.41	232.29	4.97031	Up	3.68868e-52	1.25332e-50	-	-	-	-	-	-	-
p5_sc00036.V1.gene583	2079	0.72	18.26	0.17	5.28	4.95693	Up	4.75052e-07	2.5795e-06	-	-	-	-	-	-	-
p5_sc00169.V1.gene206	345	1	25	1.54	47.78	4.9554	Up	2.64436e-08	1.65037e-07	-	-	-	-	-	-	-
p5_sc35844.V1.gene1	450	2	50	2.3	71.32	4.9546	Up	1.43417e-15	1.53391e-14	-	-	-	-	-	-	-
p5_sc00033.V1.gene449	549	1	25	0.93	28.78	4.95169	Up	2.64436e-08	1.65123e-07	-	-	-	-	-	-	-
p5_sc00469.V1.gene21	1194	10	249	4.11	126.99	4.94943	Up	1.21957e-72	6.02807e-71	-	-	-	-	-	-	-
p5_sc00003.V1.gene633	957	1	25	0.52	16.03	4.94612	Up	2.64436e-08	1.6508e-07	-	-	-	-	-	-	-
p5_sc00001.V1.gene2960	1143	10.63	263.49	4.57	140.57	4.94295	Up	2.72958e-77	1.45066e-75	-	-	-	-	-	-	-
p5_sc00007.V1.gene621	1290	29	717	11.02	337.67	4.93742	Up	4.38704e-206	7.21818e-204	-	-	-	-	-	-	-
p5_sc00239.V1.gene37	846	8	196	4.7	142.9	4.9262	Up	2.48602e-57	9.63212e-56	-	-	-	-	-	-	-
p5_sc14973.V1.gene1	480	2	49	2.15	65.17	4.9218	Up	3.08184e-15	3.21878e-14	-	-	-	-	-	-	-
p5_sc00128.V1.gene65	828	4	97.9	2.41	73	4.92079	Up	5.54444e-29	1.07324e-27	-	-	-	-	-	-	-
p5_sc00495.V1.gene52	1281	9	218	3.44	103.41	4.90982	Up	1.70254e-63	7.40914e-62	-	-	-	-	-	-	-
p5_sc00100.V1.gene310	675	1	24	0.75	22.18	4.88622	Up	5.68938e-08	3.4236e-07	-	-	-	-	-	-	-
p5_sc00016.V1.gene810	609	19	452	15.8	465.86	4.8819	Up	1.08405e-129	9.68072e-128	-	-	-	-	-	-	-
p5_sc00239.V1.gene3	1350	1	23.59	0.36	10.6	4.87992	Up	1.22237e-07	7.08929e-07	-	-	-	-	-	-	-
p5_sc00017.V1.gene154	2169	1.46	35.05	0.33	9.7	4.87745	Up	1.17287e-11	9.80673e-11	-	-	-	-	-	-	-
p5_sc00130.V1.gene153	1671	25	592	7.28	213.83	4.87638	Up	3.0612e-169	4.04045e-167	-	-	-	-	-	-	-
p5_sc00002.V1.gene61	1155	32	753	13.62	397.4	4.86679	Up	1.35571e-214	2.3262e-212	-	-	-	-	-	-	-
p5_sc00253.V1.gene129	1026	5.87	134.87	2.82	80.46	4.8345	Up	3.76942e-40	1.00498e-38	-	-	-	-	-	-	-
p5_sc00005.V1.gene302	1347	3	69	1.09	31.08	4.83359	Up	8.51384e-21	1.18425e-19	-	-	-	-	-	-	-
p5_sc00341.V1.gene31	1659	18	412.02	5.28	149.92	4.82751	Up	1.37158e-117	1.10564e-115	-	-	-	-	-	-	-
p5_sc00197.V1.gene19	531	8	183	7.7	218.33	4.82551	Up	4.97966e-53	1.73113e-51	-	-	-	-	-	-	-
p5_sc00050.V1.gene437	690	2	45	1.46	40.64	4.79886	Up	6.52134e-14	6.35005e-13	-	-	-	-	-	-	-
p5_sc00099.V1.gene354	1983	1	22	0.24	6.67	4.79658	Up	2.62234e-07	1.46429e-06	-	-	-	-	-	-	-
p5_sc00271.V1.gene11	2079	1.09	24	0.25	6.94	4.79494	Up	5.68938e-08	3.42275e-07	-	-	-	-	-	-	-
p5_sc00073.V1.gene197	1734	4	89	1.12	30.95	4.78837	Up	2.45576e-26	4.33767e-25	-	-	-	-	-	-	-
p5_sc00015.V1.gene902	1122	12.72	282.39	5.58	153.57	4.78249	Up	2.57456e-81	1.43494e-79	-	-	-	-	-	-	-
p5_sc00007.V1.gene158	1611	1	22	0.3	8.25	4.78136	Up	2.62234e-07	1.46361e-06	-	-	-	-	-	-	-
p5_sc00396.V1.gene88	1518	1	22	0.32	8.77	4.77643	Up	2.62234e-07	1.46463e-06	-	-	-	-	-	-	-
p5_sc00191.V1.gene118	810	2	44	1.23	33.57	4.77044	Up	1.39581e-13	1.33056e-12	-	-	-	-	-	-	-
p5_sc00001.V1.gene878	438	1	22	1.19	32.31	4.76295	Up	2.62234e-07	1.46395e-06	-	-	-	-	-	-	-
p5_sc05505.V1.gene1	1524	1.41	30.71	0.45	12.19	4.75963	Up	5.63492e-10	4.10561e-09	-	-	-	-	-	-	-
p5_sc00099.V1.gene87	1335	18	389	6.6	176.85	4.74392	Up	5.24058e-110	3.98384e-108	-	-	-	-	-	-	-
p5_sc03968.V1.gene1	600	3	64	2.53	67.01	4.72717	Up	3.80814e-19	4.91559e-18	-	-	-	-	-	-	-
p5_sc00012.V1.gene175	1347	23	486	8.36	218.93	4.71082	Up	1.71029e-136	1.64998e-134	-	-	-	-	-	-	-
p5_sc00146.V1.gene217	387	2	42.11	2.71	70.86	4.70861	Up	6.37712e-13	5.79611e-12	-	-	-	-	-	-	-
p5_sc00003.V1.gene289	615	1	21	0.82	21.42	4.70719	Up	5.61656e-07	3.02039e-06	-	-	-	-	-	-	-
p5_sc00444.V1.gene53	807	3	63	1.85	48.26	4.70523	Up	8.12856e-19	1.02879e-17	-	-	-	-	-	-	-
p5_sc00012.V1.gene57	522	1	21	0.98	25.52	4.7027	Up	5.61656e-07	3.01702e-06	-	-	-	-	-	-	-
p5_sc00003.V1.gene1298	486	1	21	1.06	27.56	4.70044	Up	5.61656e-07	3.01972e-06	-	-	-	-	-	-	-
p5_sc00332.V1.gene78	555	1	21	0.92	23.9	4.69923	Up	5.61656e-07	3.01904e-06	-	-	-	-	-	-	-
p5_sc00027.V1.gene105	846	1	21	0.59	15.31	4.69762	Up	5.61656e-07	3.02107e-06	-	-	-	-	-	-	-
p5_sc00039.V1.gene581	483	1	21	1.07	27.74	4.69629	Up	5.61656e-07	3.01769e-06	-	-	-	-	-	-	-
p5_sc00127.V1.gene215	960	2.22	46.11	1.14	29.47	4.69214	Up	3.04422e-14	3.02308e-13	-	-	-	-	-	-	-
p5_sc00001.V1.gene2851	1236	1	21	0.4	10.33	4.6907	Up	5.61656e-07	3.01837e-06	-	-	-	-	-	-	-
p5_sc00646.V1.gene20	1191	1.32	27.27	0.54	13.94	4.69013	Up	5.69096e-09	3.77126e-08	-	-	-	-	-	-	-
p5_sc00012.V1.gene858	1929	3	62	0.75	19.34	4.68855	Up	1.7339e-18	2.14589e-17	-	-	-	-	-	-	-
p5_sc00077.V1.gene439	582	1	20.61	0.87	22.29	4.67924	Up	1.20084e-06	6.19158e-06	-	-	-	-	-	-	-
p5_sc00042.V1.gene231	1611	3	62	0.91	23.25	4.67522	Up	1.7339e-18	2.14699e-17	-	-	-	-	-	-	-
p5_sc00001.V1.gene2376	252	11	223	24.26	609.7	4.65145	Up	5.75066e-63	2.47567e-61	-	-	-	-	-	-	-
p5_sc00467.V1.gene34	285	3	60.39	5.74	143.23	4.64114	Up	7.87284e-18	9.40902e-17	-	-	-	-	-	-	-
p5_sc00018.V1.gene58	528	1	20	0.97	24.01	4.62951	Up	1.20084e-06	6.18892e-06	-	-	-	-	-	-	-
p5_sc00057.V1.gene488	1128	1	20	0.44	10.82	4.62005	Up	1.20084e-06	6.19025e-06	-	-	-	-	-	-	-
p5_sc00069.V1.gene471	3009	29.56	584.13	4.74	116.03	4.61347	Up	3.11534e-162	3.83778e-160	-	-	-	-	-	-	-
p5_sc00001.V1.gene867	1725	1.55	30.77	0.44	10.76	4.61203	Up	5.63492e-10	4.10437e-09	-	-	-	-	-	-	-
p5_sc00008.V1.gene601	1515	1	19.33	0.32	7.72	4.59246	Up	2.5625e-06	1.26218e-05	-	-	-	-	-	-	-
p5_sc00028.V1.gene391	762	12	230	7.87	187.09	4.57123	Up	3.24926e-64	1.44011e-62	-	-	-	-	-	-	-
p5_sc00166.V1.gene20	1086	1	19.01	0.45	10.69	4.57019	Up	2.5625e-06	1.26269e-05	-	-	-	-	-	-	-
p5_sc00166.V1.gene19	732	1	19	0.68	16.12	4.56717	Up	2.5625e-06	1.26244e-05	-	-	-	-	-	-	-
p5_sc00037.V1.gene737	1314	3.14	59.98	1.17	27.72	4.56635	Up	1.67575e-17	1.97813e-16	-	-	-	-	-	-	-
p5_sc03153.V1.gene4	336	7	133	11.12	261.82	4.55735	Up	1.17614e-37	2.94612e-36	-	-	-	-	-	-	-
p5_sc00094.V1.gene325	1143	4.03	76.3	1.73	40.71	4.55654	Up	4.59286e-22	6.74799e-21	-	-	-	-	-	-	-
p5_sc00281.V1.gene80	636	2	38	1.59	37.4	4.55594	Up	1.31519e-11	1.09624e-10	-	-	-	-	-	-	-
p5_sc00003.V1.gene5	819	1	19	0.61	14.33	4.55409	Up	2.5625e-06	1.26166e-05	-	-	-	-	-	-	-
p5_sc00033.V1.gene690	921	2	37.99	1.08	25.35	4.55288	Up	2.79492e-11	2.27515e-10	-	-	-	-	-	-	-
p5_sc00045.V1.gene437	4773	14	263	1.41	32.79	4.53949	Up	6.2407e-73	3.11025e-71	-	-	-	-	-	-	-
p5_sc00274.V1.gene36	438	11	205.82	13.03	302.36	4.53636	Up	4.4414e-57	1.71254e-55	-	-	-	-	-	-	-
p5_sc00035.V1.gene669	1644	13.38	249.87	3.97	91.77	4.53081	Up	2.1706e-69	1.03457e-67	-	-	-	-	-	-	-
p5_sc00057.V1.gene400	405	68	1263	87.79	2021.36	4.52513	Up	0	0	-	-	-	-	-	-	-
p5_sc00902.V1.gene8	252	1	18.56	2.21	50.73	4.52072	Up	5.45668e-06	2.57829e-05	-	-	-	-	-	-	-
p5_sc00454.V1.gene27	699	81	1492	58.2	1328.99	4.51317	Up	0	0	-	-	-	-	-	-	-
p5_sc00001.V1.gene585	1419	1	18	0.34	7.69	4.49938	Up	5.45668e-06	2.57931e-05	-	-	-	-	-	-	-
p5_sc00001.V1.gene1059	1167	4	72	1.68	37.6	4.4842	Up	9.28896e-21	1.28908e-19	-	-	-	-	-	-	-
p5_sc00103.V1.gene72	672	1	18	0.75	16.71	4.47768	Up	5.45668e-06	2.5788e-05	-	-	-	-	-	-	-
p5_sc00109.V1.gene230	510	1	18	1.01	22.43	4.473	Up	5.45668e-06	2.57778e-05	-	-	-	-	-	-	-
p5_sc00049.V1.gene60	324	1	17.85	1.65	36.61	4.4717	Up	1.15928e-05	5.26832e-05	-	-	-	-	-	-	-
p5_sc00017.V1.gene379	1866	3	53	0.78	17.1	4.45438	Up	1.53239e-15	1.63823e-14	-	-	-	-	-	-	-
p5_sc00033.V1.gene262	657	66.06	1167	50.67	1109.8	4.45302	Up	0	0	-	-	-	-	-	-	-
p5_sc01060.V1.gene13	1548	3	53	0.95	20.7	4.44556	Up	1.53239e-15	1.6375e-14	-	-	-	-	-	-	-
p5_sc00023.V1.gene2	792	7	123	4.41	96.08	4.44539	Up	2.13648e-34	4.90655e-33	-	-	-	-	-	-	-
p5_sc00044.V1.gene591	336	2	35	3.18	68.9	4.43741	Up	1.25747e-10	9.66932e-10	-	-	-	-	-	-	-
p5_sc00104.V1.gene293	336	2	35	3.18	68.9	4.43741	Up	1.25747e-10	9.66622e-10	-	-	-	-	-	-	-
p5_sc00002.V1.gene122	2484	1	17	0.19	4.1	4.43155	Up	1.15928e-05	5.26732e-05	-	-	-	-	-	-	-
p5_sc00257.V1.gene84	1890	29	504	7.45	160.54	4.42955	Up	3.84972e-136	3.68438e-134	-	-	-	-	-	-	-
p5_sc00043.V1.gene177	660	7	121	5.34	114.52	4.42262	Up	9.53756e-34	2.15533e-32	-	-	-	-	-	-	-
p5_sc00124.V1.gene115	990	55	946	27.46	585.61	4.41454	Up	1.75841e-253	3.6103e-251	-	-	-	-	-	-	-
p5_sc12230.V1.gene2	1701	2.3	39.51	0.66	14.02	4.40888	Up	6.18164e-12	5.2602e-11	-	-	-	-	-	-	-
p5_sc00002.V1.gene125	2745	96.03	1644.43	16.89	358.49	4.40769	Up	0	0	-	-	-	-	-	-	-
p5_sc00288.V1.gene31	879	1.16	19.61	0.65	13.74	4.4018	Up	2.5625e-06	1.26192e-05	-	-	-	-	-	-	-
p5_sc00180.V1.gene54	309	1	17	1.74	36.78	4.40176	Up	1.15928e-05	5.26533e-05	-	-	-	-	-	-	-
p5_sc00152.V1.gene120	504	10	170	10.18	214.52	4.3973	Up	1.06955e-46	3.25224e-45	-	-	-	-	-	-	-
p5_sc00029.V1.gene111	744	13.35	226.15	8.98	188.64	4.39278	Up	6.72854e-62	2.82082e-60	-	-	-	-	-	-	-
p5_sc00007.V1.gene10	774	1	17	0.65	13.6	4.38702	Up	1.15928e-05	5.26433e-05	-	-	-	-	-	-	-
p5_sc00675.V1.gene3	888	12	201.99	6.71	140.01	4.38307	Up	8.83878e-55	3.28169e-53	-	-	-	-	-	-	-
p5_sc00004.V1.gene961	2709	36	603	6.42	133.22	4.37509	Up	2.90892e-161	3.56521e-159	-	-	-	-	-	-	-
p5_sc00011.V1.gene815	2382	24	401	4.87	100.94	4.37343	Up	9.95364e-108	7.47207e-106	-	-	-	-	-	-	-
p5_sc00007.V1.gene129	1596	125.27	2067.91	38.25	782.84	4.35519	Up	0	0	-	-	-	-	-	-	-
p5_sc00017.V1.gene598	1605	0.73	11.9	0.22	4.48	4.34792	Up	0.000130999	0.000509613	-	-	-	-	-	-	-
p5_sc00016.V1.gene280	2091	58	953	13.45	273.87	4.34781	Up	8.8903e-253	1.80985e-250	-	-	-	-	-	-	-
p5_sc00001.V1.gene2264	834	2	33	1.2	24.42	4.34696	Up	5.62682e-10	4.10594e-09	-	-	-	-	-	-	-
p5_sc00007.V1.gene699	1923	11	180	2.78	56.33	4.34075	Up	5.84484e-49	1.87206e-47	-	-	-	-	-	-	-
p5_sc00404.V1.gene2	1173	15.64	253.63	6.55	131.74	4.33005	Up	1.12517e-68	5.31016e-67	-	-	-	-	-	-	-
p5_sc00044.V1.gene592	867	5	81	2.87	57.56	4.32594	Up	1.02455e-22	1.56067e-21	-	-	-	-	-	-	-
p5_sc00003.V1.gene310	1887	5	81	1.29	25.84	4.32416	Up	1.02455e-22	1.55969e-21	-	-	-	-	-	-	-
p5_sc00001.V1.gene2767	651	1	16	0.77	15.36	4.31818	Up	2.45666e-05	0.000106948	-	-	-	-	-	-	-
p5_sc00001.V1.gene3357	1110	3	48	1.33	26.39	4.31049	Up	6.4368e-14	6.27281e-13	-	-	-	-	-	-	-
p5_sc00101.V1.gene226	1200	2	32.07	0.82	16.27	4.31045	Up	1.18762e-09	8.39334e-09	-	-	-	-	-	-	-
p5_sc00036.V1.gene42	1158	2	32	0.85	16.84	4.30829	Up	1.18762e-09	8.39087e-09	-	-	-	-	-	-	-
p5_sc09471.V1.gene1	249	1	16	2.24	44.36	4.30769	Up	2.45666e-05	0.000106967	-	-	-	-	-	-	-
p5_sc00035.V1.gene390	561	1	16	0.91	18	4.30599	Up	2.45666e-05	0.000106987	-	-	-	-	-	-	-
p5_sc00063.V1.gene312	1407	3.13	50	1.09	21.54	4.30462	Up	1.44771e-14	1.45998e-13	-	-	-	-	-	-	-
p5_sc00103.V1.gene88	681	1	15.86	0.74	14.52	4.29437	Up	5.1912e-05	0.000215154	-	-	-	-	-	-	-
p5_sc00423.V1.gene70	2259	5	79	1.07	20.99	4.29402	Up	4.53576e-22	6.67226e-21	-	-	-	-	-	-	-
p5_sc00069.V1.gene156	1209	42	664	17.06	334.3	4.29245	Up	4.17776e-175	5.76771e-173	-	-	-	-	-	-	-
p5_sc00029.V1.gene736	2091	3.55	55.85	0.82	16.05	4.29081	Up	3.41288e-16	3.77112e-15	-	-	-	-	-	-	-
p5_sc00010.V1.gene266	942	2.32	36.53	1.22	23.81	4.28661	Up	5.93216e-11	4.69066e-10	-	-	-	-	-	-	-
p5_sc00001.V1.gene384	1851	2	31	0.52	10.09	4.27827	Up	2.50262e-09	1.71766e-08	-	-	-	-	-	-	-
p5_sc00005.V1.gene1006	660	23	360	17.56	340.71	4.27818	Up	1.82344e-95	1.21002e-93	-	-	-	-	-	-	-
p5_sc00133.V1.gene5	483	14	218	14.92	288.02	4.27085	Up	2.43328e-58	9.58234e-57	-	-	-	-	-	-	-
p5_sc00151.V1.gene130	621	1	15.34	0.81	15.49	4.25727	Up	5.1912e-05	0.000215116	-	-	-	-	-	-	-
p5_sc00591.V1.gene5	1611	2.01	31	0.61	11.62	4.25166	Up	2.50262e-09	1.71667e-08	-	-	-	-	-	-	-
p5_sc00106.V1.gene81	1293	6	92	2.27	43.22	4.25093	Up	2.5145e-25	4.25975e-24	-	-	-	-	-	-	-
p5_sc00003.V1.gene53	2259	192	2938.99	41.14	780.78	4.2463	Up	0	0	-	-	-	-	-	-	-
p5_sc00018.V1.gene167	705	2.03	31	1.45	27.37	4.23847	Up	2.50262e-09	1.71716e-08	-	-	-	-	-	-	-
p5_sc00086.V1.gene127	630	13	197	10.43	195.86	4.23101	Up	1.56498e-52	5.3629e-51	-	-	-	-	-	-	-
p5_sc00012.V1.gene701	1290	9	136.26	3.42	64.17	4.22983	Up	1.11422e-36	2.72011e-35	-	-	-	-	-	-	-
p5_sc00136.V1.gene148	1428	11	165.66	3.76	70.28	4.22431	Up	3.97102e-44	1.15907e-42	-	-	-	-	-	-	-
p5_sc00020.V1.gene136	2571	8.89	133.86	1.67	31.18	4.2227	Up	1.15945e-36	2.82764e-35	-	-	-	-	-	-	-
p5_sc00245.V1.gene98	456	1	15	1.13	21.09	4.22216	Up	5.1912e-05	0.000215079	-	-	-	-	-	-	-
p5_sc00085.V1.gene46	588	1	15	0.86	16.05	4.22209	Up	5.1912e-05	0.000215339	-	-	-	-	-	-	-
p5_sc00127.V1.gene87	2301	1	15	0.21	3.91	4.21871	Up	5.1912e-05	0.000214968	-	-	-	-	-	-	-
p5_sc00001.V1.gene2030	639	3	45	2.37	44.07	4.21684	Up	5.98372e-13	5.44473e-12	-	-	-	-	-	-	-
p5_sc00071.V1.gene84	348	11	165	16.8	312.32	4.21649	Up	3.97102e-44	1.15767e-42	-	-	-	-	-	-	-
p5_sc00005.V1.gene381	693	11.65	174	8.45	156.41	4.21024	Up	5.05326e-47	1.54439e-45	-	-	-	-	-	-	-
p5_sc00002.V1.gene172	471	1	15	1.1	20.36	4.21016	Up	5.1912e-05	0.000215228	-	-	-	-	-	-	-
p5_sc00131.V1.gene274	1176	1	14.99	0.42	7.76	4.2076	Up	0.000109351	0.000431192	-	-	-	-	-	-	-
p5_sc00050.V1.gene590	996	1	15	0.5	9.23	4.20633	Up	5.1912e-05	0.000215302	-	-	-	-	-	-	-
p5_sc00019.V1.gene504	786	1	15	0.64	11.81	4.20579	Up	5.1912e-05	0.000215005	-	-	-	-	-	-	-
p5_sc00001.V1.gene3278	2400	39	580.02	7.86	144.9	4.20438	Up	5.73156e-151	6.40389e-149	-	-	-	-	-	-	-
p5_sc00027.V1.gene733	897	56.95	845.6	31.51	580	4.20217	Up	6.27258e-220	1.13293e-217	-	-	-	-	-	-	-
p5_sc00301.V1.gene65	1485	5	74	1.64	30.16	4.20087	Up	1.84671e-20	2.53495e-19	-	-	-	-	-	-	-
p5_sc00408.V1.gene30	3318	15	222	2.18	39.95	4.1958	Up	1.10072e-58	4.37048e-57	-	-	-	-	-	-	-
p5_sc00059.V1.gene575	918	3	44	1.62	29.46	4.18469	Up	1.25509e-12	1.11956e-11	-	-	-	-	-	-	-
p5_sc36187.V1.gene1	516	1.22	17.83	1.21	21.94	4.18048	Up	1.15928e-05	5.26632e-05	-	-	-	-	-	-	-
p5_sc37963.V1.gene1	762	5	73	3.28	59.38	4.17821	Up	3.86666e-20	5.22706e-19	-	-	-	-	-	-	-
p5_sc00133.V1.gene4	591	7	102	6.01	108.54	4.17472	Up	1.28964e-27	2.37939e-26	-	-	-	-	-	-	-
p5_sc00018.V1.gene578	1062	9	129	4.18	74.25	4.15082	Up	1.95488e-34	4.49379e-33	-	-	-	-	-	-	-
p5_sc00828.V1.gene27	936	1.54	22.19	0.82	14.56	4.15024	Up	2.62234e-07	1.46497e-06	-	-	-	-	-	-	-
p5_sc00256.V1.gene89	2679	11	157	1.98	35.08	4.14708	Up	1.45106e-41	4.01121e-40	-	-	-	-	-	-	-
p5_sc00139.V1.gene155	1491	45	642	14.73	260.58	4.1449	Up	3.20458e-165	4.13873e-163	-	-	-	-	-	-	-
p5_sc00008.V1.gene806	453	1.99	28.4	2.28	40.22	4.14081	Up	2.63552e-09	1.79859e-08	-	-	-	-	-	-	-
p5_sc00028.V1.gene184	1524	1.05	15.06	0.34	5.98	4.13654	Up	5.1912e-05	0.000215042	-	-	-	-	-	-	-
p5_sc00002.V1.gene885	1875	24	338	6.22	108.54	4.12517	Up	1.76958e-87	1.06806e-85	-	-	-	-	-	-	-
p5_sc00099.V1.gene303	948	1	14	0.52	9.07	4.12452	Up	0.000109351	0.000430697	-	-	-	-	-	-	-
p5_sc00094.V1.gene171	3423	3	42	0.42	7.32	4.12338	Up	5.49992e-12	4.6934e-11	-	-	-	-	-	-	-
p5_sc00067.V1.gene112	432	1	14	1.2	20.88	4.12102	Up	0.000109351	0.000430556	-	-	-	-	-	-	-
p5_sc00049.V1.gene358	192	1	14	3.05	53	4.11911	Up	0.000109351	0.000430626	-	-	-	-	-	-	-
p5_sc00012.V1.gene935	1791	34.72	486.96	9.43	163.86	4.11906	Up	1.5256e-125	1.29957e-123	-	-	-	-	-	-	-
p5_sc00042.V1.gene34	408	1	14	1.28	22.23	4.11829	Up	0.000109351	0.000431263	-	-	-	-	-	-	-
p5_sc10201.V1.gene1	2148	1.08	14.89	0.24	4.16	4.11548	Up	0.000109351	0.000430838	-	-	-	-	-	-	-
p5_sc00049.V1.gene131	315	1	14	1.71	29.63	4.11499	Up	0.000109351	0.00043105	-	-	-	-	-	-	-
p5_sc00012.V1.gene163	1098	1	14	0.45	7.79	4.11363	Up	0.000109351	0.000430485	-	-	-	-	-	-	-
p5_sc00028.V1.gene179	606	1	14	0.84	14.51	4.11051	Up	0.000109351	0.000430909	-	-	-	-	-	-	-
p5_sc00058.V1.gene480	939	2	28	1.06	18.31	4.1105	Up	2.31716e-08	1.45486e-07	-	-	-	-	-	-	-
p5_sc31303.V1.gene1	786	2.57	35.86	1.64	28.24	4.10597	Up	1.25747e-10	9.66313e-10	-	-	-	-	-	-	-
p5_sc00134.V1.gene170	1377	1	14	0.36	6.17	4.0992	Up	0.000109351	0.00043098	-	-	-	-	-	-	-
p5_sc00015.V1.gene713	993	8	110	3.98	67.88	4.09215	Up	2.86048e-29	5.6002e-28	-	-	-	-	-	-	-
p5_sc00024.V1.gene457	417	25	343	31.26	531.66	4.08811	Up	3.66082e-88	2.23199e-86	-	-	-	-	-	-	-
p5_sc00006.V1.gene613	1008	21.02	287.94	10.3	174.95	4.08623	Up	5.9619e-74	3.00876e-72	-	-	-	-	-	-	-
p5_sc00099.V1.gene79	3120	4	54.9	0.62	10.51	4.08335	Up	5.97894e-15	6.16157e-14	-	-	-	-	-	-	-
p5_sc00027.V1.gene732	3804	223	3045.99	28.19	477.4	4.08194	Up	0	0	-	-	-	-	-	-	-
p5_sc00001.V1.gene735	1080	7	95.15	3.19	53.82	4.07651	Up	2.22338e-25	3.76923e-24	-	-	-	-	-	-	-
p5_sc00292.V1.gene81	1443	16.87	229.27	5.71	96.23	4.07492	Up	5.31176e-60	2.15539e-58	-	-	-	-	-	-	-
p5_sc00406.V1.gene98	1440	5	68	1.7	28.6	4.07241	Up	1.53624e-18	1.90814e-17	-	-	-	-	-	-	-
p5_sc00103.V1.gene310	1605	4	54	1.21	20.33	4.07053	Up	5.97894e-15	6.16421e-14	-	-	-	-	-	-	-
p5_sc00019.V1.gene361	1191	157.07	2124.91	64.78	1086.49	4.06798	Up	0	0	-	-	-	-	-	-	-
p5_sc00060.V1.gene334	1296	14	189	5.29	88.58	4.06564	Up	4.64734e-49	1.4905e-47	-	-	-	-	-	-	-
p5_sc00001.V1.gene2668	522	2	27	1.96	32.81	4.06521	Up	4.8467e-08	2.94157e-07	-	-	-	-	-	-	-
p5_sc00069.V1.gene557	486	2	27	2.12	35.43	4.06284	Up	4.8467e-08	2.94083e-07	-	-	-	-	-	-	-
p5_sc00080.V1.gene85	795	2	27.01	1.26	21.01	4.05958	Up	4.8467e-08	2.94306e-07	-	-	-	-	-	-	-
p5_sc00058.V1.gene24	471	6.25	84.12	6.85	114.2	4.05931	Up	9.25152e-23	1.41194e-21	-	-	-	-	-	-	-
p5_sc00024.V1.gene104	2319	15.27	205.47	3.19	53.15	4.05844	Up	2.96856e-53	1.04103e-51	-	-	-	-	-	-	-
p5_sc00038.V1.gene165	483	5	67	5.33	88.52	4.0538	Up	3.19962e-18	3.9155e-17	-	-	-	-	-	-	-
p5_sc00058.V1.gene597	1557	5	67	1.57	26.01	4.05023	Up	3.19962e-18	3.9175e-17	-	-	-	-	-	-	-
p5_sc00050.V1.gene464	1032	6	80	2.87	47.43	4.04668	Up	1.74373e-21	2.51428e-20	-	-	-	-	-	-	-
p5_sc00535.V1.gene23	1302	10	133	3.76	62.04	4.04439	Up	8.18358e-35	1.91046e-33	-	-	-	-	-	-	-
p5_sc00103.V1.gene7	3042	22	293	3.49	57.56	4.04377	Up	5.81616e-75	2.97268e-73	-	-	-	-	-	-	-
p5_sc00042.V1.gene543	960	2.08	27.51	1.07	17.58	4.03825	Up	4.8467e-08	2.94232e-07	-	-	-	-	-	-	-
p5_sc00027.V1.gene177	525	11.05	146.37	10.77	176.77	4.03678	Up	4.644e-38	1.17306e-36	-	-	-	-	-	-	-
p5_sc00003.V1.gene408	609	4	53	3.33	54.62	4.03584	Up	1.24524e-14	1.2595e-13	-	-	-	-	-	-	-
p5_sc00069.V1.gene408	477	28	370.04	30.25	495.54	4.03399	Up	4.72964e-94	3.10425e-92	-	-	-	-	-	-	-
p5_sc00074.V1.gene269	1596	6	79	1.83	29.91	4.03071	Up	3.62596e-21	5.12671e-20	-	-	-	-	-	-	-
p5_sc00824.V1.gene5	1998	2.41	31.87	0.59	9.59	4.02274	Up	2.50262e-09	1.71618e-08	-	-	-	-	-	-	-
p5_sc13874.V1.gene2	1251	1	13.01	0.39	6.32	4.01838	Up	0.000229528	0.000854046	-	-	-	-	-	-	-
p5_sc00001.V1.gene1205	396	1	13	1.32	21.33	4.01427	Up	0.000229528	0.000854311	-	-	-	-	-	-	-
p5_sc00372.V1.gene13	756	1	13	0.66	10.66	4.0136	Up	0.000229528	0.000854841	-	-	-	-	-	-	-
p5_sc00121.V1.gene43	1089	6	78	2.71	43.75	4.01292	Up	7.53356e-21	1.05094e-19	-	-	-	-	-	-	-
p5_sc00001.V1.gene3160	273	1	13	2.01	32.39	4.01028	Up	0.000229528	0.000853914	-	-	-	-	-	-	-
p5_sc00116.V1.gene180	903	1	13	0.55	8.86	4.0098	Up	0.000229528	0.000854973	-	-	-	-	-	-	-
p5_sc07051.V1.gene1	663	1	13	0.76	12.24	4.00946	Up	0.000229528	0.000855106	-	-	-	-	-	-	-
p5_sc00326.V1.gene46	618	1	13	0.82	13.19	4.00768	Up	0.000229528	0.000854443	-	-	-	-	-	-	-
p5_sc00058.V1.gene109	921	1	13	0.54	8.67	4.005	Up	0.000229528	0.000854576	-	-	-	-	-	-	-
p5_sc00003.V1.gene505	585	7.48	96.8	6.49	104.13	4.00402	Up	1.06747e-25	1.82902e-24	-	-	-	-	-	-	-
p5_sc00059.V1.gene543	540	1	13	0.95	15.23	4.00284	Up	0.000229528	0.000854178	-	-	-	-	-	-	-
p5_sc00027.V1.gene134	471	4.9	62.9	5.37	85.39	3.99107	Up	1.62403e-17	1.91896e-16	-	-	-	-	-	-	-
p5_sc00127.V1.gene103	1026	6	77	2.89	45.93	3.9903	Up	1.56388e-20	2.15286e-19	-	-	-	-	-	-	-
p5_sc00039.V1.gene242	600	4	51	3.38	53.41	3.98201	Up	5.38154e-14	5.26794e-13	-	-	-	-	-	-	-
p5_sc00325.V1.gene18	672	4	51	3	47.36	3.98063	Up	5.38154e-14	5.27009e-13	-	-	-	-	-	-	-
p5_sc00699.V1.gene13	1308	7	89	2.62	41.32	3.9792	Up	1.78837e-23	2.80053e-22	-	-	-	-	-	-	-
p5_sc00005.V1.gene710	1587	3.89	48.78	1.19	18.58	3.96472	Up	6.4368e-14	6.27027e-13	-	-	-	-	-	-	-
p5_sc00051.V1.gene310	705	2	25	1.42	22.07	3.95812	Up	2.10638e-07	1.1889e-06	-	-	-	-	-	-	-
p5_sc00019.V1.gene107	2451	29	363	5.72	88.77	3.95599	Up	5.85948e-91	3.6751e-89	-	-	-	-	-	-	-
p5_sc00092.V1.gene230	1866	2	25	0.52	8.07	3.95599	Up	2.10638e-07	1.18918e-06	-	-	-	-	-	-	-
p5_sc00035.V1.gene676	561	28.93	360.88	26.25	405.95	3.95091	Up	6.95546e-91	4.35115e-89	-	-	-	-	-	-	-
p5_sc00057.V1.gene294	513	13.75	170.13	13.73	210.63	3.93931	Up	6.51808e-44	1.89103e-42	-	-	-	-	-	-	-
p5_sc00573.V1.gene6	519	2.01	24.75	1.98	30.27	3.93432	Up	4.3752e-07	2.38649e-06	-	-	-	-	-	-	-
p5_sc00077.V1.gene325	996	3	37	1.49	22.76	3.93312	Up	2.1538e-10	1.62394e-09	-	-	-	-	-	-	-
p5_sc00076.V1.gene240	933	10.98	134.9	5.83	88.82	3.92932	Up	3.93668e-35	9.25312e-34	-	-	-	-	-	-	-
p5_sc00001.V1.gene2290	1758	6	73.63	1.66	25.25	3.92703	Up	2.87792e-19	3.7491e-18	-	-	-	-	-	-	-
p5_sc00057.V1.gene293	978	23	279.8	11.63	175.41	3.91481	Up	1.15241e-69	5.50362e-68	-	-	-	-	-	-	-
p5_sc00004.V1.gene720	708	79	958	56	841.91	3.91017	Up	3.91006e-235	7.63638e-233	-	-	-	-	-	-	-
p5_sc00007.V1.gene88	1020	44	533	21.3	319.89	3.90865	Up	1.46929e-131	1.33694e-129	-	-	-	-	-	-	-
p5_sc00038.V1.gene49	729	30.97	371.98	21.29	317	3.89623	Up	1.29194e-92	8.29814e-91	-	-	-	-	-	-	-
p5_sc00217.V1.gene96	924	5	60	2.68	39.9	3.89608	Up	5.28592e-16	5.78489e-15	-	-	-	-	-	-	-
p5_sc00044.V1.gene85	2439	11	132	2.18	32.44	3.89537	Up	1.23643e-33	2.78888e-32	-	-	-	-	-	-	-
p5_sc00312.V1.gene107	447	2	24	2.32	34.49	3.89398	Up	4.3752e-07	2.38703e-06	-	-	-	-	-	-	-
p5_sc23595.V1.gene1	336	2	24	3.18	47.25	3.89322	Up	4.3752e-07	2.38595e-06	-	-	-	-	-	-	-
p5_sc00001.V1.gene1800	1719	19	226.99	5.38	79.65	3.888	Up	2.07538e-56	7.96402e-55	-	-	-	-	-	-	-
p5_sc18025.V1.gene1	2322	22.14	263.84	4.61	68.16	3.88609	Up	1.73442e-65	7.84635e-64	-	-	-	-	-	-	-
p5_sc00389.V1.gene67	636	2	23.85	1.59	23.48	3.88433	Up	9.0636e-07	4.74452e-06	-	-	-	-	-	-	-
p5_sc00070.V1.gene176	2997	15.01	178.22	2.41	35.54	3.88234	Up	1.02581e-44	3.04221e-43	-	-	-	-	-	-	-
p5_sc00718.V1.gene33	1716	7	83	1.98	29.18	3.88141	Up	1.3987e-21	2.02408e-20	-	-	-	-	-	-	-
p5_sc03402.V1.gene3	717	3.02	35.8	2.11	31.04	3.87881	Up	9.22852e-10	6.59196e-09	-	-	-	-	-	-	-
p5_sc00001.V1.gene320	879	13	154	7.35	107.88	3.87554	Up	7.30014e-39	1.8897e-37	-	-	-	-	-	-	-
p5_sc00215.V1.gene120	1836	11	130	2.91	42.65	3.87345	Up	5.256e-33	1.16261e-31	-	-	-	-	-	-	-
p5_sc00071.V1.gene1	1053	4	47	1.87	27.29	3.86726	Up	9.89116e-13	8.88577e-12	-	-	-	-	-	-	-
p5_sc00008.V1.gene774	519	4	47	3.95	57.47	3.86288	Up	9.89116e-13	8.88909e-12	-	-	-	-	-	-	-
p5_sc00007.V1.gene700	1203	8	94	3.27	47.57	3.86269	Up	3.31796e-24	5.38541e-23	-	-	-	-	-	-	-
p5_sc00055.V1.gene433	2172	11	128.5	2.45	35.53	3.85818	Up	2.22912e-32	4.82414e-31	-	-	-	-	-	-	-
p5_sc00105.V1.gene122	648	42.84	501.02	33.34	483.47	3.8581	Up	3.24758e-123	2.72774e-121	-	-	-	-	-	-	-
p5_sc00037.V1.gene634	1026	16	187	7.7	111.55	3.85669	Up	1.06539e-46	3.24371e-45	-	-	-	-	-	-	-
p5_sc00080.V1.gene150	1095	11	128	4.95	71.38	3.85002	Up	2.22912e-32	4.82849e-31	-	-	-	-	-	-	-
p5_sc00043.V1.gene226	1134	112.71	1306.04	48.9	702.46	3.84451	Up	0	0	-	-	-	-	-	-	-
p5_sc29139.V1.gene1	570	2.13	24.65	1.9	27.26	3.84271	Up	4.3752e-07	2.38812e-06	-	-	-	-	-	-	-
p5_sc00049.V1.gene470	669	4	46	3.01	42.92	3.83381	Up	2.04056e-12	1.79686e-11	-	-	-	-	-	-	-
p5_sc01447.V1.gene17	648	6	69	4.67	66.58	3.83359	Up	5.21396e-18	6.31936e-17	-	-	-	-	-	-	-
p5_sc00435.V1.gene38	1200	6	69	2.46	35.01	3.83104	Up	5.21396e-18	6.31617e-17	-	-	-	-	-	-	-
p5_sc00141.V1.gene265	3300	86.96	994.85	12.69	180	3.82623	Up	1.76387e-240	3.47309e-238	-	-	-	-	-	-	-
p5_sc00045.V1.gene130	810	7	80.11	4.31	61.12	3.82588	Up	1.22258e-20	1.69078e-19	-	-	-	-	-	-	-
p5_sc00035.V1.gene14	1509	55	625.49	17.79	250.77	3.81723	Up	4.2609e-151	4.78296e-149	-	-	-	-	-	-	-
p5_sc00189.V1.gene69	690	9	102	6.56	92.11	3.81159	Up	6.89586e-26	1.19089e-24	-	-	-	-	-	-	-
p5_sc00126.V1.gene159	1386	6	68	2.12	29.75	3.81075	Up	1.07286e-17	1.27649e-16	-	-	-	-	-	-	-
p5_sc00095.V1.gene132	1086	77.32	874.84	35.08	492.05	3.81008	Up	1.63243e-210	2.74225e-208	-	-	-	-	-	-	-
p5_sc00019.V1.gene578	1242	99.01	1118.01	39.11	547.48	3.8072	Up	2.3673e-268	5.26549e-266	-	-	-	-	-	-	-
p5_sc00015.V1.gene565	2070	216.99	2445.8	50.82	710.13	3.80461	Up	0	0	-	-	-	-	-	-	-
p5_sc00076.V1.gene381	390	3.45	38.86	4.65	64.84	3.80158	Up	1.03766e-10	8.04605e-10	-	-	-	-	-	-	-
p5_sc00018.V1.gene433	576	4	45	3.53	49.21	3.80121	Up	4.20308e-12	3.62536e-11	-	-	-	-	-	-	-
p5_sc05453.V1.gene1	1713	2.17	24.54	0.62	8.64	3.80069	Up	4.3752e-07	2.38758e-06	-	-	-	-	-	-	-
p5_sc00178.V1.gene169	1455	9	101	3.02	42.03	3.7988	Up	1.41634e-25	2.41815e-24	-	-	-	-	-	-	-
p5_sc00072.V1.gene396	1455	18	201	6.04	83.65	3.79175	Up	2.02936e-49	6.57885e-48	-	-	-	-	-	-	-
p5_sc00148.V1.gene194	3096	12	134	1.87	25.86	3.78961	Up	1.97463e-33	4.41252e-32	-	-	-	-	-	-	-
p5_sc00002.V1.gene1264	1653	6	67	1.77	24.47	3.78919	Up	2.20514e-17	2.59412e-16	-	-	-	-	-	-	-
p5_sc00264.V1.gene123	630	8	89	6.42	88.49	3.78487	Up	1.2206e-22	1.85109e-21	-	-	-	-	-	-	-
p5_sc00844.V1.gene14	774	25	278	16.14	222.46	3.78483	Up	1.11865e-67	5.23827e-66	-	-	-	-	-	-	-
p5_sc00008.V1.gene801	1983	15.01	166.6	3.67	50.53	3.78329	Up	5.81778e-41	1.57737e-39	-	-	-	-	-	-	-
p5_sc00096.V1.gene271	1284	40.42	446.72	15.43	211.39	3.7761	Up	1.09132e-107	8.16687e-106	-	-	-	-	-	-	-
p5_sc00062.V1.gene385	915	2	22	1.08	14.78	3.77454	Up	1.87221e-06	9.41669e-06	-	-	-	-	-	-	-
p5_sc00075.V1.gene75	1467	48.99	540.34	16.31	223	3.77322	Up	2.19882e-130	1.97828e-128	-	-	-	-	-	-	-
p5_sc00176.V1.gene103	540	2	22	1.89	25.78	3.76979	Up	1.87221e-06	9.42064e-06	-	-	-	-	-	-	-
p5_sc00023.V1.gene142	990	2	22	1	13.62	3.76765	Up	1.87221e-06	9.41867e-06	-	-	-	-	-	-	-
p5_sc01901.V1.gene6	699	2	22	1.44	19.6	3.76671	Up	1.87221e-06	9.42459e-06	-	-	-	-	-	-	-
p5_sc25153.V1.gene1	591	5.28	57.03	4.53	60.68	3.74364	Up	4.63722e-15	4.80981e-14	-	-	-	-	-	-	-
p5_sc00013.V1.gene887	3465	11.18	120.17	1.55	20.7	3.73929	Up	7.03686e-30	1.40165e-28	-	-	-	-	-	-	-
p5_sc15320.V1.gene1	918	5.71	61.46	3.09	41.15	3.73521	Up	2.55676e-16	2.85005e-15	-	-	-	-	-	-	-
p5_sc00025.V1.gene507	546	4	43	3.74	49.79	3.73475	Up	1.77436e-11	1.46574e-10	-	-	-	-	-	-	-
p5_sc00007.V1.gene596	1842	9.06	96.72	2.39	31.63	3.72621	Up	5.11558e-24	8.22533e-23	-	-	-	-	-	-	-
p5_sc00036.V1.gene411	627	3	32	2.42	31.98	3.72409	Up	8.06192e-09	5.25973e-08	-	-	-	-	-	-	-
p5_sc00065.V1.gene73	513	8	85	7.99	105.24	3.71934	Up	2.14934e-21	3.08247e-20	-	-	-	-	-	-	-
p5_sc00057.V1.gene166	558	8.44	89.57	7.7	101.34	3.7182	Up	1.2206e-22	1.84992e-21	-	-	-	-	-	-	-
p5_sc00002.V1.gene171	618	5	53	4.09	53.78	3.7169	Up	8.23654e-14	7.97172e-13	-	-	-	-	-	-	-
p5_sc00033.V1.gene6	1386	178	1886.6	62.81	825.3	3.71585	Up	0	0	-	-	-	-	-	-	-
p5_sc00039.V1.gene245	426	6	63.52	7.33	96.19	3.714	Up	3.8895e-16	4.27418e-15	-	-	-	-	-	-	-
p5_sc01874.V1.gene10	981	1.54	16.37	0.78	10.23	3.71319	Up	2.45666e-05	0.000106929	-	-	-	-	-	-	-
p5_sc00024.V1.gene608	2562	11	116	2.07	27.12	3.71165	Up	1.23063e-28	2.34807e-27	-	-	-	-	-	-	-
p5_sc00104.V1.gene141	735	2	21	1.36	17.74	3.70533	Up	3.8553e-06	1.86492e-05	-	-	-	-	-	-	-
p5_sc00180.V1.gene55	684	2	21	1.47	19.14	3.7027	Up	3.8553e-06	1.86567e-05	-	-	-	-	-	-	-
p5_sc00012.V1.gene980	894	2	21	1.11	14.45	3.70244	Up	3.8553e-06	1.86605e-05	-	-	-	-	-	-	-
p5_sc00006.V1.gene53	285	2	21	3.83	49.81	3.70102	Up	3.8553e-06	1.86643e-05	-	-	-	-	-	-	-
p5_sc00496.V1.gene51	777	1.51	15.78	0.97	12.58	3.697	Up	5.1912e-05	0.000215191	-	-	-	-	-	-	-
p5_sc00075.V1.gene136	660	6.99	72.87	5.33	68.96	3.69355	Up	5.94656e-19	7.59831e-18	-	-	-	-	-	-	-
p5_sc00002.V1.gene1073	2646	5	52	0.91	11.77	3.6931	Up	1.68481e-13	1.59718e-12	-	-	-	-	-	-	-
p5_sc01225.V1.gene1	2124	70	728.02	15.97	205.91	3.68858	Up	7.10402e-171	9.53367e-169	-	-	-	-	-	-	-
p5_sc00094.V1.gene326	783	4	41.56	2.55	32.85	3.68732	Up	7.4374e-11	5.82338e-10	-	-	-	-	-	-	-
p5_sc00025.V1.gene339	1731	3	31.02	0.84	10.81	3.68583	Up	1.65294e-08	1.05295e-07	-	-	-	-	-	-	-
p5_sc00029.V1.gene168	1668	16	166	4.67	60.07	3.68515	Up	3.69164e-40	9.8534e-39	-	-	-	-	-	-	-
p5_sc00480.V1.gene13	1089	44.08	455.98	19.94	255.73	3.68088	Up	3.01616e-107	2.22936e-105	-	-	-	-	-	-	-
p5_sc00259.V1.gene13	1566	16	164.99	4.98	63.69	3.67685	Up	1.53196e-39	4.02194e-38	-	-	-	-	-	-	-
p5_sc00033.V1.gene547	1557	5.08	51.92	1.59	20.16	3.6644	Up	3.44102e-13	3.19151e-12	-	-	-	-	-	-	-
p5_sc00037.V1.gene234	2067	9	92	2.11	26.75	3.66422	Up	8.88118e-23	1.35888e-21	-	-	-	-	-	-	-
p5_sc00040.V1.gene485	1428	17	173.88	5.82	73.77	3.66394	Up	1.55538e-41	4.28972e-40	-	-	-	-	-	-	-
p5_sc00035.V1.gene236	699	5	51	3.59	45.43	3.66159	Up	3.44102e-13	3.19275e-12	-	-	-	-	-	-	-
p5_sc00009.V1.gene561	1053	5	51	2.34	29.61	3.6615	Up	3.44102e-13	3.19028e-12	-	-	-	-	-	-	-
p5_sc00066.V1.gene276	906	15	153	8.21	103.86	3.66111	Up	6.26336e-37	1.54e-35	-	-	-	-	-	-	-
p5_sc08447.V1.gene1	3090	30	306	4.68	59.17	3.66029	Up	2.43216e-72	1.19724e-70	-	-	-	-	-	-	-
p5_sc00003.V1.gene506	552	13	132	12	151.07	3.65411	Up	5.17786e-32	1.11056e-30	-	-	-	-	-	-	-
p5_sc00034.V1.gene51	1164	33	335	13.94	175.39	3.65326	Up	6.40036e-79	3.49431e-77	-	-	-	-	-	-	-
p5_sc00132.V1.gene295	891	17.16	173.78	9.56	120.04	3.65036	Up	1.55538e-41	4.29465e-40	-	-	-	-	-	-	-
p5_sc00033.V1.gene578	681	75	755	55.39	691.28	3.64157	Up	3.02736e-175	4.25282e-173	-	-	-	-	-	-	-
p5_sc00019.V1.gene300	1542	6.25	63	1.98	24.7	3.64094	Up	3.8895e-16	4.27614e-15	-	-	-	-	-	-	-
p5_sc08801.V1.gene1	1131	17	171	7.4	92.23	3.63964	Up	6.43228e-41	1.74201e-39	-	-	-	-	-	-	-
p5_sc00273.V1.gene120	876	2	20	1.13	14.06	3.6372	Up	7.91226e-06	3.67211e-05	-	-	-	-	-	-	-
p5_sc00007.V1.gene1085	342	2	20	3.11	38.6	3.63361	Up	7.91226e-06	3.67069e-05	-	-	-	-	-	-	-
p5_sc00198.V1.gene45	486	6	60	6.35	78.74	3.63227	Up	3.30324e-15	3.44403e-14	-	-	-	-	-	-	-
p5_sc00352.V1.gene51	471	4	40	4.38	54.3	3.63195	Up	1.51833e-10	1.15899e-09	-	-	-	-	-	-	-
p5_sc00128.V1.gene84	1023	29	290	14	173.52	3.6316	Up	3.39096e-68	1.59097e-66	-	-	-	-	-	-	-
p5_sc00019.V1.gene451	447	2	20	2.32	28.74	3.63086	Up	7.91226e-06	3.67282e-05	-	-	-	-	-	-	-
p5_sc00169.V1.gene56	954	2	20	1.04	12.87	3.62936	Up	7.91226e-06	3.66998e-05	-	-	-	-	-	-	-
p5_sc00017.V1.gene274	639	25	249	19.75	243.87	3.62619	Up	1.06393e-58	4.2314e-57	-	-	-	-	-	-	-
p5_sc00017.V1.gene124	1608	61.64	611.4	18.68	229.69	3.62012	Up	6.39272e-142	6.37203e-140	-	-	-	-	-	-	-
p5_sc00004.V1.gene159	2046	56.99	564.72	13.51	165.92	3.61839	Up	2.22696e-131	2.01872e-129	-	-	-	-	-	-	-
p5_sc01029.V1.gene12	1170	12	118.79	5.04	61.86	3.61751	Up	1.78846e-28	3.39355e-27	-	-	-	-	-	-	-
p5_sc00103.V1.gene152	1665	5.09	49.93	1.49	18.1	3.60261	Up	1.42841e-12	1.26992e-11	-	-	-	-	-	-	-
p5_sc00069.V1.gene472	1500	46.97	458.25	15.28	184.86	3.59672	Up	1.34264e-106	9.89353e-105	-	-	-	-	-	-	-
p5_sc00012.V1.gene347	1401	15	146	5.23	63.17	3.59436	Up	8.93514e-35	2.07984e-33	-	-	-	-	-	-	-
p5_sc00016.V1.gene763	1440	4	38.99	1.36	16.4	3.59202	Up	6.2889e-10	4.55585e-09	-	-	-	-	-	-	-
p5_sc06941.V1.gene1	573	1.41	13.65	1.25	15.01	3.58592	Up	0.000229528	0.000853782	-	-	-	-	-	-	-
p5_sc00037.V1.gene235	555	3	29	2.75	33	3.58496	Up	6.8964e-08	4.10469e-07	-	-	-	-	-	-	-
p5_sc00014.V1.gene71	282	3	29	5.81	69.62	3.58289	Up	6.8964e-08	4.10266e-07	-	-	-	-	-	-	-
p5_sc00024.V1.gene397	2634	3.01	28.98	0.55	6.59	3.58277	Up	1.40293e-07	8.08182e-07	-	-	-	-	-	-	-
p5_sc00004.V1.gene495	2232	123.79	1195.85	26.85	321.6	3.58227	Up	5.7971e-273	1.32627e-270	-	-	-	-	-	-	-
p5_sc06009.V1.gene1	1011	5	48.01	2.44	29.08	3.57507	Up	2.90288e-12	2.52656e-11	-	-	-	-	-	-	-
p5_sc00100.V1.gene306	1821	21	201.82	5.61	66.77	3.57313	Up	4.7387e-47	1.45195e-45	-	-	-	-	-	-	-
p5_sc00303.V1.gene81	4023	117.66	1129.16	14.06	167.25	3.57234	Up	2.21256e-257	4.62175e-255	-	-	-	-	-	-	-
p5_sc03557.V1.gene6	900	2.25	21.51	1.24	14.7	3.5674	Up	3.8553e-06	1.8668e-05	-	-	-	-	-	-	-
p5_sc00018.V1.gene57	975	2	19	1.01	11.95	3.56458	Up	1.61791e-05	7.22137e-05	-	-	-	-	-	-	-
p5_sc00033.V1.gene45	354	24	229	35.95	425.28	3.56435	Up	2.46356e-53	8.67737e-52	-	-	-	-	-	-	-
p5_sc00004.V1.gene525	879	11	105	6.22	73.56	3.56393	Up	3.02664e-25	5.12014e-24	-	-	-	-	-	-	-
p5_sc00262.V1.gene85	1188	4	38	1.65	19.48	3.56146	Up	6.2889e-10	4.55722e-09	-	-	-	-	-	-	-
p5_sc00224.V1.gene9	3459	16.83	160.05	2.34	27.61	3.56061	Up	2.62144e-38	6.65668e-37	-	-	-	-	-	-	-
p5_sc00017.V1.gene173	327	2	19	3.27	38.56	3.55974	Up	1.61791e-05	7.22003e-05	-	-	-	-	-	-	-
p5_sc00003.V1.gene1242	558	8	76	7.3	85.98	3.55803	Up	1.28795e-18	1.60973e-17	-	-	-	-	-	-	-
p5_sc00031.V1.gene330	1212	2	19	0.81	9.54	3.558	Up	1.61791e-05	7.22272e-05	-	-	-	-	-	-	-
p5_sc00028.V1.gene562	954	296.02	2811.07	153.61	1808.41	3.55738	Up	0	0	-	-	-	-	-	-	-
p5_sc11079.V1.gene1	1134	2.1	19.86	0.91	10.68	3.5529	Up	1.61791e-05	7.2254e-05	-	-	-	-	-	-	-
p5_sc00001.V1.gene2553	339	2.77	26.24	4.36	51.14	3.55205	Up	1.01157e-07	5.92391e-07	-	-	-	-	-	-	-
p5_sc00368.V1.gene77	1278	2	19	0.77	9.03	3.5518	Up	1.61791e-05	7.22406e-05	-	-	-	-	-	-	-
p5_sc00020.V1.gene638	2325	2.13	20.01	0.44	5.16	3.5518	Up	7.91226e-06	3.66927e-05	-	-	-	-	-	-	-
p5_sc00072.V1.gene274	2577	71	670	13.31	155.72	3.54837	Up	2.73774e-152	3.10217e-150	-	-	-	-	-	-	-
p5_sc00141.V1.gene237	492	3	28	3.13	36.26	3.53414	Up	1.40293e-07	8.08376e-07	-	-	-	-	-	-	-
p5_sc37733.V1.gene1	963	1.5	14	0.77	8.92	3.53411	Up	0.000109351	0.000431121	-	-	-	-	-	-	-
p5_sc00346.V1.gene20	1767	28.82	269.25	7.93	91.86	3.53404	Up	1.59271e-62	6.73594e-61	-	-	-	-	-	-	-
p5_sc00099.V1.gene236	3075	6	56	0.94	10.88	3.53287	Up	5.61114e-14	5.48599e-13	-	-	-	-	-	-	-
p5_sc00001.V1.gene391	2343	10	93	2.06	23.81	3.53085	Up	2.52382e-22	3.75401e-21	-	-	-	-	-	-	-
p5_sc00027.V1.gene338	531	21.99	205	21.16	244.57	3.53084	Up	2.81922e-48	8.9227e-47	-	-	-	-	-	-	-
p5_sc06588.V1.gene2	849	3	28	1.76	20.34	3.53067	Up	1.40293e-07	8.0857e-07	-	-	-	-	-	-	-
p5_sc00084.V1.gene441	897	15.01	139.99	8.31	96.02	3.53041	Up	1.23664e-32	2.69814e-31	-	-	-	-	-	-	-
p5_sc00273.V1.gene87	789	16	149	10.12	116.86	3.5295	Up	6.16266e-35	1.44288e-33	-	-	-	-	-	-	-
p5_sc00238.V1.gene86	1830	3	28	0.8	9.22	3.52669	Up	1.40293e-07	8.08958e-07	-	-	-	-	-	-	-
p5_sc00103.V1.gene9	1587	11.41	105.97	3.51	40.35	3.52303	Up	3.02664e-25	5.11653e-24	-	-	-	-	-	-	-
p5_sc00029.V1.gene167	1341	7	65	2.56	29.42	3.52258	Up	5.41294e-16	5.91582e-15	-	-	-	-	-	-	-
p5_sc00013.V1.gene539	786	1.61	14.84	1.02	11.69	3.51863	Up	0.000109351	0.000430767	-	-	-	-	-	-	-
p5_sc00081.V1.gene213	1932	74	683	18.59	212.74	3.51649	Up	5.51094e-154	6.36461e-152	-	-	-	-	-	-	-
p5_sc00075.V1.gene151	384	72	664	98.56	1126.82	3.51511	Up	1.04522e-149	1.1465e-147	-	-	-	-	-	-	-
p5_sc00001.V1.gene2414	1839	547	5022	144.52	1644.93	3.50869	Up	0	0	-	-	-	-	-	-	-
p5_sc00001.V1.gene2221	951	11	101	5.73	65.19	3.50804	Up	5.04864e-24	8.12314e-23	-	-	-	-	-	-	-
p5_sc00440.V1.gene13	1758	70.72	647.36	19.56	222.02	3.50471	Up	4.88748e-146	5.14943e-144	-	-	-	-	-	-	-
p5_sc00007.V1.gene1069	441	15	137	17.64	199.77	3.50142	Up	5.02816e-32	1.07941e-30	-	-	-	-	-	-	-
p5_sc00004.V1.gene626	2046	3.24	29.63	0.77	8.71	3.49974	Up	6.8964e-08	4.10367e-07	-	-	-	-	-	-	-
p5_sc00032.V1.gene555	1311	26.78	244.17	10	113.1	3.49953	Up	2.1076e-56	8.06191e-55	-	-	-	-	-	-	-
p5_sc00080.V1.gene262	681	3.99	36.22	2.95	33.16	3.49066	Up	4.4625e-10	3.28124e-09	-	-	-	-	-	-	-
p5_sc00170.V1.gene50	1635	10	90.68	2.98	33.49	3.49035	Up	2.0712e-21	2.97396e-20	-	-	-	-	-	-	-
p5_sc00018.V1.gene295	1599	246	2224	74.98	840.32	3.48636	Up	0	0	-	-	-	-	-	-	-
p5_sc00018.V1.gene175	834	2	18	1.19	13.32	3.48456	Up	3.29514e-05	0.000140747	-	-	-	-	-	-	-
p5_sc00055.V1.gene531	930	5	45	2.66	29.73	3.48242	Up	2.40982e-11	1.97101e-10	-	-	-	-	-	-	-
p5_sc00002.V1.gene1045	657	3	27	2.3	25.68	3.48094	Up	2.84558e-07	1.58269e-06	-	-	-	-	-	-	-
p5_sc00134.V1.gene55	894	2.96	26.6	1.64	18.31	3.48086	Up	1.01157e-07	5.92536e-07	-	-	-	-	-	-	-
p5_sc00003.V1.gene1368	675	4	36	2.98	33.27	3.48084	Up	2.5818e-09	1.76544e-08	-	-	-	-	-	-	-
p5_sc00002.V1.gene361	153	2	18	8.14	90.86	3.48054	Up	3.29514e-05	0.000140797	-	-	-	-	-	-	-
p5_sc00001.V1.gene477	648	6	54	4.67	52.11	3.48007	Up	2.29112e-13	2.15663e-12	-	-	-	-	-	-	-
p5_sc26911.V1.gene1	207	3	27	8.36	93.25	3.47953	Up	2.84558e-07	1.58306e-06	-	-	-	-	-	-	-
p5_sc00084.V1.gene261	492	2	18	2.09	23.31	3.47937	Up	3.29514e-05	0.000140822	-	-	-	-	-	-	-
p5_sc00040.V1.gene517	2043	26	233.86	6.17	68.81	3.47928	Up	4.6703e-53	1.62594e-51	-	-	-	-	-	-	-
p5_sc00073.V1.gene230	963	2	18	1.03	11.47	3.47715	Up	3.29514e-05	0.000140847	-	-	-	-	-	-	-
p5_sc00013.V1.gene9	2232	94.83	846.8	20.57	227.73	3.46871	Up	1.47228e-188	2.21045e-186	-	-	-	-	-	-	-
p5_sc00017.V1.gene360	1692	2	18	0.58	6.42	3.46845	Up	3.29514e-05	0.000140722	-	-	-	-	-	-	-
p5_sc00005.V1.gene382	534	10	89	9.57	105.54	3.46313	Up	4.16906e-21	5.87385e-20	-	-	-	-	-	-	-
p5_sc00015.V1.gene408	1872	52.02	459.94	13.5	147.94	3.45398	Up	2.25772e-102	1.60458e-100	-	-	-	-	-	-	-
p5_sc00023.V1.gene136	1428	31	274	10.61	116.25	3.45373	Up	8.35678e-62	3.49733e-60	-	-	-	-	-	-	-
p5_sc00057.V1.gene414	1356	19	168	6.86	75.16	3.45368	Up	1.70494e-38	4.36166e-37	-	-	-	-	-	-	-
p5_sc00217.V1.gene18	801	5	44	3.11	33.97	3.44927	Up	4.86044e-11	3.87384e-10	-	-	-	-	-	-	-
p5_sc00134.V1.gene195	969	15	132	7.66	83.55	3.44722	Up	1.65563e-30	3.39059e-29	-	-	-	-	-	-	-
p5_sc00160.V1.gene175	2064	22.98	202.02	5.4	58.83	3.44552	Up	1.32766e-46	4.02691e-45	-	-	-	-	-	-	-
p5_sc00026.V1.gene646	903	12	105	6.59	71.52	3.44	Up	1.65619e-24	2.74001e-23	-	-	-	-	-	-	-
p5_sc00006.V1.gene742	1170	4	35	1.68	18.23	3.43978	Up	5.21226e-09	3.46359e-08	-	-	-	-	-	-	-
p5_sc00607.V1.gene18	1101	3.25	28.36	1.45	15.73	3.43939	Up	1.40293e-07	8.08764e-07	-	-	-	-	-	-	-
p5_sc00053.V1.gene23	474	8	69.99	8.7	94.37	3.43924	Up	1.74558e-16	1.96681e-15	-	-	-	-	-	-	-
p5_sc00028.V1.gene449	1122	20	174.65	8.77	94.97	3.43682	Up	1.39233e-39	3.65935e-38	-	-	-	-	-	-	-
p5_sc00356.V1.gene18	5205	4	35	0.37	4	3.4344	Up	5.21226e-09	3.46455e-08	-	-	-	-	-	-	-
p5_sc00069.V1.gene455	1083	14	122	6.37	68.81	3.43325	Up	3.31442e-28	6.24953e-27	-	-	-	-	-	-	-
p5_sc00063.V1.gene371	987	7	61	3.51	37.88	3.43189	Up	8.94266e-15	9.12189e-14	-	-	-	-	-	-	-
p5_sc00085.V1.gene161	2631	20	173.91	3.67	39.58	3.43092	Up	2.79024e-39	7.30143e-38	-	-	-	-	-	-	-
p5_sc00008.V1.gene649	843	3	26	1.77	19.03	3.42645	Up	5.75364e-07	3.08513e-06	-	-	-	-	-	-	-
p5_sc00006.V1.gene1055	1008	3	26	1.47	15.8	3.42604	Up	5.75364e-07	3.08582e-06	-	-	-	-	-	-	-
p5_sc06668.V1.gene2	651	2.43	21	1.88	20.16	3.42269	Up	3.8553e-06	1.8653e-05	-	-	-	-	-	-	-
p5_sc00231.V1.gene25	2169	21.28	183.17	4.75	50.71	3.41627	Up	1.40991e-41	3.90194e-40	-	-	-	-	-	-	-
p5_sc00068.V1.gene378	450	5	43	5.75	61.34	3.41519	Up	9.78266e-11	7.59041e-10	-	-	-	-	-	-	-
p5_sc00001.V1.gene562	624	10	86	8.1	86.38	3.4147	Up	3.37794e-20	4.57412e-19	-	-	-	-	-	-	-
p5_sc00032.V1.gene178	1125	7	60	3.06	32.54	3.41061	Up	1.79609e-14	1.79923e-13	-	-	-	-	-	-	-
p5_sc00128.V1.gene64	918	14	120.01	7.56	80.35	3.40984	Up	1.33172e-27	2.45327e-26	-	-	-	-	-	-	-
p5_sc00068.V1.gene374	678	14	120	10.39	110.39	3.40934	Up	1.33172e-27	2.45515e-26	-	-	-	-	-	-	-
p5_sc00001.V1.gene2142	2169	77.98	667.83	17.42	184.9	3.40793	Up	6.29418e-147	6.66074e-145	-	-	-	-	-	-	-
p5_sc00001.V1.gene1997	1590	9	77	2.76	29.26	3.40619	Up	3.42878e-18	4.18953e-17	-	-	-	-	-	-	-
p5_sc14801.V1.gene1	552	11	94	10.16	107.58	3.40444	Up	6.70244e-22	9.79355e-21	-	-	-	-	-	-	-
p5_sc00077.V1.gene432	2040	4.31	36.63	1.02	10.79	3.40305	Up	2.5818e-09	1.76595e-08	-	-	-	-	-	-	-
p5_sc00031.V1.gene241	324	2	17.07	3.31	35	3.40245	Up	6.68184e-05	0.000271592	-	-	-	-	-	-	-
p5_sc00693.V1.gene32	960	16.03	136.46	8.26	87.22	3.40045	Up	5.37992e-31	1.12575e-29	-	-	-	-	-	-	-
p5_sc00004.V1.gene443	1371	31	263.9	11.06	116.74	3.39988	Up	1.73643e-58	6.87192e-57	-	-	-	-	-	-	-
p5_sc00045.V1.gene136	627	6	51	4.83	50.96	3.39927	Up	1.86615e-12	1.64872e-11	-	-	-	-	-	-	-
p5_sc00075.V1.gene262	711	2	17	1.41	14.87	3.39864	Up	6.68184e-05	0.00027173	-	-	-	-	-	-	-
p5_sc00009.V1.gene794	465	2	17	2.22	23.4	3.39788	Up	6.68184e-05	0.000271547	-	-	-	-	-	-	-
p5_sc12280.V1.gene1	492	8	68	8.36	88.07	3.39708	Up	3.50104e-16	3.86498e-15	-	-	-	-	-	-	-
p5_sc01447.V1.gene12	318	4	34	6.76	71.2	3.39678	Up	1.04958e-08	6.79229e-08	-	-	-	-	-	-	-
p5_sc00049.V1.gene399	1083	44.01	373.77	20.02	210.83	3.39657	Up	3.02968e-82	1.70443e-80	-	-	-	-	-	-	-
p5_sc00227.V1.gene12	1443	2	17	0.68	7.14	3.39232	Up	6.68184e-05	0.000271501	-	-	-	-	-	-	-
p5_sc00031.V1.gene701	1098	2	16.97	0.9	9.43	3.38926	Up	0.000134843	0.000522703	-	-	-	-	-	-	-
p5_sc00019.V1.gene511	1287	9	76	3.43	35.88	3.3869	Up	6.86932e-18	8.25074e-17	-	-	-	-	-	-	-
p5_sc39421.V1.gene1	858	4.16	35.07	2.41	25.19	3.38575	Up	5.21226e-09	3.46264e-08	-	-	-	-	-	-	-
p5_sc00164.V1.gene163	1812	15	126	4.02	41.9	3.38168	Up	1.06977e-28	2.04765e-27	-	-	-	-	-	-	-
p5_sc00038.V1.gene432	792	13	109	8.19	85.15	3.37807	Up	5.3276e-25	8.96216e-24	-	-	-	-	-	-	-
p5_sc00267.V1.gene58	933	6.28	52.7	3.34	34.7	3.37702	Up	9.2917e-13	8.37543e-12	-	-	-	-	-	-	-
p5_sc00059.V1.gene392	2613	115	963	21.26	220.69	3.37581	Up	1.44528e-208	2.41101e-206	-	-	-	-	-	-	-
p5_sc00007.V1.gene413	2490	3	25	0.58	6.02	3.37564	Up	1.15947e-06	5.98857e-06	-	-	-	-	-	-	-
p5_sc00014.V1.gene278	3174	34	284.53	5.16	53.55	3.37544	Up	1.1781e-62	5.01778e-61	-	-	-	-	-	-	-
p5_sc00212.V1.gene62	1341	22	184.12	8.03	83.32	3.37519	Up	3.66868e-41	1.00375e-39	-	-	-	-	-	-	-
p5_sc00036.V1.gene603	402	11	92	14.31	148.45	3.37488	Up	2.68418e-21	3.83122e-20	-	-	-	-	-	-	-
p5_sc00033.V1.gene518	672	12	100.4	8.99	93.23	3.3744	Up	5.3367e-23	8.26019e-22	-	-	-	-	-	-	-
p5_sc08054.V1.gene1	1044	155.47	1296.41	73.48	759.54	3.3697	Up	7.28508e-280	1.68271e-277	-	-	-	-	-	-	-
p5_sc00048.V1.gene292	969	24	200	12.25	126.59	3.36931	Up	1.51104e-44	4.47022e-43	-	-	-	-	-	-	-
p5_sc00224.V1.gene86	1491	7	58	2.29	23.54	3.36169	Up	7.20992e-14	7.00634e-13	-	-	-	-	-	-	-
p5_sc00061.V1.gene195	564	2.46	20.39	2.22	22.81	3.36103	Up	7.91226e-06	3.6714e-05	-	-	-	-	-	-	-
p5_sc00308.V1.gene82	603	8	66	6.72	68.74	3.35462	Up	1.40221e-15	1.50039e-14	-	-	-	-	-	-	-
p5_sc03089.V1.gene3	1428	11.97	98.84	4.1	41.93	3.35429	Up	4.12696e-23	6.40839e-22	-	-	-	-	-	-	-
p5_sc00279.V1.gene25	1290	74.95	618	28.47	291.04	3.3537	Up	2.34748e-134	2.19421e-132	-	-	-	-	-	-	-
p5_sc00126.V1.gene209	2787	8	66	1.39	14.17	3.34968	Up	1.40221e-15	1.50106e-14	-	-	-	-	-	-	-
p5_sc00061.V1.gene200	1365	11	90	3.94	39.99	3.34337	Up	1.07022e-20	1.48178e-19	-	-	-	-	-	-	-
p5_sc00111.V1.gene238	765	5.97	48.84	3.9	39.57	3.34286	Up	2.90288e-12	2.52564e-11	-	-	-	-	-	-	-
p5_sc00001.V1.gene2835	1986	4	32.82	0.98	9.94	3.34239	Up	4.22086e-08	2.58723e-07	-	-	-	-	-	-	-
p5_sc00082.V1.gene327	1437	17.01	138.77	5.78	58.5	3.3393	Up	6.841e-31	1.42528e-29	-	-	-	-	-	-	-
p5_sc00092.V1.gene27	864	8	65.24	4.6	46.53	3.33846	Up	2.79986e-15	2.93704e-14	-	-	-	-	-	-	-
p5_sc00064.V1.gene237	1512	83	677.11	26.79	270.92	3.3381	Up	1.20837e-145	1.2566e-143	-	-	-	-	-	-	-
p5_sc00002.V1.gene124	684	27	220	19.85	200.5	3.33639	Up	2.00046e-48	6.36491e-47	-	-	-	-	-	-	-
p5_sc00140.V1.gene206	351	8	65	12.1	121.86	3.33215	Up	2.79986e-15	2.93576e-14	-	-	-	-	-	-	-
p5_sc00092.V1.gene174	1827	20	162.42	5.32	53.56	3.33166	Up	5.61322e-36	1.34706e-34	-	-	-	-	-	-	-
p5_sc00031.V1.gene358	588	2.12	17.2	1.83	18.4	3.32979	Up	6.68184e-05	0.000271684	-	-	-	-	-	-	-
p5_sc00093.V1.gene331	909	2	16.18	1.09	10.95	3.32853	Up	0.000134843	0.000522618	-	-	-	-	-	-	-
p5_sc00041.V1.gene232	990	12	97	5.99	60.05	3.32554	Up	4.23558e-22	6.2345e-21	-	-	-	-	-	-	-
p5_sc00004.V1.gene334	1209	2	16	0.81	8.06	3.31479	Up	0.000134843	0.000522366	-	-	-	-	-	-	-
p5_sc00013.V1.gene335	1053	34	272.97	15.93	158.51	3.31476	Up	4.5563e-59	1.81813e-57	-	-	-	-	-	-	-
p5_sc00037.V1.gene666	1026	70.28	564	33.82	336.44	3.3144	Up	4.93384e-121	4.08692e-119	-	-	-	-	-	-	-
p5_sc00011.V1.gene77	1275	3	24	1.15	11.44	3.31438	Up	2.3282e-06	1.15721e-05	-	-	-	-	-	-	-
p5_sc00187.V1.gene61	696	2	16	1.44	14.32	3.31389	Up	0.000134843	0.000522534	-	-	-	-	-	-	-
p5_sc00317.V1.gene12	735	2	16	1.36	13.52	3.31342	Up	0.000134843	0.000522871	-	-	-	-	-	-	-
p5_sc00018.V1.gene414	2820	10.41	83.42	1.78	17.69	3.31298	Up	2.70884e-19	3.53651e-18	-	-	-	-	-	-	-
p5_sc00008.V1.gene336	687	16	128	11.71	116.12	3.3098	Up	1.34681e-28	2.56363e-27	-	-	-	-	-	-	-
p5_sc00052.V1.gene277	771	7	56	4.54	45	3.30916	Up	2.87448e-13	2.68158e-12	-	-	-	-	-	-	-
p5_sc00047.V1.gene359	666	3	24	2.27	22.5	3.30916	Up	2.3282e-06	1.15649e-05	-	-	-	-	-	-	-
p5_sc00134.V1.gene54	1218	3	24	1.21	11.99	3.30875	Up	2.3282e-06	1.15769e-05	-	-	-	-	-	-	-
p5_sc00039.V1.gene163	435	2	16	2.39	23.68	3.30859	Up	0.000134843	0.00052245	-	-	-	-	-	-	-
p5_sc00001.V1.gene2352	576	3	24	2.65	26.25	3.30825	Up	2.3282e-06	1.15817e-05	-	-	-	-	-	-	-
p5_sc00003.V1.gene1670	645	3	24	2.35	23.27	3.30774	Up	2.3282e-06	1.15625e-05	-	-	-	-	-	-	-
p5_sc00076.V1.gene344	1926	8	64	2.02	20	3.30757	Up	5.58186e-15	5.76472e-14	-	-	-	-	-	-	-
p5_sc00508.V1.gene10	1614	4	32	1.21	11.98	3.30755	Up	4.22086e-08	2.58525e-07	-	-	-	-	-	-	-
p5_sc00019.V1.gene354	696	3	24	2.17	21.48	3.30723	Up	2.3282e-06	1.15793e-05	-	-	-	-	-	-	-
p5_sc00014.V1.gene468	5784	423.81	3382.53	35.12	347.53	3.30677	Up	0	0	-	-	-	-	-	-	-
p5_sc00100.V1.gene32	1293	3	24	1.14	11.28	3.30666	Up	2.3282e-06	1.15697e-05	-	-	-	-	-	-	-
p5_sc00259.V1.gene81	741	18.17	144.74	12.28	121.25	3.3036	Up	5.45104e-32	1.16811e-30	-	-	-	-	-	-	-
p5_sc00001.V1.gene1319	2625	2	15.99	0.37	3.65	3.3023	Up	0.000270676	0.000985627	-	-	-	-	-	-	-
p5_sc00126.V1.gene238	2031	3	24	0.72	7.1	3.30175	Up	2.3282e-06	1.15745e-05	-	-	-	-	-	-	-
p5_sc00125.V1.gene64	741	5.98	47.38	4.04	39.69	3.29635	Up	5.88884e-12	5.01282e-11	-	-	-	-	-	-	-
p5_sc22693.V1.gene1	846	2	15.83	1.18	11.54	3.28978	Up	0.000270676	0.000983986	-	-	-	-	-	-	-
p5_sc00013.V1.gene550	1011	11.46	90.32	5.6	54.71	3.28831	Up	1.07022e-20	1.48263e-19	-	-	-	-	-	-	-
p5_sc00033.V1.gene453	993	7	55	3.48	33.94	3.28583	Up	5.724e-13	5.21829e-12	-	-	-	-	-	-	-
p5_sc00467.V1.gene33	1209	25.26	198.68	10.26	100.03	3.28533	Up	2.98508e-43	8.57746e-42	-	-	-	-	-	-	-
p5_sc00047.V1.gene523	1170	32	251	13.44	130.71	3.28176	Up	3.3636e-54	1.22425e-52	-	-	-	-	-	-	-
p5_sc00006.V1.gene132	2019	89	698	21.38	207.87	3.28135	Up	1.0012e-147	1.06892e-145	-	-	-	-	-	-	-
p5_sc00014.V1.gene906	399	6	47	7.87	76.46	3.28027	Up	2.97766e-11	2.41572e-10	-	-	-	-	-	-	-
p5_sc00005.V1.gene1007	246	18	140.95	40.83	396.38	3.27918	Up	8.455e-31	1.75545e-29	-	-	-	-	-	-	-
p5_sc09710.V1.gene1	891	2.05	16	1.14	11.05	3.27694	Up	0.000134843	0.000522956	-	-	-	-	-	-	-
p5_sc00007.V1.gene615	1374	15.87	124.01	5.65	54.74	3.27627	Up	4.26544e-28	8.01129e-27	-	-	-	-	-	-	-
p5_sc00086.V1.gene16	1143	5	39	2.15	20.81	3.27487	Up	1.56937e-09	1.09655e-08	-	-	-	-	-	-	-
p5_sc00127.V1.gene138	501	1.99	15.53	2.04	19.72	3.27302	Up	5.1912e-05	0.000215265	-	-	-	-	-	-	-
p5_sc00018.V1.gene437	1413	62.98	490.93	21.79	210.55	3.27242	Up	1.46654e-104	1.06112e-102	-	-	-	-	-	-	-
p5_sc01963.V1.gene2	1572	5	38.92	1.55	14.96	3.27077	Up	3.12142e-09	2.12115e-08	-	-	-	-	-	-	-
p5_sc00134.V1.gene181	1374	93	724	33.11	319.56	3.27075	Up	1.08412e-152	1.23425e-150	-	-	-	-	-	-	-
p5_sc00053.V1.gene27	1767	23	179	6.33	61.07	3.27019	Up	5.65292e-39	1.46646e-37	-	-	-	-	-	-	-
p5_sc00019.V1.gene91	11760	240.34	1871.08	9.77	94.25	3.27006	Up	0	0	-	-	-	-	-	-	-
p5_sc00448.V1.gene21	1320	4	31	1.48	14.26	3.2683	Up	8.42692e-08	4.98109e-07	-	-	-	-	-	-	-
p5_sc00128.V1.gene20	786	70.99	550.01	45.09	433.09	3.26379	Up	7.2025e-117	5.76728e-115	-	-	-	-	-	-	-
p5_sc00060.V1.gene306	1038	75	579	35.66	341.25	3.25845	Up	4.8332e-122	4.01741e-120	-	-	-	-	-	-	-
p5_sc00059.V1.gene379	1356	29	223.87	10.47	100.16	3.25797	Up	6.10456e-48	1.91691e-46	-	-	-	-	-	-	-
p5_sc00063.V1.gene308	2658	8.83	67.76	1.6	15.26	3.25361	Up	7.01176e-16	7.60779e-15	-	-	-	-	-	-	-
p5_sc00034.V1.gene613	1620	6	46	1.8	17.15	3.25214	Up	5.92004e-11	4.68262e-10	-	-	-	-	-	-	-
p5_sc00116.V1.gene181	927	3	23	1.6	15.24	3.25172	Up	4.65708e-06	2.22809e-05	-	-	-	-	-	-	-
p5_sc00103.V1.gene322	705	3.16	24.25	2.25	21.41	3.25029	Up	2.3282e-06	1.15602e-05	-	-	-	-	-	-	-
p5_sc00030.V1.gene508	372	3	23	4.25	40.42	3.24953	Up	4.65708e-06	2.22898e-05	-	-	-	-	-	-	-
p5_sc00138.V1.gene181	285	3	23	5.74	54.55	3.24846	Up	4.65708e-06	2.22853e-05	-	-	-	-	-	-	-
p5_sc04240.V1.gene4	879	9.9	75.52	5.59	52.9	3.24235	Up	1.37442e-17	1.62803e-16	-	-	-	-	-	-	-
p5_sc00312.V1.gene108	246	6.57	50	14.89	140.61	3.23928	Up	3.74096e-12	3.23839e-11	-	-	-	-	-	-	-
p5_sc00038.V1.gene247	1572	30.56	232.26	9.48	89.3	3.2357	Up	6.28632e-50	2.06016e-48	-	-	-	-	-	-	-
p5_sc00039.V1.gene729	1326	93.78	711.97	34.63	325.94	3.23451	Up	7.61436e-149	8.31419e-147	-	-	-	-	-	-	-
p5_sc00211.V1.gene70	1725	51	387	14.38	135.32	3.23424	Up	1.48915e-81	8.31918e-80	-	-	-	-	-	-	-
p5_sc00006.V1.gene133	435	28	212	33.43	313.78	3.23054	Up	2.31224e-45	6.94308e-44	-	-	-	-	-	-	-
p5_sc00458.V1.gene40	834	2	15	1.19	11.1	3.22153	Up	0.000270676	0.000984731	-	-	-	-	-	-	-
p5_sc00762.V1.gene3	630	2	15	1.6	14.91	3.22014	Up	0.000270676	0.000984582	-	-	-	-	-	-	-
p5_sc00208.V1.gene145	387	2	15	2.71	25.24	3.21935	Up	0.000270676	0.000985328	-	-	-	-	-	-	-
p5_sc00070.V1.gene171	1062	8.2	61.63	3.81	35.48	3.21914	Up	4.3795e-14	4.31165e-13	-	-	-	-	-	-	-
p5_sc00069.V1.gene365	1347	96	721	34.88	324.79	3.21904	Up	9.00712e-150	9.92519e-148	-	-	-	-	-	-	-
p5_sc00018.V1.gene605	549	4	30	3.71	34.54	3.21878	Up	1.67708e-07	9.56704e-07	-	-	-	-	-	-	-
p5_sc00071.V1.gene426	1017	2	15	0.97	9.03	3.21867	Up	0.000270676	0.000985776	-	-	-	-	-	-	-
p5_sc00015.V1.gene139	864	2	15	1.15	10.7	3.21791	Up	0.000270676	0.000983837	-	-	-	-	-	-	-
p5_sc00121.V1.gene11	465	2	15	2.22	20.65	3.21751	Up	0.000270676	0.000985477	-	-	-	-	-	-	-
p5_sc00365.V1.gene20	723	6	45	4.16	38.68	3.21693	Up	1.17433e-10	9.07069e-10	-	-	-	-	-	-	-
p5_sc00252.V1.gene3	357	2	15	2.97	27.6	3.21613	Up	0.000270676	0.000985179	-	-	-	-	-	-	-
p5_sc00064.V1.gene105	957	8	60	4.14	38.47	3.21603	Up	8.67248e-14	8.3734e-13	-	-	-	-	-	-	-
p5_sc00080.V1.gene245	396	2	15	2.65	24.61	3.21518	Up	0.000270676	0.000984135	-	-	-	-	-	-	-
p5_sc00019.V1.gene833	636	4	30	3.18	29.53	3.21508	Up	1.67708e-07	9.56931e-07	-	-	-	-	-	-	-
p5_sc00375.V1.gene17	432	2	15	2.41	22.37	3.21446	Up	0.000270676	0.000983688	-	-	-	-	-	-	-
p5_sc00010.V1.gene395	1191	35	261.65	14.44	133.78	3.21172	Up	3.95498e-55	1.48448e-53	-	-	-	-	-	-	-
p5_sc00001.V1.gene1792	1659	2	15	0.59	5.46	3.21011	Up	0.000270676	0.000984433	-	-	-	-	-	-	-
p5_sc15122.V1.gene1	2166	5.48	41.03	1.23	11.38	3.20977	Up	3.93684e-10	2.90897e-09	-	-	-	-	-	-	-
p5_sc00008.V1.gene288	2697	2	15	0.36	3.33	3.20945	Up	0.000270676	0.000984284	-	-	-	-	-	-	-
p5_sc00075.V1.gene58	3453	4	30	0.56	5.18	3.20945	Up	1.67708e-07	9.56477e-07	-	-	-	-	-	-	-
p5_sc00087.V1.gene6	759	31	231	20.43	188.68	3.20718	Up	5.8454e-49	1.86975e-47	-	-	-	-	-	-	-
p5_sc00005.V1.gene607	564	16	119	14.44	133.1	3.20437	Up	6.30524e-26	1.09124e-24	-	-	-	-	-	-	-
p5_sc00156.V1.gene6	1155	25.98	193	11.06	101.86	3.20316	Up	9.11986e-42	2.52976e-40	-	-	-	-	-	-	-
p5_sc00333.V1.gene78	825	7	52	4.23	38.92	3.20178	Up	4.46784e-12	3.84545e-11	-	-	-	-	-	-	-
p5_sc00034.V1.gene226	2787	2	15	0.35	3.22	3.20163	Up	0.000270676	0.000985029	-	-	-	-	-	-	-
p5_sc00232.V1.gene105	744	23.96	177.65	16.12	148.18	3.20043	Up	2.21512e-38	5.63682e-37	-	-	-	-	-	-	-
p5_sc00324.V1.gene12	492	22	163	22.98	211.1	3.19948	Up	6.46816e-35	1.51293e-33	-	-	-	-	-	-	-
p5_sc00094.V1.gene32	1806	15	111	4.04	37.04	3.19666	Up	3.13912e-24	5.10203e-23	-	-	-	-	-	-	-
p5_sc00083.V1.gene36	909	4.38	32.32	2.39	21.86	3.19321	Up	4.22086e-08	2.58591e-07	-	-	-	-	-	-	-
p5_sc07098.V1.gene1	369	8	59	11.44	104.63	3.19314	Up	1.71425e-13	1.62445e-12	-	-	-	-	-	-	-
p5_sc04405.V1.gene1	2073	2.56	18.89	0.6	5.48	3.19114	Up	3.29514e-05	0.000140772	-	-	-	-	-	-	-
p5_sc00059.V1.gene394	1380	8	59	2.84	25.93	3.19066	Up	1.71425e-13	1.62381e-12	-	-	-	-	-	-	-
p5_sc00004.V1.gene275	321	2.99	22	5	45.59	3.18872	Up	1.87221e-06	9.42261e-06	-	-	-	-	-	-	-
p5_sc00232.V1.gene94	1521	3	22	0.96	8.75	3.18818	Up	9.27704e-06	4.26758e-05	-	-	-	-	-	-	-
p5_sc00037.V1.gene539	1059	3.27	24	1.52	13.85	3.18774	Up	2.3282e-06	1.15673e-05	-	-	-	-	-	-	-
p5_sc00048.V1.gene244	2433	52	382	10.33	94.12	3.18766	Up	2.05476e-79	1.12951e-77	-	-	-	-	-	-	-
p5_sc00001.V1.gene1806	1986	15	110	3.66	33.31	3.18604	Up	6.18482e-24	9.91139e-23	-	-	-	-	-	-	-
p5_sc00001.V1.gene570	1941	3	22	0.75	6.82	3.18481	Up	9.27704e-06	4.26676e-05	-	-	-	-	-	-	-
p5_sc00126.V1.gene149	762	3	22	1.97	17.9	3.18369	Up	9.27704e-06	4.2684e-05	-	-	-	-	-	-	-
p5_sc00005.V1.gene961	645	3	22	2.35	21.33	3.18215	Up	9.27704e-06	4.26922e-05	-	-	-	-	-	-	-
p5_sc00011.V1.gene557	1293	10	73	3.79	34.3	3.17794	Up	2.57086e-16	2.86311e-15	-	-	-	-	-	-	-
p5_sc00017.V1.gene288	1284	29	211	11.07	99.85	3.17311	Up	2.10196e-44	6.1879e-43	-	-	-	-	-	-	-
p5_sc00001.V1.gene876	3543	535.52	3893.5	72.74	655.65	3.17211	Up	0	0	-	-	-	-	-	-	-
p5_sc00101.V1.gene311	1212	4	29	1.62	14.56	3.16794	Up	3.32642e-07	1.83526e-06	-	-	-	-	-	-	-
p5_sc00035.V1.gene379	1320	8	58	2.97	26.68	3.16722	Up	3.38218e-13	3.13936e-12	-	-	-	-	-	-	-
p5_sc00059.V1.gene527	810	72.23	522.07	44.46	398.34	3.16342	Up	2.87232e-107	2.12959e-105	-	-	-	-	-	-	-
p5_sc00018.V1.gene567	642	106	764	83.33	744.54	3.15944	Up	9.23522e-156	1.09826e-153	-	-	-	-	-	-	-
p5_sc00064.V1.gene284	1089	4.99	36	2.26	20.19	3.15925	Up	2.5818e-09	1.76645e-08	-	-	-	-	-	-	-
p5_sc00037.V1.gene100	3219	56.82	407.98	8.5	75.7	3.15476	Up	4.16764e-84	2.40084e-82	-	-	-	-	-	-	-
p5_sc13984.V1.gene2	1533	3	21.39	0.95	8.44	3.15124	Up	1.8398e-05	8.14516e-05	-	-	-	-	-	-	-
p5_sc00001.V1.gene418	828	12	86	7.22	64.13	3.15093	Up	7.71758e-19	9.7832e-18	-	-	-	-	-	-	-
p5_sc00027.V1.gene215	855	5.98	42.82	3.48	30.88	3.14951	Up	1.9647e-10	1.48508e-09	-	-	-	-	-	-	-
p5_sc00198.V1.gene42	2541	33.34	238.54	6.34	56.24	3.14904	Up	1.07373e-49	3.5045e-48	-	-	-	-	-	-	-
p5_sc00035.V1.gene650	642	33	236	25.94	229.99	3.14832	Up	4.13124e-49	1.32852e-47	-	-	-	-	-	-	-
p5_sc00051.V1.gene451	1278	41	293.08	15.73	139.36	3.14723	Up	1.45008e-60	5.93422e-59	-	-	-	-	-	-	-
p5_sc00006.V1.gene434	1011	7	50	3.42	30.29	3.14677	Up	1.74002e-11	1.43836e-10	-	-	-	-	-	-	-
p5_sc00036.V1.gene493	741	11	78	7.43	65.34	3.13653	Up	3.87668e-17	4.50753e-16	-	-	-	-	-	-	-
p5_sc00003.V1.gene587	2028	11.55	81.66	2.76	24.21	3.13286	Up	5.08778e-18	6.17266e-17	-	-	-	-	-	-	-
p5_sc00225.V1.gene175	891	40.44	284.74	22.53	196.67	3.12586	Up	1.38146e-58	5.47613e-57	-	-	-	-	-	-	-
p5_sc00090.V1.gene312	1203	3	21	1.22	10.63	3.12319	Up	1.8398e-05	8.14216e-05	-	-	-	-	-	-	-
p5_sc00026.V1.gene724	909	6.43	45.21	3.51	30.58	3.12305	Up	1.17433e-10	9.06778e-10	-	-	-	-	-	-	-
p5_sc00051.V1.gene12	1836	26.05	182.92	6.89	60.02	3.12287	Up	7.13948e-38	1.79586e-36	-	-	-	-	-	-	-
p5_sc00005.V1.gene100	1905	80.87	567.81	20.61	179.41	3.12184	Up	3.41572e-115	2.708e-113	-	-	-	-	-	-	-
p5_sc00252.V1.gene75	591	3	21	2.57	22.35	3.12043	Up	1.8398e-05	8.14366e-05	-	-	-	-	-	-	-
p5_sc00099.V1.gene201	846	47.02	329.66	27.65	240.35	3.11979	Up	3.50222e-67	1.63678e-65	-	-	-	-	-	-	-
p5_sc11368.V1.gene2	1836	2.58	18.03	0.68	5.91	3.11955	Up	3.29514e-05	0.000140672	-	-	-	-	-	-	-
p5_sc00388.V1.gene1	456	3	21	3.4	29.53	3.11857	Up	1.8398e-05	8.14666e-05	-	-	-	-	-	-	-
p5_sc00036.V1.gene422	222	3	21	7.68	66.68	3.11808	Up	1.8398e-05	8.14966e-05	-	-	-	-	-	-	-
p5_sc00018.V1.gene74	3567	26.21	183.74	3.54	30.73	3.11783	Up	3.64856e-38	9.24533e-37	-	-	-	-	-	-	-
p5_sc00271.V1.gene66	840	4	28	2.37	20.57	3.11758	Up	6.57428e-07	3.50016e-06	-	-	-	-	-	-	-
p5_sc00059.V1.gene544	765	6	42	3.92	34.02	3.11746	Up	9.0341e-10	6.455e-09	-	-	-	-	-	-	-
p5_sc00150.V1.gene12	2055	5	35	1.18	10.24	3.11736	Up	2.41516e-08	1.51243e-07	-	-	-	-	-	-	-
p5_sc00026.V1.gene657	432	6	42	7.22	62.64	3.11701	Up	9.0341e-10	6.45692e-09	-	-	-	-	-	-	-
p5_sc00154.V1.gene60	1092	8	56	3.61	31.32	3.11701	Up	1.30889e-12	1.16582e-11	-	-	-	-	-	-	-
p5_sc00033.V1.gene109	858	4	28	2.32	20.12	3.11643	Up	6.57428e-07	3.50094e-06	-	-	-	-	-	-	-
p5_sc00059.V1.gene306	453	3	21	3.43	29.74	3.11612	Up	1.8398e-05	8.14816e-05	-	-	-	-	-	-	-
p5_sc00001.V1.gene1145	1437	24	167.01	8.16	70.4	3.10893	Up	8.73708e-35	2.03571e-33	-	-	-	-	-	-	-
p5_sc00041.V1.gene210	909	22	153	12	103.5	3.10852	Up	5.48646e-32	1.17465e-30	-	-	-	-	-	-	-
p5_sc00070.V1.gene475	1266	21	146.01	8.13	70.11	3.10829	Up	1.37688e-30	2.82454e-29	-	-	-	-	-	-	-
p5_sc00003.V1.gene119	1074	53	368	24.32	209.37	3.10584	Up	1.13017e-74	5.75189e-73	-	-	-	-	-	-	-
p5_sc00009.V1.gene180	1908	43	298	10.94	94.01	3.1032	Up	9.87442e-61	4.0617e-59	-	-	-	-	-	-	-
p5_sc00035.V1.gene378	633	28	194	22.34	191.91	3.10273	Up	4.37204e-40	1.16178e-38	-	-	-	-	-	-	-
p5_sc00003.V1.gene786	1761	84	582	23.2	199.25	3.10238	Up	5.58184e-117	4.48451e-115	-	-	-	-	-	-	-
p5_sc01121.V1.gene8	999	9.34	64.58	4.62	39.61	3.0999	Up	2.5674e-14	2.55697e-13	-	-	-	-	-	-	-
p5_sc00033.V1.gene710	495	169	1164	175.4	1497.64	3.09397	Up	1.78104e-231	3.36882e-229	-	-	-	-	-	-	-
p5_sc00105.V1.gene229	1089	23.75	163.42	10.74	91.66	3.0933	Up	2.91846e-34	6.67688e-33	-	-	-	-	-	-	-
p5_sc00134.V1.gene83	1797	92.75	638.24	25.09	214.04	3.0927	Up	4.07558e-128	3.56013e-126	-	-	-	-	-	-	-
p5_sc00130.V1.gene137	1275	13.29	91.12	5.11	43.43	3.0873	Up	1.16571e-19	1.5454e-18	-	-	-	-	-	-	-
p5_sc00001.V1.gene2028	921	20	137	10.77	91.42	3.08549	Up	1.32039e-28	2.51533e-27	-	-	-	-	-	-	-
p5_sc00466.V1.gene27	630	6	41	4.81	40.76	3.08305	Up	1.77419e-09	1.23356e-08	-	-	-	-	-	-	-
p5_sc00007.V1.gene852	342	6	41	9.34	79.13	3.08273	Up	1.77419e-09	1.23321e-08	-	-	-	-	-	-	-
p5_sc00037.V1.gene134	504	18	123	18.32	155.21	3.08273	Up	8.36686e-26	1.44078e-24	-	-	-	-	-	-	-
p5_sc00012.V1.gene246	1650	51	348.01	15.05	127.34	3.08085	Up	3.8145e-70	1.83631e-68	-	-	-	-	-	-	-
p5_sc00233.V1.gene63	1554	33	225	10.36	87.53	3.07875	Up	6.5827e-46	1.98905e-44	-	-	-	-	-	-	-
p5_sc00052.V1.gene14	1032	10	68	4.78	40.32	3.07641	Up	7.48984e-15	7.68893e-14	-	-	-	-	-	-	-
p5_sc00026.V1.gene147	753	5	34	3.32	28	3.07617	Up	4.74804e-08	2.88607e-07	-	-	-	-	-	-	-
p5_sc00220.V1.gene81	570	5	34	4.46	37.6	3.07562	Up	4.74804e-08	2.88753e-07	-	-	-	-	-	-	-
p5_sc00084.V1.gene277	1254	52	353	20.34	171.16	3.07295	Up	5.84422e-71	2.85345e-69	-	-	-	-	-	-	-
p5_sc00080.V1.gene191	714	2.37	16.03	1.66	13.96	3.07204	Up	0.000134843	0.000522787	-	-	-	-	-	-	-
p5_sc00002.V1.gene447	1149	4	27	1.71	14.33	3.06697	Up	1.29441e-06	6.637e-06	-	-	-	-	-	-	-
p5_sc00033.V1.gene543	786	74	500	47	393.71	3.0664	Up	1.39976e-99	9.86074e-98	-	-	-	-	-	-	-
p5_sc00026.V1.gene557	567	8	54	7.18	60.06	3.06435	Up	5.02398e-12	4.301e-11	-	-	-	-	-	-	-
p5_sc00313.V1.gene96	999	4	27	1.98	16.56	3.06413	Up	1.29441e-06	6.63842e-06	-	-	-	-	-	-	-
p5_sc00197.V1.gene14	1080	1.92	13	0.88	7.35	3.06217	Up	0.000229528	0.000854708	-	-	-	-	-	-	-
p5_sc00063.V1.gene47	1275	11	74	4.23	35.27	3.05971	Up	5.69158e-16	6.20904e-15	-	-	-	-	-	-	-
p5_sc00293.V1.gene20	1068	7	47	3.23	26.9	3.058	Up	1.31483e-10	1.00846e-09	-	-	-	-	-	-	-
p5_sc00042.V1.gene237	2052	4	27	0.95	7.91	3.05768	Up	1.29441e-06	6.63559e-06	-	-	-	-	-	-	-
p5_sc00150.V1.gene213	657	7	47	5.37	44.7	3.05728	Up	1.31483e-10	1.00814e-09	-	-	-	-	-	-	-
p5_sc00001.V1.gene3277	1353	29.63	198.82	10.72	89.15	3.05593	Up	1.30224e-40	3.51883e-39	-	-	-	-	-	-	-
p5_sc00109.V1.gene200	2289	2.56	17.13	0.54	4.49	3.05568	Up	6.68184e-05	0.000271638	-	-	-	-	-	-	-
p5_sc00051.V1.gene246	801	27	181	16.81	139.73	3.05525	Up	5.99444e-37	1.47539e-35	-	-	-	-	-	-	-
p5_sc01027.V1.gene2	507	4.08	27.3	4.12	34.23	3.05455	Up	1.29441e-06	6.63417e-06	-	-	-	-	-	-	-
p5_sc00310.V1.gene27	837	10	67	5.95	49.4	3.05355	Up	1.46265e-14	1.47443e-13	-	-	-	-	-	-	-
p5_sc00051.V1.gene199	2070	3	20	0.7	5.81	3.05311	Up	3.6311e-05	0.00015392	-	-	-	-	-	-	-
p5_sc00269.V1.gene84	960	39	261	20.11	166.82	3.05231	Up	1.5167e-52	5.20489e-51	-	-	-	-	-	-	-
p5_sc00371.V1.gene89	900	3	20	1.65	13.67	3.05048	Up	3.6311e-05	0.000153865	-	-	-	-	-	-	-
p5_sc00189.V1.gene115	960	22	147	11.34	93.95	3.05047	Up	3.02038e-30	6.10737e-29	-	-	-	-	-	-	-
p5_sc00019.V1.gene10	732	3	20	2.05	16.97	3.04929	Up	3.6311e-05	0.000153893	-	-	-	-	-	-	-
p5_sc00033.V1.gene10	1659	18	120	5.28	43.66	3.0477	Up	6.1936e-25	1.03899e-23	-	-	-	-	-	-	-
p5_sc00055.V1.gene399	411	6	40	7.62	62.99	3.04726	Up	3.47464e-09	2.34922e-08	-	-	-	-	-	-	-
p5_sc00197.V1.gene191	660	9	60	6.87	56.79	3.04725	Up	3.77692e-13	3.48824e-12	-	-	-	-	-	-	-
p5_sc00145.V1.gene31	1638	30	200	8.92	73.73	3.04714	Up	1.4605e-40	3.93762e-39	-	-	-	-	-	-	-
p5_sc00104.V1.gene351	1551	9	60	2.83	23.39	3.04702	Up	3.77692e-13	3.4869e-12	-	-	-	-	-	-	-
p5_sc00448.V1.gene19	882	3	20	1.69	13.96	3.0462	Up	3.6311e-05	0.000153947	-	-	-	-	-	-	-
p5_sc00012.V1.gene665	699	3	20	2.16	17.81	3.04358	Up	3.6311e-05	0.000153838	-	-	-	-	-	-	-
p5_sc01537.V1.gene3	924	3	19.96	1.61	13.27	3.04304	Up	7.12914e-05	0.000288553	-	-	-	-	-	-	-
p5_sc00017.V1.gene321	1602	149	990	45.33	373.35	3.04199	Up	7.77214e-194	1.20453e-191	-	-	-	-	-	-	-
p5_sc00024.V1.gene154	2145	80.01	531.02	18.07	148.7	3.04074	Up	9.25732e-105	6.71841e-103	-	-	-	-	-	-	-
p5_sc00349.V1.gene62	2508	106	703	20.43	167.95	3.03927	Up	4.64348e-138	4.49781e-136	-	-	-	-	-	-	-
p5_sc00127.V1.gene55	1119	47.45	314.45	20.87	171.47	3.03845	Up	7.791e-63	3.34206e-61	-	-	-	-	-	-	-
p5_sc00227.V1.gene99	1932	8	53	2.01	16.51	3.03807	Up	9.81096e-12	8.26074e-11	-	-	-	-	-	-	-
p5_sc00013.V1.gene755	657	8	52.98	6.14	50.38	3.03654	Up	1.91158e-11	1.5753e-10	-	-	-	-	-	-	-
p5_sc00450.V1.gene59	948	3	19.84	1.57	12.85	3.03293	Up	7.12914e-05	0.000288407	-	-	-	-	-	-	-
p5_sc00083.V1.gene328	912	22	145.01	11.96	97.76	3.03103	Up	1.14127e-29	2.25829e-28	-	-	-	-	-	-	-
p5_sc00301.V1.gene27	543	4.55	30	4.28	34.94	3.0292	Up	1.67708e-07	9.57159e-07	-	-	-	-	-	-	-
p5_sc00042.V1.gene651	630	4.99	32.79	4	32.6	3.0268	Up	4.22086e-08	2.58657e-07	-	-	-	-	-	-	-
p5_sc00423.V1.gene19	1986	7	46	1.71	13.93	3.02613	Up	2.5676e-10	1.92626e-09	-	-	-	-	-	-	-
p5_sc00017.V1.gene270	624	9	59	7.29	59.26	3.02307	Up	7.36094e-13	6.67514e-12	-	-	-	-	-	-	-
p5_sc00031.V1.gene577	2622	25	163.81	4.61	37.41	3.02059	Up	5.32334e-33	1.17534e-31	-	-	-	-	-	-	-
p5_sc00004.V1.gene499	1200	140	914	57.3	463.73	3.01668	Up	1.38419e-177	2.00308e-175	-	-	-	-	-	-	-
p5_sc00091.V1.gene196	1056	37	241	17.28	139.54	3.0135	Up	4.99486e-48	1.57256e-46	-	-	-	-	-	-	-
p5_sc00004.V1.gene243	1596	6	39	1.83	14.76	3.01178	Up	6.78516e-09	4.45336e-08	-	-	-	-	-	-	-
p5_sc00018.V1.gene222	1605	8	52.01	2.43	19.58	3.01035	Up	1.91158e-11	1.57584e-10	-	-	-	-	-	-	-
p5_sc00013.V1.gene557	1512	18	117	5.81	46.81	3.01021	Up	4.54198e-24	7.32757e-23	-	-	-	-	-	-	-
p5_sc00309.V1.gene23	1767	28	182	7.71	62.09	3.00956	Up	1.28742e-36	3.13337e-35	-	-	-	-	-	-	-
p5_sc00018.V1.gene479	1314	41	266.29	15.28	123.05	3.00953	Up	9.60052e-53	3.32311e-51	-	-	-	-	-	-	-
p5_sc00099.V1.gene5	1194	6	39	2.47	19.89	3.00946	Up	6.78516e-09	4.45215e-08	-	-	-	-	-	-	-
p5_sc00043.V1.gene407	2022	4	26	0.96	7.73	3.00936	Up	2.5383e-06	1.25283e-05	-	-	-	-	-	-	-
p5_sc00095.V1.gene286	627	6	39	4.84	38.97	3.00928	Up	6.78516e-09	4.4558e-08	-	-	-	-	-	-	-
p5_sc00033.V1.gene178	4887	6.03	39.02	0.59	4.75	3.00914	Up	6.78516e-09	4.45458e-08	-	-	-	-	-	-	-
p5_sc00118.V1.gene224	1473	4	26	1.33	10.69	3.00676	Up	2.5383e-06	1.25231e-05	-	-	-	-	-	-	-
p5_sc00004.V1.gene410	1449	32	207	10.79	86.52	3.00334	Up	2.43728e-41	6.69889e-40	-	-	-	-	-	-	-
p5_sc00194.V1.gene27	372	209.9	1354	297.6	2379.83	2.99941	Up	3.67174e-261	7.87523e-259	-	-	-	-	-	-	-
p5_sc00007.V1.gene125	1572	9	58	2.79	22.3	2.99871	Up	1.43163e-12	1.27137e-11	-	-	-	-	-	-	-
p5_sc00045.V1.gene99	2052	7	45	1.65	13.18	2.99781	Up	5.00108e-10	3.66268e-09	-	-	-	-	-	-	-
p5_sc00030.V1.gene426	2124	18.01	116.03	4.11	32.82	2.99736	Up	8.8052e-24	1.39893e-22	-	-	-	-	-	-	-
p5_sc00654.V1.gene35	900	7	45	3.86	30.76	2.99438	Up	5.00108e-10	3.66156e-09	-	-	-	-	-	-	-
p5_sc00037.V1.gene44	1029	14	90	6.72	53.53	2.99381	Up	9.54218e-19	1.20137e-17	-	-	-	-	-	-	-
p5_sc00103.V1.gene89	1146	49	314	21.03	167.06	2.98985	Up	1.34108e-61	5.59294e-60	-	-	-	-	-	-	-
p5_sc00039.V1.gene672	474	15	96	16.31	129.44	2.98845	Up	7.29884e-20	9.7624e-19	-	-	-	-	-	-	-
p5_sc00134.V1.gene148	2037	5	32	1.19	9.44	2.98783	Up	1.81672e-07	1.03146e-06	-	-	-	-	-	-	-
p5_sc00014.V1.gene72	372	5	32	7.09	56.24	2.98774	Up	1.81672e-07	1.03171e-06	-	-	-	-	-	-	-
p5_sc00068.V1.gene330	1131	5	32	2.18	17.26	2.98503	Up	1.81672e-07	1.03195e-06	-	-	-	-	-	-	-
p5_sc00049.V1.gene406	1236	8.36	53.4	3.32	26.28	2.98471	Up	9.81096e-12	8.25495e-11	-	-	-	-	-	-	-
p5_sc00001.V1.gene2554	534	5.41	34.56	5.18	40.99	2.98425	Up	4.74804e-08	2.8868e-07	-	-	-	-	-	-	-
p5_sc04126.V1.gene3	651	8	51.01	6.19	48.98	2.98418	Up	3.71586e-11	2.98636e-10	-	-	-	-	-	-	-
p5_sc00244.V1.gene66	360	8	51	11.76	92.96	2.98272	Up	3.71586e-11	2.98437e-10	-	-	-	-	-	-	-
p5_sc00044.V1.gene127	570	8	51	7.14	56.4	2.9817	Up	3.71586e-11	2.98536e-10	-	-	-	-	-	-	-
p5_sc00010.V1.gene662	1332	3	19	1.1	8.66	2.97686	Up	7.12914e-05	0.000288504	-	-	-	-	-	-	-
p5_sc00023.V1.gene128	852	3	19	1.75	13.75	2.974	Up	7.12914e-05	0.00028831	-	-	-	-	-	-	-
p5_sc00130.V1.gene226	891	3	19	1.67	13.12	2.97385	Up	7.12914e-05	0.000288456	-	-	-	-	-	-	-
p5_sc00011.V1.gene108	1734	27	171	7.57	59.47	2.9738	Up	4.49272e-34	1.02492e-32	-	-	-	-	-	-	-
p5_sc00312.V1.gene64	1176	36	228	15.04	118.11	2.97325	Up	6.48076e-45	1.93392e-43	-	-	-	-	-	-	-
p5_sc00134.V1.gene135	2316	9	57	1.88	14.76	2.97289	Up	2.77844e-12	2.42352e-11	-	-	-	-	-	-	-
p5_sc00144.V1.gene30	588	3	19	2.59	20.33	2.97259	Up	7.12914e-05	0.000288262	-	-	-	-	-	-	-
p5_sc00188.V1.gene40	2010	42	266	10.14	79.58	2.97235	Up	3.91182e-52	1.32538e-50	-	-	-	-	-	-	-
p5_sc00065.V1.gene18	1080	3	19	1.37	10.75	2.97209	Up	7.12914e-05	0.000288359	-	-	-	-	-	-	-
p5_sc00022.V1.gene110	873	4	25.35	2.28	17.89	2.97205	Up	4.95618e-06	2.3571e-05	-	-	-	-	-	-	-
p5_sc00004.V1.gene726	978	28	177	14.16	110.97	2.97028	Up	3.48568e-35	8.20108e-34	-	-	-	-	-	-	-
p5_sc00127.V1.gene131	1638	49.56	313.23	14.74	115.47	2.96971	Up	2.59124e-61	1.07507e-59	-	-	-	-	-	-	-
p5_sc00029.V1.gene161	1248	10	63	3.93	30.7	2.96564	Up	2.08814e-13	1.9702e-12	-	-	-	-	-	-	-
p5_sc07300.V1.gene1	1995	7	44	1.7	13.26	2.96347	Up	9.71468e-10	6.91865e-09	-	-	-	-	-	-	-
p5_sc00134.V1.gene71	573	3.99	25.03	3.54	27.52	2.95866	Up	1.15947e-06	5.98728e-06	-	-	-	-	-	-	-
p5_sc00052.V1.gene278	1803	26	163	7.01	54.48	2.95824	Up	2.15906e-32	4.68095e-31	-	-	-	-	-	-	-
p5_sc00169.V1.gene194	885	95	595	53.3	413.88	2.95701	Up	6.89432e-114	5.41227e-112	-	-	-	-	-	-	-
p5_sc00071.V1.gene72	642	4	25	3.14	24.36	2.95568	Up	4.95618e-06	2.35757e-05	-	-	-	-	-	-	-
p5_sc00061.V1.gene381	1446	4	25	1.35	10.47	2.95523	Up	4.95618e-06	2.35664e-05	-	-	-	-	-	-	-
p5_sc00018.V1.gene49	1020	8	50	3.87	30.01	2.95504	Up	7.20568e-11	5.64931e-10	-	-	-	-	-	-	-
p5_sc00654.V1.gene29	492	4	25	4.18	32.38	2.95353	Up	4.95618e-06	2.35804e-05	-	-	-	-	-	-	-
p5_sc00002.V1.gene278	819	8	50	4.87	37.71	2.95295	Up	7.20568e-11	5.65115e-10	-	-	-	-	-	-	-
p5_sc00076.V1.gene177	1050	8.56	53.19	4.02	30.98	2.94607	Up	9.81096e-12	8.25784e-11	-	-	-	-	-	-	-
p5_sc00063.V1.gene25	606	19	118	15.88	122.26	2.94467	Up	9.45358e-24	1.50095e-22	-	-	-	-	-	-	-
p5_sc00064.V1.gene410	1761	10	62	2.76	21.23	2.94336	Up	4.03914e-13	3.71898e-12	-	-	-	-	-	-	-
p5_sc00095.V1.gene226	420	5	31	6.2	47.68	2.94304	Up	3.53456e-07	1.94385e-06	-	-	-	-	-	-	-
p5_sc00366.V1.gene27	516	5	31	4.96	38.14	2.94289	Up	3.53456e-07	1.9434e-06	-	-	-	-	-	-	-
p5_sc00034.V1.gene147	2076	40	248.03	9.34	71.8	2.94249	Up	3.29602e-48	1.0418e-46	-	-	-	-	-	-	-
p5_sc00070.V1.gene328	1074	10	62	4.59	35.27	2.94188	Up	4.03914e-13	3.71756e-12	-	-	-	-	-	-	-
p5_sc00045.V1.gene87	1989	2.93	18	0.71	5.44	2.93772	Up	3.29514e-05	0.000140697	-	-	-	-	-	-	-
p5_sc00002.V1.gene553	984	6	37	3.01	23.05	2.93693	Up	2.5636e-08	1.60372e-07	-	-	-	-	-	-	-
p5_sc00935.V1.gene31	2100	390	2400	90.01	686.7	2.93152	Up	0	0	-	-	-	-	-	-	-
p5_sc00100.V1.gene279	2700	7	43	1.25	9.53	2.93055	Up	1.88182e-09	1.30312e-08	-	-	-	-	-	-	-
p5_sc00076.V1.gene418	399	7	43	9.19	69.96	2.92839	Up	1.88182e-09	1.30274e-08	-	-	-	-	-	-	-
p5_sc00017.V1.gene72	1755	24	147	6.65	50.5	2.92486	Up	4.96316e-29	9.63045e-28	-	-	-	-	-	-	-
p5_sc00068.V1.gene376	849	8	49	4.69	35.59	2.92381	Up	1.3938e-10	1.06664e-09	-	-	-	-	-	-	-
p5_sc00034.V1.gene415	2031	18	110	4.3	32.56	2.92069	Up	4.56366e-22	6.70919e-21	-	-	-	-	-	-	-
p5_sc00017.V1.gene129	519	19	116	18.74	141.83	2.91997	Up	3.50578e-23	5.44734e-22	-	-	-	-	-	-	-
p5_sc00001.V1.gene2954	1227	10	61	4	30.25	2.91886	Up	7.79684e-13	7.0518e-12	-	-	-	-	-	-	-
p5_sc00015.V1.gene909	3072	25	152	3.92	29.57	2.91521	Up	7.37454e-30	1.4677e-28	-	-	-	-	-	-	-
p5_sc00375.V1.gene18	1113	24	146.05	10.62	80.08	2.91466	Up	9.54054e-29	1.832e-27	-	-	-	-	-	-	-
p5_sc00441.V1.gene5	1362	47	285	16.89	126.93	2.90979	Up	1.51276e-54	5.57356e-53	-	-	-	-	-	-	-
p5_sc00031.V1.gene449	2436	15	90.98	2.98	22.39	2.90947	Up	3.75894e-18	4.57897e-17	-	-	-	-	-	-	-
p5_sc01211.V1.gene2	759	19	115	12.52	93.93	2.90735	Up	6.73944e-23	1.03779e-21	-	-	-	-	-	-	-
p5_sc00027.V1.gene729	1371	219.05	1325.45	78.16	586.34	2.90724	Up	6.87542e-247	1.37634e-244	-	-	-	-	-	-	-
p5_sc01861.V1.gene11	615	79	478	65	487.55	2.90704	Up	3.0417e-90	1.89295e-88	-	-	-	-	-	-	-
p5_sc00360.V1.gene15	1446	31	187	10.47	78.32	2.90312	Up	3.06114e-36	7.36083e-35	-	-	-	-	-	-	-
p5_sc00125.V1.gene65	7752	146.31	880.29	9.03	67.38	2.89952	Up	2.72458e-164	3.44473e-162	-	-	-	-	-	-	-
p5_sc00059.V1.gene249	987	3	17.99	1.5	11.17	2.89659	Up	0.00027002	0.000986528	-	-	-	-	-	-	-
p5_sc00020.V1.gene302	900	10	60	5.51	41.01	2.89585	Up	1.50184e-12	1.33126e-11	-	-	-	-	-	-	-
p5_sc00102.V1.gene144	1446	17	102.01	5.74	42.72	2.89579	Up	2.19816e-20	3.00536e-19	-	-	-	-	-	-	-
p5_sc00005.V1.gene383	1539	25	150	7.92	58.94	2.89567	Up	2.7166e-29	5.32285e-28	-	-	-	-	-	-	-
p5_sc00173.V1.gene164	303	3	18	5.35	39.81	2.89552	Up	0.000139176	0.000536817	-	-	-	-	-	-	-
p5_sc00056.V1.gene10	1623	9	54	2.7	20.09	2.89545	Up	2.00386e-11	1.64795e-10	-	-	-	-	-	-	-
p5_sc00027.V1.gene730	3432	485	2909.76	68.03	506.01	2.89492	Up	0	0	-	-	-	-	-	-	-
p5_sc00037.V1.gene99	174	5	30	17.26	128.38	2.89492	Up	6.85028e-07	3.63743e-06	-	-	-	-	-	-	-
p5_sc00001.V1.gene724	723	3	18	2.08	15.47	2.89482	Up	0.000139176	0.000536645	-	-	-	-	-	-	-
p5_sc00159.V1.gene202	3711	27	162	3.5	26.03	2.89475	Up	1.62593e-31	3.44428e-30	-	-	-	-	-	-	-
p5_sc00019.V1.gene48	651	8	48	6.2	46.09	2.89411	Up	2.68906e-10	2.01424e-09	-	-	-	-	-	-	-
p5_sc00004.V1.gene971	615	3	18	2.47	18.36	2.89398	Up	0.000139176	0.000536472	-	-	-	-	-	-	-
p5_sc00134.V1.gene139	525	4	24	3.9	28.98	2.89351	Up	9.6328e-06	4.42023e-05	-	-	-	-	-	-	-
p5_sc00026.V1.gene728	576	3	18	2.65	19.69	2.8934	Up	0.000139176	0.000536731	-	-	-	-	-	-	-
p5_sc00017.V1.gene568	714	5	30.02	3.52	26.15	2.89316	Up	6.85028e-07	3.63824e-06	-	-	-	-	-	-	-
p5_sc00001.V1.gene3284	1815	91	545	24.37	180.92	2.89217	Up	4.2167e-102	2.98801e-100	-	-	-	-	-	-	-
p5_sc00675.V1.gene4	1650	73.54	439.99	21.71	160.99	2.89054	Up	9.25918e-83	5.23351e-81	-	-	-	-	-	-	-
p5_sc00018.V1.gene274	825	5.15	30.66	3.11	22.95	2.88351	Up	6.85028e-07	3.63904e-06	-	-	-	-	-	-	-
p5_sc00010.V1.gene23	1623	38	225.96	11.41	84.09	2.88164	Up	7.05134e-43	2.01173e-41	-	-	-	-	-	-	-
p5_sc00025.V1.gene246	462	16	95	17.89	131.7	2.88003	Up	5.51016e-19	7.04444e-18	-	-	-	-	-	-	-
p5_sc00042.V1.gene393	768	39	231	25.38	186.37	2.87641	Up	5.48832e-44	1.59613e-42	-	-	-	-	-	-	-
p5_sc00037.V1.gene43	2136	12	71	2.72	19.97	2.87616	Up	1.64174e-14	1.65012e-13	-	-	-	-	-	-	-
p5_sc00333.V1.gene60	1680	8	47.34	2.32	17.01	2.87419	Up	5.17406e-10	3.7836e-09	-	-	-	-	-	-	-
p5_sc00970.V1.gene17	1029	12	71	5.76	42.23	2.87413	Up	1.64174e-14	1.64943e-13	-	-	-	-	-	-	-
p5_sc00003.V1.gene1102	1734	68.98	407.06	19.35	141.58	2.87121	Up	1.1539e-76	6.06542e-75	-	-	-	-	-	-	-
p5_sc00883.V1.gene28	603	10.79	63.64	9.07	66.28	2.8694	Up	2.08814e-13	1.96943e-12	-	-	-	-	-	-	-
p5_sc00010.V1.gene454	696	28	165	20.21	147.64	2.86894	Up	8.83836e-32	1.88557e-30	-	-	-	-	-	-	-
p5_sc00074.V1.gene92	3027	7	41	1.11	8.1	2.86736	Up	6.99886e-09	4.5836e-08	-	-	-	-	-	-	-
p5_sc00195.V1.gene161	1839	8	47	2.11	15.39	2.86668	Up	5.17406e-10	3.7813e-09	-	-	-	-	-	-	-
p5_sc00379.V1.gene45	3303	16.02	94.31	2.34	17.05	2.86519	Up	1.05571e-18	1.32223e-17	-	-	-	-	-	-	-
p5_sc00004.V1.gene82	666	3.75	22	2.83	20.62	2.86517	Up	9.27704e-06	4.26513e-05	-	-	-	-	-	-	-
p5_sc00102.V1.gene119	3681	40	235	5.23	38.07	2.86377	Up	1.56104e-44	4.61245e-43	-	-	-	-	-	-	-
p5_sc00069.V1.gene211	2376	43	251.87	8.75	63.57	2.86099	Up	2.69098e-47	8.28753e-46	-	-	-	-	-	-	-
p5_sc00211.V1.gene120	786	14	82.02	8.89	64.58	2.86083	Up	1.81366e-16	2.03969e-15	-	-	-	-	-	-	-
p5_sc00075.V1.gene309	3129	159	929.12	24.49	177.4	2.85674	Up	1.69496e-170	2.26202e-168	-	-	-	-	-	-	-
p5_sc00025.V1.gene95	2436	4.05	23.55	0.8	5.79	2.85549	Up	1.86303e-05	8.23888e-05	-	-	-	-	-	-	-
p5_sc00002.V1.gene477	1329	12	70	4.42	31.97	2.8546	Up	3.14704e-14	3.12131e-13	-	-	-	-	-	-	-
p5_sc00220.V1.gene111	2052	12	70	2.84	20.51	2.85236	Up	3.14704e-14	3.1226e-13	-	-	-	-	-	-	-
p5_sc00069.V1.gene558	1938	5.83	33.94	1.46	10.54	2.85183	Up	9.30364e-08	5.47238e-07	-	-	-	-	-	-	-
p5_sc00045.V1.gene529	1665	22	128	6.43	46.4	2.85123	Up	7.92278e-25	1.32076e-23	-	-	-	-	-	-	-
p5_sc00065.V1.gene268	2706	631.37	3668.93	112.65	811.51	2.84876	Up	0	0	-	-	-	-	-	-	-
p5_sc00027.V1.gene658	819	5	29	3.04	21.87	2.84681	Up	1.32224e-06	6.76959e-06	-	-	-	-	-	-	-
p5_sc00184.V1.gene46	288	904	5230	1708.9	12256.6	2.84242	Up	0	0	-	-	-	-	-	-	-
p5_sc00072.V1.gene227	417	4	23	5	35.65	2.8339	Up	1.86303e-05	8.23585e-05	-	-	-	-	-	-	-
p5_sc00018.V1.gene288	597	3.1	17.81	2.63	18.75	2.83376	Up	0.00027002	0.000984282	-	-	-	-	-	-	-
p5_sc00026.V1.gene650	1254	50.36	289.48	19.69	140.36	2.8336	Up	6.25852e-54	2.26419e-52	-	-	-	-	-	-	-
p5_sc00052.V1.gene304	879	4	23	2.26	16.11	2.83356	Up	1.86303e-05	8.23737e-05	-	-	-	-	-	-	-
p5_sc00069.V1.gene373	579	4	23	3.51	25.01	2.83296	Up	1.86303e-05	8.23433e-05	-	-	-	-	-	-	-
p5_sc00269.V1.gene87	2382	152	873.01	30.86	219.76	2.83212	Up	7.51e-159	9.02026e-157	-	-	-	-	-	-	-
p5_sc00017.V1.gene615	2718	46.99	269.95	8.35	59.44	2.83159	Up	1.27592e-50	4.22178e-49	-	-	-	-	-	-	-
p5_sc00205.V1.gene22	1176	34	194.85	14.21	100.94	2.82852	Up	1.77236e-36	4.2919e-35	-	-	-	-	-	-	-
p5_sc00127.V1.gene53	2694	158	903.01	28.32	200.64	2.82472	Up	8.39088e-164	1.05532e-161	-	-	-	-	-	-	-
p5_sc00167.V1.gene221	1593	111	634	33.96	240.47	2.82395	Up	1.61767e-115	1.28674e-113	-	-	-	-	-	-	-
p5_sc00027.V1.gene614	3090	102.11	582.49	15.93	112.64	2.8219	Up	3.93624e-106	2.89163e-104	-	-	-	-	-	-	-
p5_sc00209.V1.gene121	1533	3	17	0.95	6.71	2.82031	Up	0.00027002	0.000985329	-	-	-	-	-	-	-
p5_sc00049.V1.gene361	918	8.66	49.36	4.68	33.05	2.82007	Up	1.3938e-10	1.06698e-09	-	-	-	-	-	-	-
p5_sc00005.V1.gene1264	795	49	279	30.75	217.09	2.81963	Up	1.05106e-51	3.54116e-50	-	-	-	-	-	-	-
p5_sc00026.V1.gene72	3354	10	57	1.44	10.15	2.81734	Up	1.059e-11	8.88244e-11	-	-	-	-	-	-	-
p5_sc00151.V1.gene263	789	151.06	858.16	95.56	673.04	2.81621	Up	3.08298e-155	3.64824e-153	-	-	-	-	-	-	-
p5_sc00038.V1.gene622	609	3	17	2.49	17.52	2.81479	Up	0.00027002	0.000984432	-	-	-	-	-	-	-
p5_sc00028.V1.gene261	528	3	17	2.9	20.4	2.81444	Up	0.00027002	0.000985479	-	-	-	-	-	-	-
p5_sc00050.V1.gene219	1659	3	17	0.88	6.19	2.81436	Up	0.00027002	0.000986378	-	-	-	-	-	-	-
p5_sc00101.V1.gene122	546	3	17	2.8	19.69	2.81396	Up	0.00027002	0.000986228	-	-	-	-	-	-	-
p5_sc00100.V1.gene121	510	6	34.01	6.03	42.37	2.81281	Up	1.83564e-07	1.04147e-06	-	-	-	-	-	-	-
p5_sc00746.V1.gene12	327	3	17	4.91	34.5	2.8128	Up	0.00027002	0.000986078	-	-	-	-	-	-	-
p5_sc00002.V1.gene1224	327	3	17	4.91	34.5	2.8128	Up	0.00027002	0.000985628	-	-	-	-	-	-	-
p5_sc00014.V1.gene785	432	9	51	10.83	76.06	2.8121	Up	1.41406e-10	1.0818e-09	-	-	-	-	-	-	-
p5_sc00034.V1.gene627	549	3	17	2.79	19.57	2.81031	Up	0.00027002	0.00098503	-	-	-	-	-	-	-
p5_sc00099.V1.gene263	711	3	17	2.12	14.87	2.81027	Up	0.00027002	0.000985179	-	-	-	-	-	-	-
p5_sc01696.V1.gene7	708	3	17	2.13	14.94	2.81025	Up	0.00027002	0.000985778	-	-	-	-	-	-	-
p5_sc00008.V1.gene530	924	171	967	91.73	643.1	2.80958	Up	2.9477e-174	4.02328e-172	-	-	-	-	-	-	-
p5_sc00064.V1.gene343	1104	39.9	225	17.8	124.42	2.80527	Up	2.65534e-42	7.43433e-41	-	-	-	-	-	-	-
p5_sc00127.V1.gene325	1185	33	186	13.68	95.6	2.80494	Up	8.23886e-35	1.92149e-33	-	-	-	-	-	-	-
p5_sc00016.V1.gene911	1107	29	163.46	12.9	90.14	2.8048	Up	1.19183e-30	2.45331e-29	-	-	-	-	-	-	-
p5_sc00274.V1.gene37	1941	220.23	1240.87	55.07	384.68	2.80432	Up	1.68276e-222	3.08574e-220	-	-	-	-	-	-	-
p5_sc00028.V1.gene149	240	8	45	18.68	130.27	2.80194	Up	1.89935e-09	1.3145e-08	-	-	-	-	-	-	-
p5_sc00069.V1.gene152	3171	12.29	69.1	1.87	13.02	2.79962	Up	6.02082e-14	5.87458e-13	-	-	-	-	-	-	-
p5_sc00060.V1.gene159	651	5	28	3.87	26.89	2.79666	Up	2.5412e-06	1.25348e-05	-	-	-	-	-	-	-
p5_sc00001.V1.gene436	1032	5	28	2.39	16.6	2.7961	Up	2.5412e-06	1.25297e-05	-	-	-	-	-	-	-
p5_sc00545.V1.gene49	639	5	28	3.95	27.42	2.7953	Up	2.5412e-06	1.25271e-05	-	-	-	-	-	-	-
p5_sc00083.V1.gene340	795	5	28	3.14	21.79	2.79483	Up	2.5412e-06	1.25323e-05	-	-	-	-	-	-	-
p5_sc00379.V1.gene12	978	15	84	7.59	52.66	2.79454	Up	1.83378e-16	2.05847e-15	-	-	-	-	-	-	-
p5_sc00087.V1.gene7	735	10	56	6.82	47.31	2.7943	Up	2.0212e-11	1.66164e-10	-	-	-	-	-	-	-
p5_sc08480.V1.gene1	663	5.85	32.75	4.45	30.85	2.79339	Up	1.81672e-07	1.03219e-06	-	-	-	-	-	-	-
p5_sc00075.V1.gene493	1431	68	380	23.22	160.87	2.79246	Up	4.14218e-69	1.96647e-67	-	-	-	-	-	-	-
p5_sc00009.V1.gene135	2427	72.95	406.45	14.53	100.39	2.78851	Up	4.35408e-74	2.20662e-72	-	-	-	-	-	-	-
p5_sc00196.V1.gene127	894	9	50	5	34.42	2.78325	Up	2.69814e-10	2.02041e-09	-	-	-	-	-	-	-
p5_sc00035.V1.gene91	1677	18	100	5.23	35.99	2.78271	Up	2.9747e-19	3.86888e-18	-	-	-	-	-	-	-
p5_sc00291.V1.gene77	1506	35	194.23	11.34	78.03	2.78261	Up	6.4591e-36	1.54696e-34	-	-	-	-	-	-	-
p5_sc00254.V1.gene110	822	11	61.03	6.67	45.85	2.78116	Up	2.89766e-12	2.52293e-11	-	-	-	-	-	-	-
p5_sc00012.V1.gene489	969	11	61	5.62	38.61	2.78033	Up	2.89766e-12	2.52384e-11	-	-	-	-	-	-	-
p5_sc00485.V1.gene35	1746	3.98	22.05	1.11	7.61	2.77734	Up	9.27704e-06	4.26595e-05	-	-	-	-	-	-	-
p5_sc00044.V1.gene433	2001	87.98	485.92	21.33	146.04	2.77541	Up	1.30505e-87	7.89669e-86	-	-	-	-	-	-	-
p5_sc00210.V1.gene111	2304	4.01	22.07	0.84	5.75	2.7751	Up	3.58418e-05	0.000152226	-	-	-	-	-	-	-
p5_sc24459.V1.gene2	594	27	149	23.05	157.7	2.77434	Up	7.12604e-28	1.32596e-26	-	-	-	-	-	-	-
p5_sc00001.V1.gene99	570	29.4	162.08	26.23	179.25	2.77268	Up	2.26246e-30	4.60193e-29	-	-	-	-	-	-	-
p5_sc00002.V1.gene1848	2871	130.99	721.15	22.01	150.22	2.77085	Up	5.3485e-129	4.74102e-127	-	-	-	-	-	-	-
p5_sc00047.V1.gene360	591	4	22	3.43	23.41	2.77084	Up	3.58418e-05	0.000152172	-	-	-	-	-	-	-
p5_sc00042.V1.gene35	537	4	22	3.8	25.93	2.77055	Up	3.58418e-05	0.000152253	-	-	-	-	-	-	-
p5_sc00024.V1.gene565	420	4	22	4.96	33.83	2.76989	Up	3.58418e-05	0.00015228	-	-	-	-	-	-	-
p5_sc00016.V1.gene874	486	6	33	6.35	43.31	2.76987	Up	3.51188e-07	1.93359e-06	-	-	-	-	-	-	-
p5_sc00029.V1.gene27	861	8	44	4.62	31.5	2.76939	Up	3.62288e-09	2.44326e-08	-	-	-	-	-	-	-
p5_sc00076.V1.gene184	759	10	55	6.59	44.93	2.76933	Up	3.84806e-11	3.08848e-10	-	-	-	-	-	-	-
p5_sc00182.V1.gene120	552	6	33	5.54	37.77	2.76928	Up	3.51188e-07	1.93314e-06	-	-	-	-	-	-	-
p5_sc00043.V1.gene362	3135	24	131.93	3.69	25.14	2.76829	Up	1.53125e-24	2.53506e-23	-	-	-	-	-	-	-
p5_sc00202.V1.gene143	915	4	22	2.17	14.78	2.76788	Up	3.58418e-05	0.000152199	-	-	-	-	-	-	-
p5_sc00331.V1.gene40	1125	11.71	64.17	5.12	34.8	2.76487	Up	4.1654e-13	3.8323e-12	-	-	-	-	-	-	-
p5_sc00031.V1.gene366	948	23	126	12.01	81.59	2.76416	Up	1.04563e-23	1.65906e-22	-	-	-	-	-	-	-
p5_sc00446.V1.gene35	1542	6.44	35.31	2.04	13.85	2.76324	Up	9.5581e-08	5.60969e-07	-	-	-	-	-	-	-
p5_sc00259.V1.gene57	1752	42	230	11.66	79.16	2.7632	Up	5.2169e-42	1.45215e-40	-	-	-	-	-	-	-
p5_sc00019.V1.gene325	2796	121.92	667.04	21.04	142.73	2.76208	Up	4.59674e-119	3.75588e-117	-	-	-	-	-	-	-
p5_sc00068.V1.gene295	1437	135	738	45.9	311.09	2.76077	Up	6.36298e-131	5.7463e-129	-	-	-	-	-	-	-
p5_sc00130.V1.gene86	669	5.99	32.73	4.51	30.54	2.7595	Up	1.81672e-07	1.03122e-06	-	-	-	-	-	-	-
p5_sc30633.V1.gene1	585	22	120	19.09	129.09	2.75749	Up	1.3526e-22	2.04225e-21	-	-	-	-	-	-	-
p5_sc00264.V1.gene16	1671	16	86.98	4.66	31.42	2.75328	Up	1.81371e-16	2.03784e-15	-	-	-	-	-	-	-
p5_sc00452.V1.gene32	1647	50	272	14.79	99.71	2.75312	Up	3.3296e-49	1.07361e-47	-	-	-	-	-	-	-
p5_sc00332.V1.gene44	702	149.26	810.17	106.76	718.41	2.75044	Up	4.6628e-143	4.70629e-141	-	-	-	-	-	-	-
p5_sc00130.V1.gene83	675	16	86.83	11.93	80.25	2.74991	Up	1.81371e-16	2.03879e-15	-	-	-	-	-	-	-
p5_sc00005.V1.gene90	1053	7	38	3.28	22.06	2.74967	Up	4.90038e-08	2.97115e-07	-	-	-	-	-	-	-
p5_sc00080.V1.gene62	2424	61	330.03	12.17	81.62	2.74559	Up	3.6958e-59	1.47721e-57	-	-	-	-	-	-	-
p5_sc00372.V1.gene76	966	22	119	11.27	75.57	2.74533	Up	2.55782e-22	3.80222e-21	-	-	-	-	-	-	-
p5_sc00134.V1.gene84	1929	69	373.01	17.36	116.37	2.74488	Up	1.27861e-66	5.92948e-65	-	-	-	-	-	-	-
p5_sc00043.V1.gene467	690	5	27	3.64	24.38	2.74369	Up	4.86152e-06	2.31989e-05	-	-	-	-	-	-	-
p5_sc00052.V1.gene454	624	10	54	8.1	54.24	2.74336	Up	7.30746e-11	5.7235e-10	-	-	-	-	-	-	-
p5_sc00213.V1.gene161	1587	6.88	37.08	2.11	14.12	2.74243	Up	2.5636e-08	1.6033e-07	-	-	-	-	-	-	-
p5_sc00744.V1.gene16	1680	17	91.83	4.93	32.99	2.74237	Up	2.63042e-17	3.07933e-16	-	-	-	-	-	-	-
p5_sc00007.V1.gene23	786	30.97	166.98	19.67	131.49	2.74088	Up	6.31592e-31	1.31702e-29	-	-	-	-	-	-	-
p5_sc00017.V1.gene123	897	20.19	108.71	11.17	74.56	2.73877	Up	2.26886e-20	3.0985e-19	-	-	-	-	-	-	-
p5_sc00071.V1.gene132	1035	40	215	19.07	127.1	2.73659	Up	5.7453e-39	1.48882e-37	-	-	-	-	-	-	-
p5_sc00036.V1.gene659	762	19.86	106.63	13.03	86.74	2.73486	Up	2.28608e-20	3.12024e-19	-	-	-	-	-	-	-
p5_sc00018.V1.gene453	675	7.05	37.86	5.26	34.99	2.73381	Up	9.30934e-08	5.47305e-07	-	-	-	-	-	-	-
p5_sc00062.V1.gene270	738	11	58.99	7.47	49.63	2.73203	Up	1.97424e-11	1.62415e-10	-	-	-	-	-	-	-
p5_sc00011.V1.gene918	1299	25	133.92	9.43	62.62	2.73129	Up	1.5088e-24	2.49962e-23	-	-	-	-	-	-	-
p5_sc00166.V1.gene202	882	3.43	18.36	1.93	12.81	2.7306	Up	0.000139176	0.000536558	-	-	-	-	-	-	-
p5_sc00161.V1.gene118	1407	6	32	2.08	13.78	2.72792	Up	6.69166e-07	3.56108e-06	-	-	-	-	-	-	-
p5_sc00031.V1.gene560	678	6	32	4.45	29.44	2.7259	Up	6.69166e-07	3.5595e-06	-	-	-	-	-	-	-
p5_sc00078.V1.gene261	288	6	32	11.34	74.99	2.72528	Up	6.69166e-07	3.55871e-06	-	-	-	-	-	-	-
p5_sc00017.V1.gene542	858	244	1301	141.41	934.7	2.72462	Up	4.65882e-226	8.60878e-224	-	-	-	-	-	-	-
p5_sc00121.V1.gene99	753	6	32	3.99	26.36	2.72389	Up	6.69166e-07	3.56029e-06	-	-	-	-	-	-	-
p5_sc00068.V1.gene214	621	4.51	24.07	3.68	24.3	2.72318	Up	9.6328e-06	4.41939e-05	-	-	-	-	-	-	-
p5_sc00208.V1.gene59	969	22.61	120.32	11.54	76.16	2.72239	Up	1.3526e-22	2.04354e-21	-	-	-	-	-	-	-
p5_sc00027.V1.gene251	957	56	298	28.97	191.08	2.72155	Up	4.38694e-53	1.53173e-51	-	-	-	-	-	-	-
p5_sc00037.V1.gene204	2967	96.65	514	15.71	103.57	2.72085	Up	1.19695e-90	7.46835e-89	-	-	-	-	-	-	-
p5_sc00709.V1.gene2	1287	5.95	31.58	2.27	14.91	2.71552	Up	3.53456e-07	1.94296e-06	-	-	-	-	-	-	-
p5_sc00248.V1.gene89	423	2.91	15.38	3.58	23.47	2.71279	Up	0.000270676	0.00098488	-	-	-	-	-	-	-
p5_sc00069.V1.gene530	2982	104.75	553.94	16.94	111.04	2.71257	Up	5.29266e-97	3.57136e-95	-	-	-	-	-	-	-
p5_sc00009.V1.gene693	306	7	37	12.35	80.93	2.71216	Up	9.30934e-08	5.47439e-07	-	-	-	-	-	-	-
p5_sc00064.V1.gene1	447	14	74	16.23	106.33	2.71181	Up	3.09568e-14	3.07291e-13	-	-	-	-	-	-	-
p5_sc00099.V1.gene258	990	25	132.01	12.48	81.72	2.71107	Up	2.84152e-24	4.63716e-23	-	-	-	-	-	-	-
p5_sc00007.V1.gene1009	1872	22	116	5.71	37.31	2.708	Up	1.71655e-21	2.47956e-20	-	-	-	-	-	-	-
p5_sc00026.V1.gene148	2142	8.92	47	2.02	13.18	2.70592	Up	5.17406e-10	3.78245e-09	-	-	-	-	-	-	-
p5_sc00027.V1.gene675	699	4	21	2.87	18.71	2.70469	Up	6.85632e-05	0.00027812	-	-	-	-	-	-	-
p5_sc00069.V1.gene268	1335	8	42	2.93	19.09	2.70384	Up	1.30561e-08	8.3904e-08	-	-	-	-	-	-	-
p5_sc00121.V1.gene41	2031	34	178.62	8.12	52.88	2.70317	Up	4.72746e-32	1.01577e-30	-	-	-	-	-	-	-
p5_sc00360.V1.gene67	396	4	21	5.29	34.45	2.70316	Up	6.85632e-05	0.000278026	-	-	-	-	-	-	-
p5_sc01569.V1.gene7	705	20	105	14.24	92.69	2.70246	Up	1.52208e-19	2.00568e-18	-	-	-	-	-	-	-
p5_sc00320.V1.gene99	669	8	42	6.02	39.18	2.70228	Up	1.30561e-08	8.39265e-08	-	-	-	-	-	-	-
p5_sc00028.V1.gene604	1080	17	89.04	7.76	50.37	2.69844	Up	9.35228e-17	1.06981e-15	-	-	-	-	-	-	-
p5_sc00159.V1.gene240	1392	4	21	1.41	9.15	2.69808	Up	6.85632e-05	0.000278073	-	-	-	-	-	-	-
p5_sc00103.V1.gene68	993	9	47	4.48	29	2.69448	Up	1.84273e-09	1.27826e-08	-	-	-	-	-	-	-
p5_sc00075.V1.gene329	891	59	308	32.87	212.74	2.69425	Up	3.31076e-54	1.20868e-52	-	-	-	-	-	-	-
p5_sc00042.V1.gene375	1863	42.94	224.22	11.2	72.48	2.69408	Up	2.35264e-40	6.30749e-39	-	-	-	-	-	-	-
p5_sc00034.V1.gene485	1077	4.97	26	2.28	14.75	2.69361	Up	2.5383e-06	1.25257e-05	-	-	-	-	-	-	-
p5_sc00009.V1.gene222	960	14	73	7.22	46.66	2.69212	Up	5.83524e-14	5.70277e-13	-	-	-	-	-	-	-
p5_sc00069.V1.gene390	465	93.83	488.83	104.19	672.93	2.69124	Up	3.78608e-85	2.22915e-83	-	-	-	-	-	-	-
p5_sc00025.V1.gene234	1596	170.54	887.49	52.08	335.97	2.68953	Up	9.06562e-153	1.03702e-150	-	-	-	-	-	-	-
p5_sc00159.V1.gene242	990	5	26	2.5	16.1	2.68706	Up	9.25534e-06	4.26005e-05	-	-	-	-	-	-	-
p5_sc00128.V1.gene60	645	32	166	25.03	160.97	2.68506	Up	7.72836e-30	1.53684e-28	-	-	-	-	-	-	-
p5_sc00312.V1.gene104	3060	108.88	563.93	17.15	110.13	2.68293	Up	1.38995e-97	9.45875e-96	-	-	-	-	-	-	-
p5_sc00084.V1.gene377	1011	26.68	138	13.03	83.59	2.68149	Up	2.20816e-25	3.74607e-24	-	-	-	-	-	-	-
p5_sc00045.V1.gene527	1443	6	31	2.03	13.01	2.68007	Up	1.26964e-06	6.5337e-06	-	-	-	-	-	-	-
p5_sc06668.V1.gene3	435	9	46.53	10.75	68.88	2.67975	Up	3.47522e-09	2.34895e-08	-	-	-	-	-	-	-
p5_sc00265.V1.gene106	846	6	31	3.53	22.6	2.67858	Up	1.26964e-06	6.5323e-06	-	-	-	-	-	-	-
p5_sc00033.V1.gene503	1143	13	67	5.59	35.74	2.67662	Up	7.63496e-13	6.91059e-12	-	-	-	-	-	-	-
p5_sc00099.V1.gene264	2460	60.44	311.72	11.88	75.94	2.67633	Up	1.71851e-54	6.32191e-53	-	-	-	-	-	-	-
p5_sc00014.V1.gene359	816	59	304	36.03	230.17	2.67543	Up	4.07966e-53	1.42652e-51	-	-	-	-	-	-	-
p5_sc00044.V1.gene389	1170	12	61.8	5.04	32.19	2.67512	Up	1.00088e-11	8.40965e-11	-	-	-	-	-	-	-
p5_sc00138.V1.gene179	750	14	72	9.34	59.55	2.67261	Up	1.09766e-13	1.05472e-12	-	-	-	-	-	-	-
p5_sc00019.V1.gene108	471	7	36	7.67	48.87	2.67165	Up	1.76184e-07	1.00244e-06	-	-	-	-	-	-	-
p5_sc00262.V1.gene43	903	7	36	3.85	24.52	2.67103	Up	1.76184e-07	1.00268e-06	-	-	-	-	-	-	-
p5_sc01009.V1.gene3	3651	60.34	309.84	7.95	50.62	2.67068	Up	6.02496e-54	2.18298e-52	-	-	-	-	-	-	-
p5_sc00229.V1.gene142	11016	830.89	4265.8	36.05	229.44	2.67005	Up	0	0	-	-	-	-	-	-	-
p5_sc00011.V1.gene489	453	1130	5799	1290.89	8212.68	2.66949	Up	0	0	-	-	-	-	-	-	-
p5_sc00008.V1.gene107	1317	14.98	76.78	5.57	35.4	2.668	Up	8.66074e-15	8.84935e-14	-	-	-	-	-	-	-
p5_sc00214.V1.gene79	1251	67.85	347.48	26.6	168.89	2.66659	Up	1.41257e-60	5.80048e-59	-	-	-	-	-	-	-
p5_sc00020.V1.gene454	2229	88	450.71	19.12	121.38	2.66638	Up	1.84626e-77	9.83391e-76	-	-	-	-	-	-	-
p5_sc00070.V1.gene347	1401	17	87	5.93	37.64	2.66616	Up	3.30256e-16	3.65258e-15	-	-	-	-	-	-	-
p5_sc00021.V1.gene288	855	17	87	9.89	62.73	2.66511	Up	3.30256e-16	3.6509e-15	-	-	-	-	-	-	-
p5_sc00003.V1.gene268	1380	18	92	6.38	40.43	2.6638	Up	4.78386e-17	5.53821e-16	-	-	-	-	-	-	-
p5_sc00239.V1.gene108	618	45.72	233.51	37.42	236.95	2.6627	Up	3.30636e-41	9.06682e-40	-	-	-	-	-	-	-
p5_sc00019.V1.gene397	2019	105.35	537.76	25.31	160.15	2.66164	Up	4.20162e-92	2.67722e-90	-	-	-	-	-	-	-
p5_sc00070.V1.gene28	294	22	112	40.61	256.37	2.65832	Up	2.13304e-20	2.91965e-19	-	-	-	-	-	-	-
p5_sc00080.V1.gene397	1104	12	61	5.35	33.73	2.65642	Up	1.00088e-11	8.40671e-11	-	-	-	-	-	-	-
p5_sc00001.V1.gene142	495	5.32	27.05	5.52	34.8	2.65635	Up	4.86152e-06	2.32082e-05	-	-	-	-	-	-	-
p5_sc00020.V1.gene838	1002	13	66	6.41	40.35	2.65417	Up	1.43413e-12	1.27312e-11	-	-	-	-	-	-	-
p5_sc00003.V1.gene796	708	54	274.03	38.28	240.82	2.65329	Up	1.33046e-47	4.13994e-46	-	-	-	-	-	-	-
p5_sc00004.V1.gene274	705	14	71	9.97	62.68	2.65234	Up	2.06044e-13	1.94483e-12	-	-	-	-	-	-	-
p5_sc00041.V1.gene292	1311	89	451	33.25	208.9	2.65139	Up	3.32146e-77	1.76133e-75	-	-	-	-	-	-	-
p5_sc00023.V1.gene570	996	3.4	17.19	1.69	10.57	2.64488	Up	0.00027002	0.000984581	-	-	-	-	-	-	-
p5_sc00835.V1.gene10	1536	134.41	676.14	42.69	266.2	2.64054	Up	1.60783e-114	1.27051e-112	-	-	-	-	-	-	-
p5_sc00087.V1.gene5	1596	184	923.05	56.19	349.44	2.63666	Up	3.83462e-155	4.51545e-153	-	-	-	-	-	-	-
p5_sc00058.V1.gene622	867	19.98	100.17	11.45	71.18	2.63612	Up	1.0465e-18	1.31206e-17	-	-	-	-	-	-	-
p5_sc00060.V1.gene310	1797	4	20	1.08	6.71	2.63528	Up	0.000130355	0.000508341	-	-	-	-	-	-	-
p5_sc00070.V1.gene317	789	15	75.13	9.49	58.93	2.63452	Up	5.55522e-14	5.43353e-13	-	-	-	-	-	-	-
p5_sc00035.V1.gene409	1335	8	40	2.93	18.19	2.63417	Up	4.64164e-08	2.82927e-07	-	-	-	-	-	-	-
p5_sc00004.V1.gene1182	1065	8	40	3.7	22.96	2.63353	Up	4.64164e-08	2.82855e-07	-	-	-	-	-	-	-
p5_sc00060.V1.gene128	891	6	30	3.34	20.72	2.6331	Up	2.39816e-06	1.18756e-05	-	-	-	-	-	-	-
p5_sc00284.V1.gene34	606	4	20	3.34	20.72	2.6331	Up	0.000130355	0.000508093	-	-	-	-	-	-	-
p5_sc00037.V1.gene132	1467	4	20	1.33	8.25	2.63297	Up	0.000130355	0.000508588	-	-	-	-	-	-	-
p5_sc00077.V1.gene442	975	19.99	100	10.14	62.89	2.63277	Up	1.0465e-18	1.31137e-17	-	-	-	-	-	-	-
p5_sc00550.V1.gene11	774	4	20	2.58	16	2.63263	Up	0.000130355	0.000508176	-	-	-	-	-	-	-
p5_sc00044.V1.gene471	3165	18	90	2.74	16.99	2.63244	Up	1.67617e-16	1.89215e-15	-	-	-	-	-	-	-
p5_sc00045.V1.gene79	288	6	30	11.34	70.31	2.63231	Up	2.39816e-06	1.18732e-05	-	-	-	-	-	-	-
p5_sc00059.V1.gene232	693	4	20	2.9	17.98	2.63227	Up	0.000130355	0.000508423	-	-	-	-	-	-	-
p5_sc00794.V1.gene10	411	5	25	6.35	39.37	2.63227	Up	1.75291e-05	7.78344e-05	-	-	-	-	-	-	-
p5_sc00035.V1.gene700	471	4	20	4.38	27.15	2.63195	Up	0.000130355	0.000508258	-	-	-	-	-	-	-
p5_sc00014.V1.gene905	1182	26	130	10.81	66.99	2.63158	Up	3.37128e-23	5.24853e-22	-	-	-	-	-	-	-
p5_sc00019.V1.gene275	321	5	25	8.36	51.8	2.63138	Up	1.75291e-05	7.78632e-05	-	-	-	-	-	-	-
p5_sc00125.V1.gene55	609	5	25	4.16	25.77	2.63104	Up	1.75291e-05	7.77913e-05	-	-	-	-	-	-	-
p5_sc00017.V1.gene343	1095	304.84	1521.75	137.13	848.62	2.62957	Up	5.48084e-254	1.13501e-251	-	-	-	-	-	-	-
p5_sc00003.V1.gene131	1821	4	20	1.07	6.62	2.62922	Up	0.000130355	0.000508506	-	-	-	-	-	-	-
p5_sc00032.V1.gene448	2574	23.49	117	4.41	27.22	2.62582	Up	3.10772e-21	4.41215e-20	-	-	-	-	-	-	-
p5_sc00050.V1.gene142	1074	34	169	15.6	96.15	2.62374	Up	1.32569e-29	2.62104e-28	-	-	-	-	-	-	-
p5_sc03249.V1.gene3	1104	30	149	13.38	82.39	2.62239	Up	2.8743e-26	5.07321e-25	-	-	-	-	-	-	-
p5_sc00126.V1.gene28	543	17	84	15.97	97.85	2.61521	Up	2.16238e-15	2.28228e-14	-	-	-	-	-	-	-
p5_sc02411.V1.gene1	1497	10.56	52.12	3.44	21.07	2.61471	Up	2.61416e-10	1.95997e-09	-	-	-	-	-	-	-
p5_sc00001.V1.gene544	1143	15	74	6.45	39.48	2.61375	Up	1.03791e-13	1.0005e-12	-	-	-	-	-	-	-
p5_sc29003.V1.gene1	450	15	74	17.26	105.56	2.61256	Up	1.03791e-13	1.00091e-12	-	-	-	-	-	-	-
p5_sc00007.V1.gene1113	1338	15	74	5.49	33.57	2.61229	Up	1.03791e-13	1.0001e-12	-	-	-	-	-	-	-
p5_sc00126.V1.gene109	657	15	74	11.51	70.37	2.61207	Up	1.03791e-13	9.99702e-13	-	-	-	-	-	-	-
p5_sc00018.V1.gene630	855	27	133	15.7	95.9	2.61077	Up	1.71046e-23	2.68377e-22	-	-	-	-	-	-	-
p5_sc00333.V1.gene77	774	13	64	8.39	51.21	2.60968	Up	5.02472e-12	4.29857e-11	-	-	-	-	-	-	-
p5_sc00003.V1.gene1655	1287	13	64	4.95	30.21	2.60953	Up	5.02472e-12	4.3001e-11	-	-	-	-	-	-	-
p5_sc00133.V1.gene51	840	17.5	86.15	10.37	63.28	2.60933	Up	6.1897e-16	6.72496e-15	-	-	-	-	-	-	-
p5_sc00042.V1.gene394	1530	207.02	1014.68	66.01	401.09	2.60317	Up	9.70184e-168	1.26662e-165	-	-	-	-	-	-	-
p5_sc00696.V1.gene28	1716	20	98	5.67	34.45	2.60308	Up	1.22644e-17	1.45561e-16	-	-	-	-	-	-	-
p5_sc00018.V1.gene806	2034	214	1048	51.02	309.77	2.60206	Up	2.86494e-173	3.88823e-171	-	-	-	-	-	-	-
p5_sc00082.V1.gene320	1560	121.67	594.08	38.03	230.21	2.59774	Up	3.66416e-99	2.55873e-97	-	-	-	-	-	-	-
p5_sc00106.V1.gene92	1017	17	83	8.26	49.97	2.59685	Up	4.03038e-15	4.18762e-14	-	-	-	-	-	-	-
p5_sc00155.V1.gene46	1143	8	39	3.44	20.81	2.5968	Up	8.70424e-08	5.13869e-07	-	-	-	-	-	-	-
p5_sc00002.V1.gene898	348	15.99	78.03	24.42	147.7	2.59653	Up	8.414e-15	8.6009e-14	-	-	-	-	-	-	-
p5_sc00128.V1.gene241	2274	9	44	1.92	11.61	2.59619	Up	1.22405e-08	7.88103e-08	-	-	-	-	-	-	-
p5_sc00046.V1.gene43	2880	594	2897	99.5	601.57	2.59596	Up	0	0	-	-	-	-	-	-	-
p5_sc00068.V1.gene429	747	8	39	5.36	32.39	2.59524	Up	8.70424e-08	5.13743e-07	-	-	-	-	-	-	-
p5_sc00019.V1.gene208	2412	109.02	531.08	21.86	132	2.59417	Up	2.08034e-88	1.27811e-86	-	-	-	-	-	-	-
p5_sc36914.V1.gene2	1077	4.22	20.52	1.93	11.64	2.59242	Up	0.000130355	0.000507928	-	-	-	-	-	-	-
p5_sc00270.V1.gene19	417	6.99	34	8.74	52.71	2.59237	Up	1.83564e-07	1.04172e-06	-	-	-	-	-	-	-
p5_sc00033.V1.gene657	1572	5.65	27.45	1.75	10.55	2.59182	Up	4.86152e-06	2.32035e-05	-	-	-	-	-	-	-
p5_sc00010.V1.gene271	2244	7	34	1.51	9.09	2.58973	Up	6.23482e-07	3.32755e-06	-	-	-	-	-	-	-
p5_sc00048.V1.gene122	1647	6	29	1.77	10.63	2.58632	Up	4.50832e-06	2.16252e-05	-	-	-	-	-	-	-
p5_sc00034.V1.gene494	1251	8.57	41.47	3.36	20.16	2.58496	Up	2.4661e-08	1.54353e-07	-	-	-	-	-	-	-
p5_sc00075.V1.gene369	2577	13	63	2.44	14.64	2.58496	Up	9.37126e-12	7.90992e-11	-	-	-	-	-	-	-
p5_sc00049.V1.gene531	702	10.67	51.62	7.63	45.77	2.58465	Up	4.92378e-10	3.60827e-09	-	-	-	-	-	-	-
p5_sc19380.V1.gene1	543	6	29	5.64	33.78	2.5824	Up	4.50832e-06	2.16295e-05	-	-	-	-	-	-	-
p5_sc00199.V1.gene83	2394	9.08	43.99	1.84	11.02	2.58235	Up	2.28554e-08	1.43538e-07	-	-	-	-	-	-	-
p5_sc00127.V1.gene49	939	75.55	364.5	39.86	238.39	2.58031	Up	5.25642e-61	2.16958e-59	-	-	-	-	-	-	-
p5_sc00169.V1.gene126	1131	29.08	140	12.65	75.51	2.57753	Up	2.34554e-24	3.84342e-23	-	-	-	-	-	-	-
p5_sc00037.V1.gene262	819	32	154	19.47	116.15	2.57666	Up	1.36595e-26	2.43238e-25	-	-	-	-	-	-	-
p5_sc00013.V1.gene940	1185	5	24	2.07	12.34	2.57564	Up	3.30158e-05	0.000140771	-	-	-	-	-	-	-
p5_sc00062.V1.gene93	1002	21	101	10.36	61.75	2.57542	Up	6.1562e-18	7.42018e-17	-	-	-	-	-	-	-
p5_sc00231.V1.gene4	1788	99	476	26.92	160.45	2.57537	Up	8.8721e-79	4.81096e-77	-	-	-	-	-	-	-
p5_sc00017.V1.gene3	522	5	24	4.9	29.17	2.57363	Up	3.30158e-05	0.000140846	-	-	-	-	-	-	-
p5_sc00209.V1.gene132	678	5	24	3.71	22.08	2.57325	Up	3.30158e-05	0.000140821	-	-	-	-	-	-	-
p5_sc00051.V1.gene13	678	20	96	14.84	88.31	2.57309	Up	4.23688e-17	4.90971e-16	-	-	-	-	-	-	-
p5_sc00190.V1.gene82	333	10	48	16.04	95.44	2.57292	Up	3.23154e-09	2.18917e-08	-	-	-	-	-	-	-
p5_sc00007.V1.gene999	402	5	24	6.51	38.73	2.57272	Up	3.30158e-05	0.000140896	-	-	-	-	-	-	-
p5_sc00106.V1.gene99	1251	10.46	50.16	4.1	24.38	2.572	Up	9.2469e-10	6.60312e-09	-	-	-	-	-	-	-
p5_sc00182.V1.gene14	1947	20	96	4.99	29.67	2.57189	Up	4.23688e-17	4.91208e-16	-	-	-	-	-	-	-
p5_sc03694.V1.gene2	1545	39	187	12.31	73.18	2.57162	Up	6.88324e-32	1.47108e-30	-	-	-	-	-	-	-
p5_sc00084.V1.gene41	798	5	24	3.13	18.6	2.57107	Up	3.30158e-05	0.000140871	-	-	-	-	-	-	-
p5_sc00189.V1.gene84	606	13.58	65.03	11.35	67.37	2.56941	Up	2.6876e-12	2.34684e-11	-	-	-	-	-	-	-
p5_sc00710.V1.gene18	528	12.06	57.73	11.68	69.3	2.56882	Up	1.21824e-10	9.37066e-10	-	-	-	-	-	-	-
p5_sc00017.V1.gene4	861	67.35	321.93	38.89	230.45	2.56698	Up	1.46051e-53	5.19769e-52	-	-	-	-	-	-	-
p5_sc00086.V1.gene229	1851	26	124	6.82	40.35	2.56473	Up	1.39098e-21	2.01412e-20	-	-	-	-	-	-	-
p5_sc00126.V1.gene160	633	95.89	456.79	76.51	451.86	2.56216	Up	1.84203e-75	9.49556e-74	-	-	-	-	-	-	-
p5_sc00009.V1.gene353	1596	4	19	1.22	7.19	2.55911	Up	0.000246194	0.000909158	-	-	-	-	-	-	-
p5_sc00128.V1.gene220	3210	77	366	11.56	68.1	2.55851	Up	1.57461e-60	6.43285e-59	-	-	-	-	-	-	-
p5_sc00014.V1.gene240	489	8	38	8.41	49.54	2.55842	Up	1.62598e-07	9.29763e-07	-	-	-	-	-	-	-
p5_sc00007.V1.gene851	330	4	19	6.48	38.17	2.55837	Up	0.000246194	0.000908878	-	-	-	-	-	-	-
p5_sc00002.V1.gene1130	504	6	28.52	6.11	35.99	2.55835	Up	8.43276e-06	3.90161e-05	-	-	-	-	-	-	-
p5_sc00682.V1.gene22	474	4	19	4.35	25.62	2.55818	Up	0.000246194	0.000909298	-	-	-	-	-	-	-
p5_sc00080.V1.gene149	321	8	38	13.37	78.74	2.5581	Up	1.62598e-07	9.29984e-07	-	-	-	-	-	-	-
p5_sc00426.V1.gene25	399	4	19	5.25	30.91	2.55768	Up	0.000246194	0.000909018	-	-	-	-	-	-	-
p5_sc00010.V1.gene762	819	7.46	35.36	4.54	26.67	2.55445	Up	3.32122e-07	1.83281e-06	-	-	-	-	-	-	-
p5_sc00008.V1.gene172	1191	47.75	225.94	19.69	115.52	2.55261	Up	5.18778e-38	1.30904e-36	-	-	-	-	-	-	-
p5_sc00060.V1.gene228	453	11	52	12.57	73.64	2.5505	Up	8.54124e-10	6.11923e-09	-	-	-	-	-	-	-
p5_sc00023.V1.gene392	951	23	108.6	11.97	70.09	2.54979	Up	8.28158e-19	1.0476e-17	-	-	-	-	-	-	-
p5_sc00231.V1.gene104	396	7	33	9.26	54.14	2.54761	Up	1.16535e-06	6.01636e-06	-	-	-	-	-	-	-
p5_sc00013.V1.gene892	2253	35	165	7.52	43.95	2.54706	Up	5.049e-28	9.46077e-27	-	-	-	-	-	-	-
p5_sc00045.V1.gene468	1785	25.28	119.04	6.88	40.19	2.54636	Up	9.5263e-21	1.32125e-19	-	-	-	-	-	-	-
p5_sc00028.V1.gene447	1689	38	179	10.95	63.95	2.54601	Up	2.95708e-30	5.98946e-29	-	-	-	-	-	-	-
p5_sc00041.V1.gene243	5469	63	296	5.52	32.18	2.54342	Up	6.55936e-49	2.09533e-47	-	-	-	-	-	-	-
p5_sc00049.V1.gene299	363	23	108	33.51	195.05	2.54118	Up	8.28158e-19	1.04705e-17	-	-	-	-	-	-	-
p5_sc00011.V1.gene284	1677	34.99	164	10.16	59.02	2.5383	Up	2.93714e-28	5.5425e-27	-	-	-	-	-	-	-
p5_sc02635.V1.gene1	1131	6.34	29.7	2.76	16.02	2.53713	Up	4.50832e-06	2.16122e-05	-	-	-	-	-	-	-
p5_sc01872.V1.gene11	525	5.42	25.36	5.28	30.63	2.53634	Up	1.75291e-05	7.782e-05	-	-	-	-	-	-	-
p5_sc00025.V1.gene682	942	14.99	70	7.88	45.63	2.53372	Up	3.85934e-13	3.55752e-12	-	-	-	-	-	-	-
p5_sc00019.V1.gene784	888	29.97	140	16.76	97.04	2.53356	Up	2.34554e-24	3.8408e-23	-	-	-	-	-	-	-
p5_sc00243.V1.gene105	777	12	56	7.71	44.63	2.53321	Up	2.26008e-10	1.70193e-09	-	-	-	-	-	-	-
p5_sc00017.V1.gene629	1905	181	844.99	46.13	267	2.53306	Up	1.4948e-135	1.41929e-133	-	-	-	-	-	-	-
p5_sc00002.V1.gene1562	765	15	70	9.8	56.71	2.53275	Up	1.23741e-12	1.10544e-11	-	-	-	-	-	-	-
p5_sc00109.V1.gene197	1308	178.53	832.78	66.86	386.64	2.53178	Up	7.31042e-134	6.75427e-132	-	-	-	-	-	-	-
p5_sc00247.V1.gene3	1248	5.54	25.85	2.18	12.6	2.53102	Up	1.75291e-05	7.78488e-05	-	-	-	-	-	-	-
p5_sc00018.V1.gene484	834	51.01	237.7	30.45	175.91	2.53032	Up	3.29362e-39	8.59059e-38	-	-	-	-	-	-	-
p5_sc00030.V1.gene77	1893	23	107	5.9	34.03	2.52802	Up	1.529e-18	1.90013e-17	-	-	-	-	-	-	-
p5_sc00043.V1.gene52	2304	17	79	3.57	20.57	2.52655	Up	4.76918e-14	4.68953e-13	-	-	-	-	-	-	-
p5_sc00005.V1.gene832	1917	92	426	23.3	133.75	2.52114	Up	5.44886e-69	2.58171e-67	-	-	-	-	-	-	-
p5_sc00039.V1.gene42	300	8.64	40	15.59	89.48	2.52094	Up	4.64164e-08	2.82999e-07	-	-	-	-	-	-	-
p5_sc00432.V1.gene27	555	62	287	56.91	326.57	2.52064	Up	5.09168e-47	1.55416e-45	-	-	-	-	-	-	-
p5_sc00008.V1.gene335	708	69	319	48.91	280.34	2.51898	Up	4.91744e-52	1.66376e-50	-	-	-	-	-	-	-
p5_sc00155.V1.gene192	684	50.28	232.49	36.97	211.88	2.51882	Up	2.23116e-38	5.67163e-37	-	-	-	-	-	-	-
p5_sc00116.V1.gene57	1389	91.43	422.4	32.19	184.37	2.51792	Up	1.99898e-68	9.41557e-67	-	-	-	-	-	-	-
p5_sc00236.V1.gene157	1929	39	180	9.81	56.16	2.51722	Up	5.01246e-30	1.00425e-28	-	-	-	-	-	-	-
p5_sc00005.V1.gene306	1083	6.17	28.5	2.81	16.08	2.51663	Up	8.43276e-06	3.90236e-05	-	-	-	-	-	-	-
p5_sc00013.V1.gene559	699	28	129	20.12	114.9	2.51368	Up	6.37678e-22	9.32905e-21	-	-	-	-	-	-	-
p5_sc04248.V1.gene1	1203	5	23	2.04	11.64	2.51245	Up	6.18182e-05	0.000252465	-	-	-	-	-	-	-
p5_sc00036.V1.gene113	1356	10	46.01	3.61	20.58	2.51117	Up	1.11479e-08	7.19877e-08	-	-	-	-	-	-	-
p5_sc00246.V1.gene50	1119	5	23	2.2	12.54	2.51096	Up	6.18182e-05	0.000252593	-	-	-	-	-	-	-
p5_sc00164.V1.gene123	1455	5	23	1.68	9.57	2.51006	Up	6.18182e-05	0.00025255	-	-	-	-	-	-	-
p5_sc00085.V1.gene285	936	5	23	2.65	15.09	2.50953	Up	6.18182e-05	0.000252636	-	-	-	-	-	-	-
p5_sc00598.V1.gene37	2412	11.49	52.68	2.3	13.09	2.50876	Up	8.54124e-10	6.1174e-09	-	-	-	-	-	-	-
p5_sc00008.V1.gene1040	2160	27	124	6.06	34.48	2.50837	Up	4.35518e-21	6.13248e-20	-	-	-	-	-	-	-
p5_sc00002.V1.gene1103	2142	51	234	11.54	65.62	2.50749	Up	2.0456e-38	5.2165e-37	-	-	-	-	-	-	-
p5_sc00018.V1.gene369	1560	6.4	29.33	2	11.37	2.50716	Up	4.50832e-06	2.16165e-05	-	-	-	-	-	-	-
p5_sc00177.V1.gene170	1593	12	55	3.67	20.86	2.50689	Up	4.18086e-10	3.08359e-09	-	-	-	-	-	-	-
p5_sc00080.V1.gene145	1344	24	110	8.74	49.66	2.50638	Up	7.57274e-19	9.61482e-18	-	-	-	-	-	-	-
p5_sc00091.V1.gene112	2157	7	32	1.57	8.91	2.50466	Up	2.1682e-06	1.08532e-05	-	-	-	-	-	-	-
p5_sc00621.V1.gene28	570	7	32	6.24	35.39	2.50372	Up	2.1682e-06	1.086e-05	-	-	-	-	-	-	-
p5_sc00038.V1.gene560	1488	14	64	4.59	26.03	2.50361	Up	1.58756e-11	1.31686e-10	-	-	-	-	-	-	-
p5_sc00595.V1.gene15	306	5.56	25.43	9.81	55.62	2.50328	Up	1.75291e-05	7.78056e-05	-	-	-	-	-	-	-
p5_sc00132.V1.gene250	429	7	32	8.49	48.09	2.5019	Up	2.1682e-06	1.08577e-05	-	-	-	-	-	-	-
p5_sc00238.V1.gene72	210	5.41	24.73	14.82	83.94	2.50181	Up	3.30158e-05	0.000140796	-	-	-	-	-	-	-
p5_sc00193.V1.gene118	504	7	32	7.13	40.38	2.50167	Up	2.1682e-06	1.08555e-05	-	-	-	-	-	-	-
p5_sc00032.V1.gene429	1176	37	169	15.46	87.55	2.50157	Up	4.25066e-28	7.98978e-27	-	-	-	-	-	-	-
p5_sc00147.V1.gene11	1179	7	31.99	2.92	16.53	2.50105	Up	4.01466e-06	1.93655e-05	-	-	-	-	-	-	-
p5_sc00192.V1.gene83	2154	67	305.76	15.07	85.26	2.50019	Up	2.54212e-49	8.21895e-48	-	-	-	-	-	-	-
p5_sc00010.V1.gene521	546	16	73	14.95	84.53	2.49932	Up	6.08428e-13	5.53204e-12	-	-	-	-	-	-	-
p5_sc00105.V1.gene38	2556	9	41	1.7	9.61	2.499	Up	7.88172e-08	4.67147e-07	-	-	-	-	-	-	-
p5_sc00004.V1.gene1192	1461	18	82	6.02	33.98	2.49685	Up	2.34852e-14	2.34189e-13	-	-	-	-	-	-	-
p5_sc00009.V1.gene554	1101	9	41	4.03	22.74	2.49638	Up	7.88172e-08	4.67262e-07	-	-	-	-	-	-	-
p5_sc00035.V1.gene135	1704	39.21	178.08	11.2	63.05	2.493	Up	1.69211e-29	3.33727e-28	-	-	-	-	-	-	-
p5_sc00036.V1.gene605	921	50	227	26.91	151.48	2.49291	Up	4.65852e-37	1.15131e-35	-	-	-	-	-	-	-
p5_sc00004.V1.gene404	720	13	59	9.05	50.94	2.49281	Up	1.10495e-10	8.55129e-10	-	-	-	-	-	-	-
p5_sc00004.V1.gene1019	396	174.03	790.03	230.29	1296.02	2.49256	Up	9.38936e-125	7.97001e-123	-	-	-	-	-	-	-
p5_sc00116.V1.gene138	1686	9.27	42.13	2.68	15.08	2.49233	Up	4.25222e-08	2.60379e-07	-	-	-	-	-	-	-
p5_sc00019.V1.gene100	954	17	77	8.82	49.54	2.48974	Up	1.6203e-13	1.53724e-12	-	-	-	-	-	-	-
p5_sc12596.V1.gene1	552	12.29	55.68	11.35	63.73	2.48928	Up	4.18086e-10	3.08265e-09	-	-	-	-	-	-	-
p5_sc00044.V1.gene141	1539	3.75	17	1.19	6.68	2.48889	Up	0.00027002	0.00098488	-	-	-	-	-	-	-
p5_sc00039.V1.gene246	360	19	86	27.94	156.75	2.48806	Up	6.27068e-15	6.45391e-14	-	-	-	-	-	-	-
p5_sc00057.V1.gene256	597	21	95	17.83	100.01	2.48777	Up	2.43946e-16	2.72182e-15	-	-	-	-	-	-	-
p5_sc00002.V1.gene519	708	21	95	14.89	83.49	2.48726	Up	2.43946e-16	2.72308e-15	-	-	-	-	-	-	-
p5_sc00213.V1.gene106	1596	27	122.01	8.24	46.19	2.48686	Up	1.46978e-20	2.02681e-19	-	-	-	-	-	-	-
p5_sc00017.V1.gene275	780	75	339	48.02	269.09	2.48638	Up	2.24262e-54	8.23734e-53	-	-	-	-	-	-	-
p5_sc00009.V1.gene200	648	25	113	19.46	109.04	2.48627	Up	3.73708e-19	4.82646e-18	-	-	-	-	-	-	-
p5_sc00867.V1.gene10	1044	29	131	13.71	76.75	2.48494	Up	5.79578e-22	8.4894e-21	-	-	-	-	-	-	-
p5_sc00120.V1.gene73	1299	51.92	234.36	19.58	109.59	2.48466	Up	2.0456e-38	5.21097e-37	-	-	-	-	-	-	-
p5_sc12387.V1.gene1	708	39	176	27.65	154.67	2.48384	Up	5.6899e-29	1.09962e-27	-	-	-	-	-	-	-
p5_sc00075.V1.gene56	1317	41	185	15.25	85.29	2.48357	Up	2.26692e-30	4.6071e-29	-	-	-	-	-	-	-
p5_sc00217.V1.gene31	1938	8	36	2	11.18	2.48285	Up	5.6048e-07	3.0161e-06	-	-	-	-	-	-	-
p5_sc00149.V1.gene72	780	10	45	6.4	35.72	2.48059	Up	2.05988e-08	1.29739e-07	-	-	-	-	-	-	-
p5_sc00050.V1.gene64	1302	26	117	9.78	54.58	2.48047	Up	1.00335e-19	1.33384e-18	-	-	-	-	-	-	-
p5_sc00026.V1.gene739	1209	16	72	6.5	36.25	2.47947	Up	1.11951e-12	1.00235e-11	-	-	-	-	-	-	-
p5_sc01220.V1.gene2	756	10	45	6.62	36.91	2.47911	Up	2.05988e-08	1.29773e-07	-	-	-	-	-	-	-
p5_sc00121.V1.gene226	1086	3.95	17.74	1.79	9.98	2.47908	Up	0.00027002	0.000985928	-	-	-	-	-	-	-
p5_sc08775.V1.gene1	873	33	148.33	18.78	104.66	2.47844	Up	1.66178e-24	2.74738e-23	-	-	-	-	-	-	-
p5_sc00068.V1.gene234	630	10.02	44.92	8.04	44.66	2.47372	Up	3.79242e-08	2.33474e-07	-	-	-	-	-	-	-
p5_sc00023.V1.gene394	864	5.14	23.05	2.96	16.44	2.47354	Up	6.18182e-05	0.000252508	-	-	-	-	-	-	-
p5_sc00074.V1.gene271	2892	34	152	5.67	31.43	2.47072	Up	4.47638e-25	7.55138e-24	-	-	-	-	-	-	-
p5_sc00015.V1.gene560	753	9.98	44.6	6.63	36.74	2.47027	Up	1.22405e-08	7.87892e-08	-	-	-	-	-	-	-
p5_sc00017.V1.gene444	1563	15	67	4.68	25.91	2.46893	Up	7.74768e-12	6.56027e-11	-	-	-	-	-	-	-
p5_sc00084.V1.gene212	1947	194	866	48.36	267.62	2.4683	Up	5.29652e-135	5.00917e-133	-	-	-	-	-	-	-
p5_sc00037.V1.gene665	246	20	89	45.37	250.29	2.46379	Up	3.07182e-15	3.21111e-14	-	-	-	-	-	-	-
p5_sc00076.V1.gene142	3798	13	58	1.65	9.1	2.4634	Up	2.0336e-10	1.53572e-09	-	-	-	-	-	-	-
p5_sc00154.V1.gene105	1638	47	209.01	13.98	77.05	2.46243	Up	8.82338e-34	1.99581e-32	-	-	-	-	-	-	-
p5_sc00212.V1.gene26	1116	19.3	85.71	8.51	46.87	2.46143	Up	1.15134e-14	1.16698e-13	-	-	-	-	-	-	-
p5_sc02859.V1.gene5	2109	6.54	29.01	1.5	8.26	2.46118	Up	4.50832e-06	2.16338e-05	-	-	-	-	-	-	-
p5_sc00012.V1.gene139	1740	34	151	9.51	52.33	2.46012	Up	8.18526e-25	1.36262e-23	-	-	-	-	-	-	-
p5_sc00358.V1.gene39	483	7	31	7.46	40.96	2.45697	Up	4.01466e-06	1.93577e-05	-	-	-	-	-	-	-
p5_sc00048.V1.gene50	909	7	31	3.82	20.97	2.45668	Up	4.01466e-06	1.93538e-05	-	-	-	-	-	-	-
p5_sc00559.V1.gene23	2025	63.02	278.96	15.09	82.83	2.45656	Up	3.5795e-44	1.04734e-42	-	-	-	-	-	-	-
p5_sc00053.V1.gene314	471	7	31	7.67	42.09	2.45618	Up	4.01466e-06	1.93616e-05	-	-	-	-	-	-	-
p5_sc32782.V1.gene1	1701	13.46	59.51	3.85	21.11	2.455	Up	1.10495e-10	8.55405e-10	-	-	-	-	-	-	-
p5_sc00136.V1.gene168	558	10	44.23	9.13	50.04	2.4544	Up	3.79242e-08	2.33235e-07	-	-	-	-	-	-	-
p5_sc00004.V1.gene686	1350	12	53	4.35	23.82	2.45309	Up	1.41785e-09	9.9648e-09	-	-	-	-	-	-	-
p5_sc00018.V1.gene448	3018	5	22.12	0.8	4.38	2.45286	Up	0.000115015	0.000451011	-	-	-	-	-	-	-
p5_sc00070.V1.gene455	510	7.7	34	7.74	42.36	2.4523	Up	6.23482e-07	3.32681e-06	-	-	-	-	-	-	-
p5_sc00099.V1.gene260	2046	29.44	129.87	6.98	38.16	2.45076	Up	1.94402e-21	2.79972e-20	-	-	-	-	-	-	-
p5_sc00207.V1.gene115	528	36.43	160.46	35.27	192.61	2.44917	Up	3.24888e-26	5.71755e-25	-	-	-	-	-	-	-
p5_sc00036.V1.gene663	948	5	22	2.61	14.25	2.44884	Up	0.000115015	0.000451158	-	-	-	-	-	-	-
p5_sc00024.V1.gene585	900	10	44	5.51	30.08	2.44868	Up	3.79242e-08	2.33414e-07	-	-	-	-	-	-	-
p5_sc00036.V1.gene432	531	5	22	4.81	26.25	2.44821	Up	0.000115015	0.000451084	-	-	-	-	-	-	-
p5_sc00166.V1.gene5	1404	10	44	3.48	18.99	2.44808	Up	3.79242e-08	2.33534e-07	-	-	-	-	-	-	-
p5_sc00013.V1.gene963	408	10	44	12.81	69.85	2.44699	Up	3.79242e-08	2.33295e-07	-	-	-	-	-	-	-
p5_sc02509.V1.gene4	1377	4.42	19.44	1.57	8.56	2.44685	Up	0.000246194	0.000908739	-	-	-	-	-	-	-
p5_sc00002.V1.gene1875	1008	48	211	23.52	128.2	2.44644	Up	7.93176e-34	1.79752e-32	-	-	-	-	-	-	-
p5_sc00097.V1.gene315	429	79	347	95.76	521.44	2.44501	Up	1.49548e-54	5.51836e-53	-	-	-	-	-	-	-
p5_sc00018.V1.gene777	762	74.16	324.98	48.66	264.36	2.4417	Up	6.18248e-51	2.06558e-49	-	-	-	-	-	-	-
p5_sc00003.V1.gene1299	741	6.34	27.75	4.28	23.25	2.44155	Up	1.56898e-05	7.01861e-05	-	-	-	-	-	-	-
p5_sc00033.V1.gene515	1257	25.18	110.27	9.82	53.33	2.44115	Up	2.29348e-18	2.81955e-17	-	-	-	-	-	-	-
p5_sc00050.V1.gene271	675	8	35	5.96	32.35	2.44038	Up	1.03384e-06	5.37785e-06	-	-	-	-	-	-	-
p5_sc00021.V1.gene618	654	294.13	1287	226.72	1229.87	2.43952	Up	5.43334e-197	8.64369e-195	-	-	-	-	-	-	-
p5_sc00159.V1.gene149	699	16.05	70.19	11.53	62.53	2.43916	Up	3.7634e-12	3.25664e-11	-	-	-	-	-	-	-
p5_sc00001.V1.gene2154	1038	16	70	7.61	41.26	2.43878	Up	3.7634e-12	3.25547e-11	-	-	-	-	-	-	-
p5_sc00449.V1.gene15	603	6.78	29.67	5.7	30.9	2.43857	Up	4.50832e-06	2.16209e-05	-	-	-	-	-	-	-
p5_sc00282.V1.gene82	1344	18.72	81.85	6.82	36.95	2.43773	Up	4.31782e-14	4.25442e-13	-	-	-	-	-	-	-
p5_sc00020.V1.gene513	612	18.23	79.63	15.08	81.64	2.43664	Up	1.45023e-13	1.3808e-12	-	-	-	-	-	-	-
p5_sc00059.V1.gene348	1818	30	131	8.02	43.41	2.43635	Up	1.74009e-21	2.51204e-20	-	-	-	-	-	-	-
p5_sc00004.V1.gene283	1194	15.01	65.44	6.17	33.38	2.43564	Up	2.59912e-11	2.12079e-10	-	-	-	-	-	-	-
p5_sc00210.V1.gene35	675	11	48	8.2	44.36	2.43556	Up	9.91426e-09	6.43677e-08	-	-	-	-	-	-	-
p5_sc00059.V1.gene48	1131	11.01	48.02	4.79	25.9	2.43485	Up	9.91426e-09	6.43851e-08	-	-	-	-	-	-	-
p5_sc00013.V1.gene754	1257	56	244.15	21.85	118.09	2.43418	Up	1.23347e-38	3.17242e-37	-	-	-	-	-	-	-
p5_sc00134.V1.gene119	1623	13.43	58.31	4.03	21.7	2.42884	Up	2.0336e-10	1.53523e-09	-	-	-	-	-	-	-
p5_sc00020.V1.gene389	3045	30.14	130.69	4.77	25.65	2.4269	Up	3.16956e-21	4.49199e-20	-	-	-	-	-	-	-
p5_sc00003.V1.gene328	2760	116	503	20.29	109.05	2.42615	Up	1.33152e-77	7.12377e-76	-	-	-	-	-	-	-
p5_sc00014.V1.gene718	2160	56.88	246.61	12.76	68.57	2.42595	Up	3.7228e-39	9.68896e-38	-	-	-	-	-	-	-
p5_sc00036.V1.gene506	2865	42	182	7.07	37.99	2.42584	Up	4.12294e-29	8.03906e-28	-	-	-	-	-	-	-
p5_sc00448.V1.gene57	528	27	116.98	26.14	140.42	2.42542	Up	5.4559e-19	6.98251e-18	-	-	-	-	-	-	-
p5_sc00070.V1.gene173	1236	24	104	9.53	51.18	2.42503	Up	2.8535e-17	3.33561e-16	-	-	-	-	-	-	-
p5_sc00014.V1.gene630	318	6	26	10.14	54.45	2.42487	Up	2.90276e-05	0.000124718	-	-	-	-	-	-	-
p5_sc00020.V1.gene474	609	12	52	9.98	53.59	2.42485	Up	2.5988e-09	1.77606e-08	-	-	-	-	-	-	-
p5_sc00111.V1.gene77	495	6	26	6.23	33.45	2.4247	Up	2.90276e-05	0.000124785	-	-	-	-	-	-	-
p5_sc00070.V1.gene452	474	6	26	6.53	35.06	2.42467	Up	2.90276e-05	0.000124763	-	-	-	-	-	-	-
p5_sc04128.V1.gene7	720	247.89	1073.29	172.65	926.68	2.42422	Up	1.13503e-163	1.42008e-161	-	-	-	-	-	-	-
p5_sc01254.V1.gene12	1491	9.57	41.37	3.13	16.79	2.42337	Up	7.88172e-08	4.67378e-07	-	-	-	-	-	-	-
p5_sc00772.V1.gene4	2940	218.79	946.12	35.89	192.41	2.42253	Up	2.04538e-144	2.10876e-142	-	-	-	-	-	-	-
p5_sc00126.V1.gene108	1023	31	134	14.96	80.18	2.42213	Up	8.50182e-22	1.23776e-20	-	-	-	-	-	-	-
p5_sc00014.V1.gene328	1719	16.79	72.42	4.75	25.41	2.4194	Up	1.11951e-12	1.00197e-11	-	-	-	-	-	-	-
p5_sc00135.V1.gene92	663	19	82	14.44	77.23	2.41909	Up	7.03914e-14	6.84592e-13	-	-	-	-	-	-	-
p5_sc00055.V1.gene217	2691	69.66	300.46	12.5	66.83	2.41857	Up	4.65502e-47	1.42813e-45	-	-	-	-	-	-	-
p5_sc00075.V1.gene137	3108	74.99	323.42	11.63	62.17	2.41837	Up	1.12465e-50	3.73671e-49	-	-	-	-	-	-	-
p5_sc00008.V1.gene1020	2502	122	526	23.57	125.97	2.41806	Up	9.60774e-81	5.33019e-79	-	-	-	-	-	-	-
p5_sc00057.V1.gene394	363	13	56	18.94	101.14	2.41685	Up	6.82816e-10	4.9346e-09	-	-	-	-	-	-	-
p5_sc00016.V1.gene961	1455	16.39	70.58	5.5	29.37	2.41684	Up	3.7634e-12	3.25313e-11	-	-	-	-	-	-	-
p5_sc00102.V1.gene207	1440	10	43	3.39	18.09	2.41584	Up	6.95604e-08	4.13609e-07	-	-	-	-	-	-	-
p5_sc00012.V1.gene642	1302	10	43.01	3.76	20.06	2.41552	Up	6.95604e-08	4.13711e-07	-	-	-	-	-	-	-
p5_sc00072.V1.gene388	2223	66	284	14.38	76.69	2.41497	Up	2.55988e-44	7.52674e-43	-	-	-	-	-	-	-
p5_sc00017.V1.gene276	2202	31.95	137.4	7.03	37.46	2.41375	Up	1.40368e-22	2.11671e-21	-	-	-	-	-	-	-
p5_sc00010.V1.gene652	936	16.29	70	8.62	45.93	2.41368	Up	3.7634e-12	3.2543e-11	-	-	-	-	-	-	-
p5_sc00042.V1.gene353	312	60.06	258.07	103.67	552.19	2.41317	Up	2.16662e-40	5.82176e-39	-	-	-	-	-	-	-
p5_sc00213.V1.gene57	1071	23.87	102.58	10.99	58.53	2.41298	Up	3.20168e-17	3.73172e-16	-	-	-	-	-	-	-
p5_sc00053.V1.gene315	1215	27	116	10.91	58.1	2.41289	Up	5.4559e-19	6.97879e-18	-	-	-	-	-	-	-
p5_sc02512.V1.gene1	843	3.97	17.1	2.35	12.51	2.41235	Up	0.00027002	0.000984731	-	-	-	-	-	-	-
p5_sc00571.V1.gene46	1611	142	609	42.95	228.35	2.41052	Up	7.4709e-93	4.82435e-91	-	-	-	-	-	-	-
p5_sc00084.V1.gene360	549	7	30	6.5	34.54	2.40976	Up	7.39586e-06	3.44376e-05	-	-	-	-	-	-	-
p5_sc00221.V1.gene116	1587	7	30	2.15	11.42	2.40915	Up	7.39586e-06	3.44309e-05	-	-	-	-	-	-	-
p5_sc00109.V1.gene259	1848	10.49	44.93	2.76	14.64	2.40718	Up	3.79242e-08	2.33354e-07	-	-	-	-	-	-	-
p5_sc00029.V1.gene308	2280	7	30	1.49	7.9	2.40654	Up	7.39586e-06	3.44442e-05	-	-	-	-	-	-	-
p5_sc00526.V1.gene12	723	11	47	7.63	40.4	2.4046	Up	1.81458e-08	1.15073e-07	-	-	-	-	-	-	-
p5_sc00050.V1.gene450	3165	31	132.07	4.72	24.93	2.40102	Up	2.80604e-21	3.99329e-20	-	-	-	-	-	-	-
p5_sc00010.V1.gene758	885	27.01	115	15.15	79.99	2.4005	Up	9.91202e-19	1.24663e-17	-	-	-	-	-	-	-
p5_sc00004.V1.gene1183	3798	96.17	409.34	12.18	64.26	2.39941	Up	1.21045e-62	5.13735e-61	-	-	-	-	-	-	-
p5_sc00001.V1.gene993	1728	12	51	3.38	17.8	2.39678	Up	4.74784e-09	3.16549e-08	-	-	-	-	-	-	-
p5_sc00016.V1.gene768	942	24.11	102.29	12.68	66.68	2.3947	Up	9.43896e-17	1.0787e-15	-	-	-	-	-	-	-
p5_sc00001.V1.gene853	585	5.18	21.97	4.5	23.64	2.39323	Up	0.000212538	0.000795015	-	-	-	-	-	-	-
p5_sc00272.V1.gene47	2151	17	72.01	3.83	20.11	2.3925	Up	3.31418e-12	2.87516e-11	-	-	-	-	-	-	-
p5_sc00050.V1.gene607	1359	102.02	432	36.73	192.84	2.39237	Up	8.61278e-66	3.94088e-64	-	-	-	-	-	-	-
p5_sc00699.V1.gene32	1158	13.58	57.5	5.77	30.27	2.39125	Up	3.73192e-10	2.76266e-09	-	-	-	-	-	-	-
p5_sc00058.V1.gene319	1173	83.63	353.74	35.04	183.74	2.39059	Up	3.11462e-54	1.1388e-52	-	-	-	-	-	-	-
p5_sc00075.V1.gene451	1203	13	55	5.31	27.83	2.38986	Up	1.24549e-09	8.78943e-09	-	-	-	-	-	-	-
p5_sc00060.V1.gene227	1392	22	93	7.73	40.5	2.38938	Up	2.41104e-15	2.5347e-14	-	-	-	-	-	-	-
p5_sc00001.V1.gene3119	1770	9	38	2.47	12.94	2.38925	Up	4.90008e-07	2.65411e-06	-	-	-	-	-	-	-
p5_sc00093.V1.gene317	318	9	38	15.2	79.58	2.38833	Up	4.90008e-07	2.65471e-06	-	-	-	-	-	-	-
p5_sc00183.V1.gene77	717	429	1807	300.09	1567.03	2.38457	Up	3.16784e-268	6.98145e-266	-	-	-	-	-	-	-
p5_sc00009.V1.gene190	1494	154.46	650.51	50.47	263.49	2.38425	Up	7.45954e-98	5.10522e-96	-	-	-	-	-	-	-
p5_sc02587.V1.gene3	1788	14	59	3.81	19.89	2.38418	Up	3.27466e-10	2.43843e-09	-	-	-	-	-	-	-
p5_sc00002.V1.gene1205	1560	16	67.36	5	26.1	2.38405	Up	2.27664e-11	1.86462e-10	-	-	-	-	-	-	-
p5_sc00018.V1.gene595	1614	10.99	46.3	3.32	17.33	2.38402	Up	1.11479e-08	7.20071e-08	-	-	-	-	-	-	-
p5_sc01034.V1.gene16	837	57	240	33.9	176.95	2.38398	Up	3.88804e-37	9.62871e-36	-	-	-	-	-	-	-
p5_sc00027.V1.gene619	1353	213.72	897.49	77.3	402.45	2.38027	Up	4.10128e-134	3.8039e-132	-	-	-	-	-	-	-
p5_sc00035.V1.gene290	1338	10	42	3.66	19.05	2.37988	Up	1.2709e-07	7.35651e-07	-	-	-	-	-	-	-
p5_sc00140.V1.gene44	1611	42.73	179.09	12.92	67.15	2.37778	Up	2.46732e-28	4.66325e-27	-	-	-	-	-	-	-
p5_sc00002.V1.gene1181	1191	21	88.01	8.66	45	2.37749	Up	1.64311e-14	1.65011e-13	-	-	-	-	-	-	-
p5_sc00005.V1.gene221	1803	21	88	5.66	29.41	2.37743	Up	1.64311e-14	1.64943e-13	-	-	-	-	-	-	-
p5_sc00008.V1.gene506	1104	22.37	93.46	9.98	51.68	2.37249	Up	2.41104e-15	2.53581e-14	-	-	-	-	-	-	-
p5_sc00002.V1.gene527	927	23	96	12.3	63.63	2.37105	Up	1.16361e-15	1.24899e-14	-	-	-	-	-	-	-
p5_sc00069.V1.gene118	963	6	25.01	3.08	15.93	2.37074	Up	5.3382e-05	0.000220485	-	-	-	-	-	-	-
p5_sc00018.V1.gene192	1989	6	24.97	1.46	7.55	2.37051	Up	9.7544e-05	0.000387498	-	-	-	-	-	-	-
p5_sc00002.V1.gene247	1308	34.06	142.06	12.76	65.96	2.36996	Up	1.77115e-22	2.65584e-21	-	-	-	-	-	-	-
p5_sc00466.V1.gene33	1269	36	150	13.91	71.84	2.36866	Up	1.2735e-23	2.00604e-22	-	-	-	-	-	-	-
p5_sc01745.V1.gene2	600	6	25	5.07	26.18	2.36841	Up	5.3382e-05	0.000220523	-	-	-	-	-	-	-
p5_sc00173.V1.gene134	1248	6	25	2.36	12.18	2.36766	Up	5.3382e-05	0.000220675	-	-	-	-	-	-	-
p5_sc00003.V1.gene32	1842	10	41.61	2.64	13.61	2.36606	Up	2.31256e-07	1.29674e-06	-	-	-	-	-	-	-
p5_sc00018.V1.gene600	1650	13	53.99	3.84	19.76	2.3634	Up	4.10434e-09	2.75019e-08	-	-	-	-	-	-	-
p5_sc00003.V1.gene1380	714	40	166	28.1	144.59	2.36333	Up	6.60754e-26	1.14192e-24	-	-	-	-	-	-	-
p5_sc00051.V1.gene96	1239	20	83	7.92	40.75	2.36323	Up	1.11993e-13	1.0744e-12	-	-	-	-	-	-	-
p5_sc00042.V1.gene658	813	41.71	173	25.57	131.49	2.36243	Up	3.00958e-27	5.47698e-26	-	-	-	-	-	-	-
p5_sc04099.V1.gene1	1572	13.38	55.43	4.15	21.31	2.36035	Up	1.24549e-09	8.79201e-09	-	-	-	-	-	-	-
p5_sc00028.V1.gene126	1155	6.42	26.55	2.73	14.01	2.35948	Up	2.90276e-05	0.000124741	-	-	-	-	-	-	-
p5_sc00007.V1.gene791	1782	22	91	6	30.78	2.35896	Up	7.90772e-15	8.10061e-14	-	-	-	-	-	-	-
p5_sc00008.V1.gene170	582	22	91	19.19	98.43	2.35874	Up	7.90772e-15	8.10406e-14	-	-	-	-	-	-	-
p5_sc00136.V1.gene147	888	22	91.01	12.3	63.08	2.35852	Up	7.90772e-15	8.09715e-14	-	-	-	-	-	-	-
p5_sc00002.V1.gene1069	1458	7	29	2.35	12.04	2.3571	Up	1.35518e-05	6.10544e-05	-	-	-	-	-	-	-
p5_sc00571.V1.gene35	1626	4.98	20.55	1.49	7.63	2.35637	Up	0.000130355	0.000508011	-	-	-	-	-	-	-
p5_sc00128.V1.gene283	537	23	95	21.87	111.98	2.35622	Up	2.1041e-15	2.22566e-14	-	-	-	-	-	-	-
p5_sc00028.V1.gene548	873	9	37.14	5.12	26.21	2.3559	Up	8.93296e-07	4.67715e-06	-	-	-	-	-	-	-
p5_sc00066.V1.gene159	1092	23	95	10.38	53.13	2.35572	Up	2.1041e-15	2.22468e-14	-	-	-	-	-	-	-
p5_sc00073.V1.gene223	1362	40	165	14.37	73.49	2.35449	Up	1.19136e-25	2.03984e-24	-	-	-	-	-	-	-
p5_sc00027.V1.gene137	582	55.29	227.95	48.24	246.55	2.35358	Up	1.02309e-34	2.37227e-33	-	-	-	-	-	-	-
p5_sc00005.V1.gene102	1443	8	33	2.71	13.85	2.35352	Up	3.4683e-06	1.68621e-05	-	-	-	-	-	-	-
p5_sc05358.V1.gene3	453	5.43	22.36	6.2	31.67	2.35278	Up	0.000115015	0.000450937	-	-	-	-	-	-	-
p5_sc00095.V1.gene19	1089	26	107.09	11.76	60.06	2.35252	Up	3.9821e-17	4.62787e-16	-	-	-	-	-	-	-
p5_sc00227.V1.gene83	1152	11.05	45.51	4.72	24.09	2.35158	Up	6.01204e-08	3.61143e-07	-	-	-	-	-	-	-
p5_sc01358.V1.gene13	963	9	37	4.62	23.57	2.35099	Up	8.93296e-07	4.67817e-06	-	-	-	-	-	-	-
p5_sc00039.V1.gene536	1056	35	144	16.35	83.37	2.35024	Up	1.54581e-22	2.32229e-21	-	-	-	-	-	-	-
p5_sc00227.V1.gene82	1836	46	189	12.17	62.01	2.34917	Up	4.48034e-29	8.72178e-28	-	-	-	-	-	-	-
p5_sc00207.V1.gene145	2874	84	345	14.1	71.79	2.34809	Up	9.97236e-52	3.36455e-50	-	-	-	-	-	-	-
p5_sc00223.V1.gene75	1611	20.14	82.48	6.09	30.93	2.34449	Up	2.02424e-13	1.91291e-12	-	-	-	-	-	-	-
p5_sc00265.V1.gene105	1080	21	86	9.58	48.65	2.34434	Up	5.37338e-14	5.26425e-13	-	-	-	-	-	-	-
p5_sc00587.V1.gene26	2241	32.24	131.85	6.96	35.31	2.34292	Up	1.44974e-20	2.00032e-19	-	-	-	-	-	-	-
p5_sc00031.V1.gene765	2010	131	535	31.61	160.06	2.34016	Up	6.23004e-79	3.40907e-77	-	-	-	-	-	-	-
p5_sc00495.V1.gene20	219	23.46	95.62	61.07	308.58	2.33711	Up	2.1041e-15	2.22664e-14	-	-	-	-	-	-	-
p5_sc00004.V1.gene1201	1263	13	53	5.05	25.51	2.33671	Up	4.10434e-09	2.75096e-08	-	-	-	-	-	-	-
p5_sc00003.V1.gene850	1059	14	57	6.52	32.91	2.33558	Up	1.07678e-09	7.63697e-09	-	-	-	-	-	-	-
p5_sc00229.V1.gene96	867	14	57	8.03	40.51	2.33481	Up	1.07678e-09	7.63922e-09	-	-	-	-	-	-	-
p5_sc00083.V1.gene200	1275	19.98	80.99	7.68	38.6	2.32942	Up	2.32856e-13	2.19016e-12	-	-	-	-	-	-	-
p5_sc00236.V1.gene65	1215	41	166	16.57	83.15	2.32714	Up	1.86112e-25	3.1618e-24	-	-	-	-	-	-	-
p5_sc00049.V1.gene133	1686	54	218.51	15.59	78.21	2.32673	Up	7.11946e-33	1.56329e-31	-	-	-	-	-	-	-
p5_sc00072.V1.gene456	909	49	198	26.74	133.94	2.32452	Up	5.05208e-30	1.01134e-28	-	-	-	-	-	-	-
p5_sc00068.V1.gene395	510	26	105	26.13	130.82	2.3238	Up	1.29168e-16	1.46293e-15	-	-	-	-	-	-	-
p5_sc00178.V1.gene170	861	38	153	21.94	109.52	2.31956	Up	1.7302e-23	2.71298e-22	-	-	-	-	-	-	-
p5_sc00087.V1.gene354	1308	8.94	35.99	3.35	16.71	2.31848	Up	1.03384e-06	5.37668e-06	-	-	-	-	-	-	-
p5_sc00001.V1.gene2575	1485	89.82	361.2	29.53	147.21	2.31762	Up	1.48929e-53	5.29228e-52	-	-	-	-	-	-	-
p5_sc01004.V1.gene1	435	6.77	27.16	8.08	40.21	2.31513	Up	1.56898e-05	7.0173e-05	-	-	-	-	-	-	-
p5_sc00127.V1.gene86	513	85.99	345	85.87	427.13	2.31445	Up	2.79894e-51	9.36436e-50	-	-	-	-	-	-	-
p5_sc00062.V1.gene316	1056	9	36	4.2	20.84	2.31089	Up	1.62099e-06	8.21159e-06	-	-	-	-	-	-	-
p5_sc00027.V1.gene297	1167	9	36	3.79	18.8	2.31046	Up	1.62099e-06	8.20986e-06	-	-	-	-	-	-	-
p5_sc00003.V1.gene1167	879	8	32	4.52	22.42	2.31039	Up	6.30498e-06	2.95932e-05	-	-	-	-	-	-	-
p5_sc00020.V1.gene382	639	6	24	4.74	23.51	2.31032	Up	9.7544e-05	0.00038737	-	-	-	-	-	-	-
p5_sc00033.V1.gene249	477	11	44	11.88	58.92	2.31022	Up	1.08802e-07	6.35302e-07	-	-	-	-	-	-	-
p5_sc00045.V1.gene394	888	213.65	854.75	119.46	592.47	2.31021	Up	3.53936e-123	2.96246e-121	-	-	-	-	-	-	-
p5_sc00020.V1.gene72	5241	371.85	1487.49	34.03	168.77	2.31018	Up	5.41172e-213	9.21988e-211	-	-	-	-	-	-	-
p5_sc00122.V1.gene179	558	32	128	29.2	144.81	2.31012	Up	8.41112e-20	1.12251e-18	-	-	-	-	-	-	-
p5_sc00023.V1.gene666	342	20	80	31.14	154.4	2.30983	Up	6.5684e-13	5.96319e-12	-	-	-	-	-	-	-
p5_sc00073.V1.gene72	909	7	28	3.82	18.94	2.30979	Up	2.46912e-05	0.000107393	-	-	-	-	-	-	-
p5_sc04126.V1.gene2	462	13	52	14.54	72.09	2.30977	Up	7.41346e-09	4.8472e-08	-	-	-	-	-	-	-
p5_sc00055.V1.gene213	1038	9	36	4.28	21.22	2.30974	Up	1.62099e-06	8.21506e-06	-	-	-	-	-	-	-
p5_sc00032.V1.gene378	2430	82	328	16.32	80.91	2.30968	Up	2.62016e-48	8.30363e-47	-	-	-	-	-	-	-
p5_sc00020.V1.gene654	771	7	28	4.54	22.5	2.30916	Up	2.46912e-05	0.000107374	-	-	-	-	-	-	-
p5_sc00012.V1.gene890	1398	11	44	3.85	19.08	2.30913	Up	1.08802e-07	6.35148e-07	-	-	-	-	-	-	-
p5_sc09463.V1.gene1	1317	9	36	3.35	16.6	2.30895	Up	1.62099e-06	8.20813e-06	-	-	-	-	-	-	-
p5_sc00023.V1.gene691	825	7	28	4.23	20.96	2.30891	Up	2.46912e-05	0.000107413	-	-	-	-	-	-	-
p5_sc00001.V1.gene1221	1344	9	36	3.28	16.25	2.30867	Up	1.62099e-06	8.21332e-06	-	-	-	-	-	-	-
p5_sc00925.V1.gene25	564	9	35.86	8.12	40.11	2.30441	Up	2.92728e-06	1.43391e-05	-	-	-	-	-	-	-
p5_sc00218.V1.gene16	1200	7	27.79	2.86	14.1	2.30161	Up	4.47178e-05	0.000187406	-	-	-	-	-	-	-
p5_sc00013.V1.gene772	3006	57	226.47	9.14	45.03	2.30062	Up	1.42492e-33	3.21102e-32	-	-	-	-	-	-	-
p5_sc00033.V1.gene454	1950	51	202.41	12.69	62.45	2.29901	Up	3.7531e-30	7.55083e-29	-	-	-	-	-	-	-
p5_sc00165.V1.gene3	672	21.65	85.85	16.21	79.72	2.29806	Up	9.68608e-14	9.34454e-13	-	-	-	-	-	-	-
p5_sc00085.V1.gene199	2118	27	107	6.18	30.35	2.29602	Up	1.10896e-16	1.26373e-15	-	-	-	-	-	-	-
p5_sc00036.V1.gene49	1164	94.61	374.7	39.96	196.17	2.29548	Up	1.2589e-54	4.65252e-53	-	-	-	-	-	-	-
p5_sc00065.V1.gene286	1743	46	182	12.84	62.97	2.29402	Up	2.67386e-27	4.8771e-26	-	-	-	-	-	-	-
p5_sc01679.V1.gene8	729	148.03	585.02	101.76	498.55	2.29257	Up	4.89508e-84	2.81315e-82	-	-	-	-	-	-	-
p5_sc00003.V1.gene118	507	39	154	39.44	193.09	2.29154	Up	2.6632e-23	4.15695e-22	-	-	-	-	-	-	-
p5_sc00001.V1.gene1714	1206	19	75	7.74	37.86	2.29027	Up	4.4518e-12	3.83439e-11	-	-	-	-	-	-	-
p5_sc00136.V1.gene107	1635	46	181.33	13.7	66.97	2.28934	Up	4.77526e-27	8.6314e-26	-	-	-	-	-	-	-
p5_sc00007.V1.gene944	909	69	272.01	37.65	184.01	2.28906	Up	6.64746e-40	1.75671e-38	-	-	-	-	-	-	-
p5_sc00070.V1.gene114	324	17	67	28.12	137.39	2.28861	Up	6.37244e-11	5.03052e-10	-	-	-	-	-	-	-
p5_sc00114.V1.gene213	1275	86	338.91	33.07	161.54	2.2883	Up	4.50528e-49	1.44687e-47	-	-	-	-	-	-	-
p5_sc00315.V1.gene21	732	17	67	11.64	56.85	2.28807	Up	6.37244e-11	5.03217e-10	-	-	-	-	-	-	-
p5_sc00094.V1.gene18	591	21.31	83.94	18.29	89.32	2.28793	Up	3.12664e-13	2.91117e-12	-	-	-	-	-	-	-
p5_sc00017.V1.gene134	1326	43.83	172.69	16.19	79.06	2.28784	Up	4.31274e-26	7.56209e-25	-	-	-	-	-	-	-
p5_sc00061.V1.gene289	1260	17	66.99	6.62	32.32	2.28752	Up	1.14175e-10	8.83319e-10	-	-	-	-	-	-	-
p5_sc00079.V1.gene86	1884	78.39	308.68	20.21	98.65	2.28725	Up	5.02666e-45	1.50187e-43	-	-	-	-	-	-	-
p5_sc06138.V1.gene5	1587	7.55	29.69	2.32	11.3	2.28413	Up	1.35518e-05	6.10659e-05	-	-	-	-	-	-	-
p5_sc00396.V1.gene22	2709	66.66	261.88	11.88	57.86	2.28403	Up	1.90133e-38	4.85891e-37	-	-	-	-	-	-	-
p5_sc00014.V1.gene629	657	14	55	10.74	52.3	2.28382	Up	3.4962e-09	2.3618e-08	-	-	-	-	-	-	-
p5_sc00161.V1.gene158	2544	13	51	2.47	12.01	2.28165	Up	1.33439e-08	8.56394e-08	-	-	-	-	-	-	-
p5_sc00020.V1.gene590	1056	12	47	5.6	27.21	2.28064	Up	5.10716e-08	3.08562e-07	-	-	-	-	-	-	-
p5_sc00043.V1.gene447	1299	12.01	47.07	4.53	22.01	2.28058	Up	5.10716e-08	3.08484e-07	-	-	-	-	-	-	-
p5_sc00229.V1.gene62	930	62	243	33.04	160.52	2.28047	Up	1.14701e-35	2.72807e-34	-	-	-	-	-	-	-
p5_sc01029.V1.gene2	1212	24	94	9.72	47.21	2.28006	Up	1.04999e-14	1.06696e-13	-	-	-	-	-	-	-
p5_sc00077.V1.gene409	1497	36	141	11.74	56.99	2.27928	Up	2.47068e-21	3.53068e-20	-	-	-	-	-	-	-
p5_sc02034.V1.gene7	1431	7.07	27.73	2.42	11.74	2.27835	Up	4.47178e-05	0.000187373	-	-	-	-	-	-	-
p5_sc00002.V1.gene1675	1077	23.14	90.55	10.59	51.37	2.27822	Up	3.9482e-14	3.89982e-13	-	-	-	-	-	-	-
p5_sc00009.V1.gene74	2268	396	1549	84.52	409.85	2.27773	Up	1.27309e-217	2.24868e-215	-	-	-	-	-	-	-
p5_sc00025.V1.gene686	657	22	86	16.88	81.79	2.27661	Up	1.48598e-13	1.41372e-12	-	-	-	-	-	-	-
p5_sc00091.V1.gene251	774	15	58.6	9.68	46.9	2.27651	Up	1.64592e-09	1.14804e-08	-	-	-	-	-	-	-
p5_sc00121.V1.gene34	1647	32	125	9.46	45.82	2.27607	Up	4.81458e-19	6.1848e-18	-	-	-	-	-	-	-
p5_sc02160.V1.gene10	1197	8.18	31.98	3.36	16.27	2.27568	Up	1.14005e-05	5.18482e-05	-	-	-	-	-	-	-
p5_sc00309.V1.gene19	453	21	82	23.99	116.13	2.27524	Up	5.5984e-13	5.11155e-12	-	-	-	-	-	-	-
p5_sc00121.V1.gene233	3114	79	308.05	12.23	59.1	2.27273	Up	1.36705e-44	4.04923e-43	-	-	-	-	-	-	-
p5_sc00002.V1.gene572	1182	29	113	12.05	58.23	2.27273	Up	2.5236e-17	2.95861e-16	-	-	-	-	-	-	-
p5_sc00052.V1.gene311	915	58	226	31.43	151.84	2.27234	Up	3.88162e-33	8.61777e-32	-	-	-	-	-	-	-
p5_sc00050.V1.gene633	732	10.01	38.99	6.85	33.09	2.27222	Up	1.35739e-06	6.94213e-06	-	-	-	-	-	-	-
p5_sc00033.V1.gene42	5073	565	2196.67	53.44	257.55	2.26886	Up	4e-306	9.6088e-304	-	-	-	-	-	-	-
p5_sc00104.V1.gene332	546	9	35	8.41	40.53	2.26881	Up	2.92728e-06	1.43421e-05	-	-	-	-	-	-	-
p5_sc18204.V1.gene1	396	42.97	166.97	56.86	273.9	2.26816	Up	5.14214e-25	8.65624e-24	-	-	-	-	-	-	-
p5_sc00197.V1.gene190	1113	43	167	19.02	91.57	2.26736	Up	7.83512e-25	1.30796e-23	-	-	-	-	-	-	-
p5_sc00018.V1.gene456	1275	258.82	1004.97	99.51	479.01	2.26714	Up	3.62228e-141	3.58084e-139	-	-	-	-	-	-	-
p5_sc00064.V1.gene291	1722	129.13	501.22	36.49	175.56	2.26639	Up	3.00514e-71	1.47325e-69	-	-	-	-	-	-	-
p5_sc00262.V1.gene108	1710	17	66	4.84	23.28	2.26601	Up	1.14175e-10	8.83035e-10	-	-	-	-	-	-	-
p5_sc00010.V1.gene225	912	16	62.02	8.7	41.81	2.26476	Up	4.33092e-10	3.1884e-09	-	-	-	-	-	-	-
p5_sc00375.V1.gene16	1128	16	62	6.98	33.53	2.26415	Up	4.33092e-10	3.18742e-09	-	-	-	-	-	-	-
p5_sc00172.V1.gene201	1311	95.47	369.41	35.67	171.11	2.26214	Up	6.15826e-53	2.13777e-51	-	-	-	-	-	-	-
p5_sc00197.V1.gene21	3228	22	85	3.28	15.73	2.26175	Up	2.65448e-13	2.48213e-12	-	-	-	-	-	-	-
p5_sc00659.V1.gene35	537	19.72	76.28	18.75	89.91	2.26159	Up	2.47932e-12	2.17207e-11	-	-	-	-	-	-	-
p5_sc00018.V1.gene423	1191	30	115.96	12.37	59.29	2.26094	Up	2.13934e-17	2.51794e-16	-	-	-	-	-	-	-
p5_sc00071.V1.gene443	978	11	42.48	5.56	26.63	2.2599	Up	3.51978e-07	1.93616e-06	-	-	-	-	-	-	-
p5_sc00076.V1.gene375	1548	9	34.79	2.84	13.59	2.25858	Up	5.25952e-06	2.49249e-05	-	-	-	-	-	-	-
p5_sc00034.V1.gene50	1206	93	359	37.87	181.21	2.25854	Up	2.6617e-51	8.91762e-50	-	-	-	-	-	-	-
p5_sc00100.V1.gene282	762	7	27	4.59	21.96	2.25831	Up	4.47178e-05	0.000187504	-	-	-	-	-	-	-
p5_sc00014.V1.gene450	1374	78	300.82	27.77	132.77	2.25733	Up	5.05028e-43	1.44771e-41	-	-	-	-	-	-	-
p5_sc00167.V1.gene65	804	14	54.03	8.69	41.54	2.25707	Up	6.26852e-09	4.12894e-08	-	-	-	-	-	-	-
p5_sc00286.V1.gene35	576	7	27	6.18	29.53	2.2565	Up	4.47178e-05	0.000187439	-	-	-	-	-	-	-
p5_sc00068.V1.gene153	966	7	27	3.59	17.15	2.25615	Up	4.47178e-05	0.000187471	-	-	-	-	-	-	-
p5_sc00121.V1.gene42	699	13	50	9.34	44.54	2.25361	Up	2.39322e-08	1.49909e-07	-	-	-	-	-	-	-
p5_sc00248.V1.gene13	1209	13	50	5.28	25.17	2.2531	Up	2.39322e-08	1.49948e-07	-	-	-	-	-	-	-
p5_sc00299.V1.gene101	2379	42.99	165.23	8.74	41.65	2.25261	Up	9.18354e-25	1.52669e-23	-	-	-	-	-	-	-
p5_sc00084.V1.gene94	771	6.5	25	4.22	20.09	2.25116	Up	5.3382e-05	0.000220599	-	-	-	-	-	-	-
p5_sc00054.V1.gene549	861	50	192	28.87	137.44	2.25116	Up	4.45918e-28	8.36863e-27	-	-	-	-	-	-	-
p5_sc00033.V1.gene29	903	31	119	17.03	81.06	2.25091	Up	5.7173e-18	6.91198e-17	-	-	-	-	-	-	-
p5_sc00002.V1.gene1156	1395	64	245.68	22.43	106.76	2.25087	Up	2.63082e-35	6.20801e-34	-	-	-	-	-	-	-
p5_sc00120.V1.gene39	1449	6	23	2.02	9.61	2.25018	Up	0.000177027	0.000669482	-	-	-	-	-	-	-
p5_sc00005.V1.gene362	1524	6	23	1.92	9.13	2.24951	Up	0.000177027	0.000669376	-	-	-	-	-	-	-
p5_sc00044.V1.gene94	798	6	23	3.75	17.83	2.24934	Up	0.000177027	0.000669587	-	-	-	-	-	-	-
p5_sc00004.V1.gene618	1620	37	141.89	11.13	52.9	2.24881	Up	6.64368e-21	9.27875e-20	-	-	-	-	-	-	-
p5_sc00058.V1.gene35	396	6	23	7.94	37.73	2.2485	Up	0.000177027	0.000669693	-	-	-	-	-	-	-
p5_sc00432.V1.gene39	648	6	23	4.67	22.19	2.24842	Up	0.000177027	0.000669271	-	-	-	-	-	-	-
p5_sc00130.V1.gene190	1224	35	134.1	14.03	66.66	2.24831	Up	5.21072e-20	7.00851e-19	-	-	-	-	-	-	-
p5_sc00007.V1.gene748	1632	161.41	618.2	48.18	228.75	2.24727	Up	1.14649e-86	6.83401e-85	-	-	-	-	-	-	-
p5_sc00004.V1.gene91	1320	20.11	76.99	7.46	35.41	2.24691	Up	6.72166e-12	5.70759e-11	-	-	-	-	-	-	-
p5_sc00341.V1.gene63	3540	79	302	10.74	50.9	2.24467	Up	4.28848e-43	1.2308e-41	-	-	-	-	-	-	-
p5_sc00017.V1.gene683	1425	103.52	395.37	35.5	168.1	2.24343	Up	5.4909e-56	2.08706e-54	-	-	-	-	-	-	-
p5_sc00017.V1.gene308	1386	11	42	3.88	18.37	2.24322	Up	3.51978e-07	1.93705e-06	-	-	-	-	-	-	-
p5_sc00057.V1.gene235	1695	11	42	3.16	14.95	2.24215	Up	3.51978e-07	1.9366e-06	-	-	-	-	-	-	-
p5_sc00067.V1.gene49	1368	42.93	163.68	15.35	72.57	2.24113	Up	2.91868e-24	4.75662e-23	-	-	-	-	-	-	-
p5_sc00164.V1.gene80	180	16	60.99	52.93	250.15	2.24064	Up	1.37813e-09	9.69129e-09	-	-	-	-	-	-	-
p5_sc00007.V1.gene864	774	21	80	13.56	64.02	2.23917	Up	1.7823e-12	1.57754e-11	-	-	-	-	-	-	-
p5_sc00001.V1.gene2177	2814	46	175	7.89	37.2	2.23721	Up	1.51378e-25	2.58267e-24	-	-	-	-	-	-	-
p5_sc00244.V1.gene65	708	15	57	10.63	50.09	2.23638	Up	2.94074e-09	2.00064e-08	-	-	-	-	-	-	-
p5_sc00002.V1.gene1355	657	10	38	7.67	36.14	2.2363	Up	1.35739e-06	6.94065e-06	-	-	-	-	-	-	-
p5_sc18361.V1.gene1	417	53.11	201.71	66.4	312.66	2.23534	Up	4.84648e-29	9.41927e-28	-	-	-	-	-	-	-
p5_sc00105.V1.gene40	900	59	224	32.53	153.11	2.23473	Up	3.27766e-32	7.08057e-31	-	-	-	-	-	-	-
p5_sc00040.V1.gene40	3522	17.68	67.25	2.42	11.39	2.23469	Up	6.37244e-11	5.02887e-10	-	-	-	-	-	-	-
p5_sc01707.V1.gene4	549	8.99	34.13	8.35	39.29	2.23431	Up	1.89818e-06	9.54136e-06	-	-	-	-	-	-	-
p5_sc00358.V1.gene40	660	11	41.73	8.4	39.49	2.23303	Up	6.28984e-07	3.35467e-06	-	-	-	-	-	-	-
p5_sc00023.V1.gene368	1437	28	106	9.52	44.68	2.2306	Up	5.33e-16	5.82782e-15	-	-	-	-	-	-	-
p5_sc00013.V1.gene167	1128	161	609	70.23	329.35	2.22946	Up	1.94986e-84	1.13139e-82	-	-	-	-	-	-	-
p5_sc00070.V1.gene319	1074	14	53	6.43	30.15	2.22927	Up	1.12003e-08	7.22874e-08	-	-	-	-	-	-	-
p5_sc00059.V1.gene108	924	23.51	88.69	12.61	58.99	2.2259	Up	1.25711e-13	1.2012e-12	-	-	-	-	-	-	-
p5_sc00017.V1.gene530	1728	35	132	9.85	46.07	2.22563	Up	1.64046e-19	2.15811e-18	-	-	-	-	-	-	-
p5_sc00014.V1.gene73	942	13	49	6.84	31.94	2.2233	Up	4.27628e-08	2.61453e-07	-	-	-	-	-	-	-
p5_sc00166.V1.gene120	1050	94	354	44.16	206.17	2.22302	Up	1.23245e-49	4.01163e-48	-	-	-	-	-	-	-
p5_sc00034.V1.gene526	2481	38	143	7.4	34.54	2.22267	Up	5.59774e-21	7.84991e-20	-	-	-	-	-	-	-
p5_sc08802.V1.gene1	1071	8.17	30.77	3.76	17.55	2.22267	Up	2.0498e-05	9.00188e-05	-	-	-	-	-	-	-
p5_sc00075.V1.gene297	525	17	64	16.56	77.29	2.22258	Up	3.63356e-10	2.69482e-09	-	-	-	-	-	-	-
p5_sc00371.V1.gene6	873	17	64	9.68	45.16	2.22197	Up	3.63356e-10	2.69399e-09	-	-	-	-	-	-	-
p5_sc00001.V1.gene467	2217	9.43	35.49	2.06	9.61	2.22189	Up	2.92728e-06	1.4345e-05	-	-	-	-	-	-	-
p5_sc00032.V1.gene603	1593	80	301	24.48	114.17	2.22151	Up	2.00922e-42	5.6517e-41	-	-	-	-	-	-	-
p5_sc00087.V1.gene203	606	10	37.61	8.36	38.96	2.22042	Up	2.42578e-06	1.2e-05	-	-	-	-	-	-	-
p5_sc00208.V1.gene136	1164	27.98	105	11.82	54.97	2.21741	Up	3.5446e-16	3.90948e-15	-	-	-	-	-	-	-
p5_sc00009.V1.gene659	354	8	30	11.98	55.71	2.21731	Up	2.0498e-05	8.99695e-05	-	-	-	-	-	-	-
p5_sc00003.V1.gene1622	888	10	37.48	5.59	25.98	2.21648	Up	2.42578e-06	1.19975e-05	-	-	-	-	-	-	-
p5_sc00094.V1.gene60	492	8	30	8.36	38.85	2.21634	Up	2.0498e-05	9.00024e-05	-	-	-	-	-	-	-
p5_sc00044.V1.gene690	546	27	101	25.22	116.95	2.21325	Up	3.54086e-15	3.68698e-14	-	-	-	-	-	-	-
p5_sc01603.V1.gene2	2070	5.66	21.22	1.33	6.16	2.2115	Up	0.000212538	0.000795139	-	-	-	-	-	-	-
p5_sc00181.V1.gene89	1287	30	112	11.42	52.87	2.21089	Up	1.19433e-16	1.35779e-15	-	-	-	-	-	-	-
p5_sc00039.V1.gene416	3294	438.66	1637.93	64.14	296.9	2.21068	Up	1.41233e-221	2.57023e-219	-	-	-	-	-	-	-
p5_sc01572.V1.gene10	1392	169	631	59.37	274.81	2.21063	Up	1.66448e-86	9.87264e-85	-	-	-	-	-	-	-
p5_sc00058.V1.gene129	966	11	41	5.63	26.04	2.20952	Up	6.28984e-07	3.35319e-06	-	-	-	-	-	-	-
p5_sc00259.V1.gene52	1212	44	164	17.82	82.36	2.20845	Up	1.16068e-23	1.83555e-22	-	-	-	-	-	-	-
p5_sc00138.V1.gene123	405	22	82	28.4	131.24	2.20824	Up	1.49237e-12	1.32336e-11	-	-	-	-	-	-	-
p5_sc00018.V1.gene52	1398	11	41	3.85	17.78	2.20732	Up	6.28984e-07	3.35542e-06	-	-	-	-	-	-	-
p5_sc00007.V1.gene697	1938	11	41	2.76	12.73	2.20549	Up	6.28984e-07	3.35393e-06	-	-	-	-	-	-	-
p5_sc00005.V1.gene1210	888	16.77	62.37	9.38	43.23	2.20437	Up	4.33092e-10	3.18937e-09	-	-	-	-	-	-	-
p5_sc00054.V1.gene48	1266	14	52	5.42	24.97	2.20383	Up	1.99408e-08	1.25892e-07	-	-	-	-	-	-	-
p5_sc00450.V1.gene44	1443	84	312	28.44	130.96	2.20313	Up	1.83276e-43	5.27265e-42	-	-	-	-	-	-	-
p5_sc00034.V1.gene365	582	7	26	6.11	28.12	2.20235	Up	8.04732e-05	0.000322941	-	-	-	-	-	-	-
p5_sc00186.V1.gene51	1203	103.79	384.93	42.37	194.79	2.2008	Up	2.89024e-53	1.01505e-51	-	-	-	-	-	-	-
p5_sc00016.V1.gene929	468	37	137	40.8	187.29	2.19863	Up	6.51844e-20	8.73806e-19	-	-	-	-	-	-	-
p5_sc00074.V1.gene307	981	20	74	10.08	46.25	2.19796	Up	2.11798e-11	1.73764e-10	-	-	-	-	-	-	-
p5_sc00082.V1.gene220	273	40	148	80.4	368.79	2.19753	Up	2.22538e-21	3.18962e-20	-	-	-	-	-	-	-
p5_sc00030.V1.gene196	1560	21.67	80.05	6.77	31.02	2.19597	Up	1.7823e-12	1.57696e-11	-	-	-	-	-	-	-
p5_sc01027.V1.gene3	867	16.6	61.31	9.51	43.57	2.19582	Up	7.73774e-10	5.56682e-09	-	-	-	-	-	-	-
p5_sc16093.V1.gene1	702	7.7	28.46	5.51	25.24	2.19559	Up	2.46912e-05	0.000107432	-	-	-	-	-	-	-
p5_sc00051.V1.gene4	1659	113.4	418.9	33.28	152.43	2.19542	Up	1.82901e-57	7.09796e-56	-	-	-	-	-	-	-
p5_sc00126.V1.gene243	990	35.85	132.34	17.9	81.92	2.19426	Up	1.64046e-19	2.1593e-18	-	-	-	-	-	-	-
p5_sc00015.V1.gene922	1128	8	29.52	3.49	15.97	2.19407	Up	3.66366e-05	0.00015519	-	-	-	-	-	-	-
p5_sc00073.V1.gene287	1128	22	81	9.6	43.81	2.19015	Up	2.64102e-12	2.30784e-11	-	-	-	-	-	-	-
p5_sc00070.V1.gene454	4074	78	287	9.2	41.97	2.18965	Up	8.24474e-40	2.17643e-38	-	-	-	-	-	-	-
p5_sc00191.V1.gene4	477	11	40.44	11.88	54.15	2.18843	Up	1.11889e-06	5.79016e-06	-	-	-	-	-	-	-
p5_sc10029.V1.gene1	1101	12.89	47.34	5.76	26.25	2.18818	Up	5.10716e-08	3.08639e-07	-	-	-	-	-	-	-
p5_sc00127.V1.gene51	2796	478	1755.24	82.5	375.57	2.18662	Up	6.55896e-234	1.25047e-231	-	-	-	-	-	-	-
p5_sc00037.V1.gene751	813	35.43	130.08	21.72	98.87	2.18651	Up	5.13322e-19	6.58708e-18	-	-	-	-	-	-	-
p5_sc00099.V1.gene298	975	21	77	10.65	48.43	2.18505	Up	9.93978e-12	8.35456e-11	-	-	-	-	-	-	-
p5_sc00080.V1.gene148	1401	90	330	31.41	142.77	2.1844	Up	2.13248e-45	6.41935e-44	-	-	-	-	-	-	-
p5_sc00032.V1.gene625	1752	9	33	2.5	11.36	2.18396	Up	9.39988e-06	4.31582e-05	-	-	-	-	-	-	-
p5_sc00086.V1.gene347	5307	357	1308	32.26	146.55	2.18357	Up	1.55637e-174	2.1364e-172	-	-	-	-	-	-	-
p5_sc00080.V1.gene163	657	35	128.24	26.85	121.96	2.18341	Up	1.59622e-18	1.9806e-17	-	-	-	-	-	-	-
p5_sc00355.V1.gene19	1233	76.07	278.55	30.27	137.43	2.18274	Up	1.98064e-38	5.0562e-37	-	-	-	-	-	-	-
p5_sc01661.V1.gene7	1287	6.83	25	2.6	11.8	2.1822	Up	5.3382e-05	0.000220561	-	-	-	-	-	-	-
p5_sc00364.V1.gene75	993	8.29	30.32	4.13	18.71	2.1796	Up	2.0498e-05	8.99859e-05	-	-	-	-	-	-	-
p5_sc00390.V1.gene31	1587	35	127.91	10.75	48.7	2.17959	Up	2.80804e-18	3.44333e-17	-	-	-	-	-	-	-
p5_sc00004.V1.gene489	1536	26	95	8.26	37.4	2.17882	Up	4.14316e-14	4.08735e-13	-	-	-	-	-	-	-
p5_sc02043.V1.gene7	1533	6.96	25.47	2.22	10.05	2.17856	Up	5.3382e-05	0.000220637	-	-	-	-	-	-	-
p5_sc00002.V1.gene1866	720	149	544	103.77	469.69	2.17832	Up	1.84493e-73	9.23309e-72	-	-	-	-	-	-	-
p5_sc02948.V1.gene3	990	12.12	44.19	6.05	27.35	2.17653	Up	2.91356e-07	1.61751e-06	-	-	-	-	-	-	-
p5_sc00007.V1.gene592	375	11	40	15.46	69.68	2.1722	Up	1.11889e-06	5.79141e-06	-	-	-	-	-	-	-
p5_sc00254.V1.gene62	996	22	80	10.92	49.21	2.17198	Up	4.66226e-12	4.00848e-11	-	-	-	-	-	-	-
p5_sc00116.V1.gene100	747	8.72	31.68	5.85	26.31	2.1691	Up	1.14005e-05	5.18679e-05	-	-	-	-	-	-	-
p5_sc00086.V1.gene76	675	9.01	32.63	6.71	30.15	2.16777	Up	1.67061e-05	7.44278e-05	-	-	-	-	-	-	-
p5_sc00075.V1.gene156	7719	125	453	7.75	34.82	2.16765	Up	4.34618e-61	1.79697e-59	-	-	-	-	-	-	-
p5_sc11815.V1.gene2	648	8	29	6.23	27.98	2.16709	Up	3.66366e-05	0.000155163	-	-	-	-	-	-	-
p5_sc00009.V1.gene793	2229	28.18	102.01	6.12	27.47	2.16625	Up	5.2083e-15	5.39051e-14	-	-	-	-	-	-	-
p5_sc00012.V1.gene814	1164	13	47	5.49	24.61	2.16437	Up	1.34945e-07	7.78495e-07	-	-	-	-	-	-	-
p5_sc00161.V1.gene127	735	13	47	8.86	39.71	2.16412	Up	1.34945e-07	7.78682e-07	-	-	-	-	-	-	-
p5_sc00004.V1.gene533	765	13	47	8.5	38.07	2.16312	Up	1.34945e-07	7.78869e-07	-	-	-	-	-	-	-
p5_sc00028.V1.gene543	1008	36	130	17.64	78.99	2.16282	Up	1.32447e-18	1.65451e-17	-	-	-	-	-	-	-
p5_sc00300.V1.gene67	1539	48	173	15.21	67.98	2.16009	Up	3.1821e-24	5.16838e-23	-	-	-	-	-	-	-
p5_sc05663.V1.gene2	783	18.64	67.16	11.88	53.09	2.15991	Up	1.70473e-10	1.29387e-09	-	-	-	-	-	-	-
p5_sc00044.V1.gene244	873	10	36	5.69	25.4	2.15833	Up	4.31346e-06	2.07526e-05	-	-	-	-	-	-	-
p5_sc01253.V1.gene11	2319	25.85	93.02	5.39	24.06	2.15828	Up	4.9798e-14	4.88863e-13	-	-	-	-	-	-	-
p5_sc00001.V1.gene3043	576	20	72	17.64	78.74	2.15825	Up	6.60262e-11	5.20368e-10	-	-	-	-	-	-	-
p5_sc00027.V1.gene594	2205	25	90	5.49	24.5	2.1579	Up	2.73314e-13	2.55469e-12	-	-	-	-	-	-	-
p5_sc00050.V1.gene462	657	25	90	19.18	85.59	2.15784	Up	2.73314e-13	2.55369e-12	-	-	-	-	-	-	-
p5_sc00660.V1.gene36	555	20	72	18.36	81.93	2.15783	Up	6.60262e-11	5.20197e-10	-	-	-	-	-	-	-
p5_sc00154.V1.gene218	660	40	144	30.54	136.28	2.1578	Up	2.1299e-20	2.91702e-19	-	-	-	-	-	-	-
p5_sc00131.V1.gene107	630	29.73	107	23.84	106.38	2.15777	Up	7.89574e-16	8.54376e-15	-	-	-	-	-	-	-
p5_sc00007.V1.gene406	738	10	36	6.79	30.29	2.15736	Up	4.31346e-06	2.07485e-05	-	-	-	-	-	-	-
p5_sc00013.V1.gene981	1833	9.35	33.67	2.48	11.06	2.15694	Up	9.39988e-06	4.31665e-05	-	-	-	-	-	-	-
p5_sc03100.V1.gene2	2211	47	169	10.29	45.89	2.15694	Up	1.18018e-23	1.86393e-22	-	-	-	-	-	-	-
p5_sc00154.V1.gene212	2067	59	212	13.84	61.64	2.15502	Up	2.91668e-29	5.70558e-28	-	-	-	-	-	-	-
p5_sc00004.V1.gene403	471	22	79	24.09	107.25	2.15447	Up	8.20966e-12	6.94655e-11	-	-	-	-	-	-	-
p5_sc00049.V1.gene529	2187	56	201	12.4	55.19	2.15407	Up	8.44302e-28	1.56737e-26	-	-	-	-	-	-	-
p5_sc00071.V1.gene81	2283	46	165	9.75	43.37	2.15322	Up	4.3774e-23	6.7885e-22	-	-	-	-	-	-	-
p5_sc07367.V1.gene2	405	53	190	68.42	304.08	2.15196	Up	2.44748e-26	4.32622e-25	-	-	-	-	-	-	-
p5_sc00066.V1.gene137	384	24	86	32.85	145.94	2.15141	Up	1.02441e-12	9.19941e-12	-	-	-	-	-	-	-
p5_sc00026.V1.gene648	447	12	43	13.91	61.79	2.15125	Up	5.16218e-07	2.78853e-06	-	-	-	-	-	-	-
p5_sc00005.V1.gene1040	639	12	43	9.48	42.11	2.1512	Up	5.16218e-07	2.7879e-06	-	-	-	-	-	-	-
p5_sc00508.V1.gene27	2247	89.01	318.85	19.18	85.17	2.15074	Up	6.98376e-43	1.99719e-41	-	-	-	-	-	-	-
p5_sc00077.V1.gene287	951	12	43	6.25	27.75	2.15056	Up	5.16218e-07	2.78916e-06	-	-	-	-	-	-	-
p5_sc00087.V1.gene331	1794	31.81	113.86	8.62	38.25	2.1497	Up	1.75654e-16	1.97823e-15	-	-	-	-	-	-	-
p5_sc00096.V1.gene2	6522	572	2047	42.01	186.38	2.14944	Up	1.34544e-266	2.91172e-264	-	-	-	-	-	-	-
p5_sc00151.V1.gene71	1308	7	25.01	2.62	11.61	2.14773	Up	0.000143842	0.000553389	-	-	-	-	-	-	-
p5_sc00005.V1.gene132	582	14	50	12.21	54.08	2.14703	Up	6.2504e-08	3.74806e-07	-	-	-	-	-	-	-
p5_sc07266.V1.gene1	273	7	25	14.07	62.3	2.14661	Up	0.000143842	0.000553301	-	-	-	-	-	-	-
p5_sc00104.V1.gene387	1344	7	25	2.55	11.29	2.14648	Up	0.000143842	0.000553212	-	-	-	-	-	-	-
p5_sc00014.V1.gene177	474	14	50	15.23	67.42	2.14626	Up	6.2504e-08	3.74712e-07	-	-	-	-	-	-	-
p5_sc00151.V1.gene232	1104	12.99	46.4	5.8	25.66	2.1454	Up	9.16284e-08	5.39352e-07	-	-	-	-	-	-	-
p5_sc00112.V1.gene276	1767	23	82	6.33	27.98	2.14412	Up	3.84202e-12	3.31989e-11	-	-	-	-	-	-	-
p5_sc00023.V1.gene665	936	39	139	20.64	91.21	2.14375	Up	1.38682e-19	1.83347e-18	-	-	-	-	-	-	-
p5_sc00004.V1.gene435	900	8.75	31.21	4.83	21.33	2.14279	Up	1.14005e-05	5.1858e-05	-	-	-	-	-	-	-
p5_sc00335.V1.gene18	1035	35.99	128	17.16	75.67	2.14067	Up	1.59622e-18	1.98163e-17	-	-	-	-	-	-	-
p5_sc00027.V1.gene392	399	9	32	11.81	52.06	2.14017	Up	1.67061e-05	7.4414e-05	-	-	-	-	-	-	-
p5_sc00128.V1.gene284	714	18	64	12.65	55.75	2.13983	Up	9.38876e-10	6.70044e-09	-	-	-	-	-	-	-
p5_sc00099.V1.gene110	2265	44.18	156.97	9.44	41.59	2.13938	Up	1.05337e-21	1.52987e-20	-	-	-	-	-	-	-
p5_sc00075.V1.gene77	921	38	135	20.45	90.09	2.13927	Up	5.15294e-19	6.60886e-18	-	-	-	-	-	-	-
p5_sc00526.V1.gene14	981	9	32	4.54	20	2.13924	Up	1.67061e-05	7.44002e-05	-	-	-	-	-	-	-
p5_sc00365.V1.gene49	2979	146.35	520	23.69	104.35	2.13908	Up	7.54816e-69	3.56933e-67	-	-	-	-	-	-	-
p5_sc00043.V1.gene60	1152	29	103	12.38	54.51	2.13851	Up	7.55128e-15	7.74869e-14	-	-	-	-	-	-	-
p5_sc00034.V1.gene655	1173	25.81	91.62	10.81	47.59	2.13829	Up	1.55289e-13	1.47503e-12	-	-	-	-	-	-	-
p5_sc00016.V1.gene71	2370	181	642	36.94	162.44	2.13665	Up	2.7767e-84	1.60341e-82	-	-	-	-	-	-	-
p5_sc00027.V1.gene388	1365	117	415	41.94	184.41	2.13652	Up	4.1771e-55	1.5654e-53	-	-	-	-	-	-	-
p5_sc00001.V1.gene2748	1539	33	117	10.46	45.97	2.13581	Up	1.19843e-16	1.36181e-15	-	-	-	-	-	-	-
p5_sc00314.V1.gene7	1050	11	39	5.17	22.71	2.13509	Up	1.98095e-06	9.94699e-06	-	-	-	-	-	-	-
p5_sc00138.V1.gene8	1899	13	46	3.32	14.58	2.13474	Up	2.38256e-07	1.33506e-06	-	-	-	-	-	-	-
p5_sc00003.V1.gene1452	2097	22	78	5.09	22.35	2.13454	Up	1.4419e-11	1.19811e-10	-	-	-	-	-	-	-
p5_sc00028.V1.gene245	1101	13	46	5.81	25.51	2.13445	Up	2.38256e-07	1.33568e-06	-	-	-	-	-	-	-
p5_sc00010.V1.gene813	3327	338.72	1199.32	49.03	215.22	2.13408	Up	8.50874e-156	1.0169e-153	-	-	-	-	-	-	-
p5_sc00130.V1.gene79	2499	139	492	26.88	117.97	2.13381	Up	6.84138e-65	3.08917e-63	-	-	-	-	-	-	-
p5_sc00029.V1.gene123	1815	135	477	36.15	158.35	2.13105	Up	7.16174e-63	3.07763e-61	-	-	-	-	-	-	-
p5_sc00033.V1.gene413	1608	29.17	103.01	8.84	38.7	2.13022	Up	7.55128e-15	7.74538e-14	-	-	-	-	-	-	-
p5_sc00077.V1.gene410	1155	34	120	14.47	63.33	2.12982	Up	5.6311e-17	6.4909e-16	-	-	-	-	-	-	-
p5_sc00259.V1.gene58	798	53	187	33.13	144.93	2.12915	Up	1.30634e-25	2.23352e-24	-	-	-	-	-	-	-
p5_sc00059.V1.gene131	873	17	60	9.68	42.33	2.1286	Up	3.5467e-09	2.3939e-08	-	-	-	-	-	-	-
p5_sc01095.V1.gene23	528	8.11	28.58	7.85	34.31	2.12786	Up	6.50716e-05	0.00026512	-	-	-	-	-	-	-
p5_sc00019.V1.gene156	1215	40	141	16.16	70.63	2.12785	Up	1.1415e-19	1.51414e-18	-	-	-	-	-	-	-
p5_sc00017.V1.gene293	1455	21	74	7.05	30.8	2.12724	Up	5.4153e-11	4.30037e-10	-	-	-	-	-	-	-
p5_sc01311.V1.gene11	624	7.61	26.78	6.16	26.9	2.1266	Up	8.04732e-05	0.000322995	-	-	-	-	-	-	-
p5_sc00939.V1.gene1	714	13.29	46.78	9.34	40.75	2.12531	Up	2.38256e-07	1.33537e-06	-	-	-	-	-	-	-
p5_sc00140.V1.gene195	1464	27.87	98.09	9.3	40.56	2.12476	Up	1.94889e-14	1.94987e-13	-	-	-	-	-	-	-
p5_sc00001.V1.gene2412	2004	40.4	142.11	9.78	42.65	2.12464	Up	6.53252e-20	8.75205e-19	-	-	-	-	-	-	-
p5_sc00028.V1.gene458	519	17.32	60.92	17.08	74.48	2.12455	Up	3.5467e-09	2.39457e-08	-	-	-	-	-	-	-
p5_sc00057.V1.gene49	708	31	109	21.98	95.79	2.12368	Up	1.66221e-15	1.77229e-14	-	-	-	-	-	-	-
p5_sc00050.V1.gene171	2175	16	56	3.56	15.46	2.11859	Up	1.3416e-08	8.6033e-08	-	-	-	-	-	-	-
p5_sc00049.V1.gene111	1962	173.01	605.95	42.79	185.8	2.1184	Up	1.45697e-78	7.86502e-77	-	-	-	-	-	-	-
p5_sc00075.V1.gene503	1767	8	28	2.2	9.55	2.118	Up	6.50716e-05	0.000265075	-	-	-	-	-	-	-
p5_sc00036.V1.gene492	1044	32	112	15.12	65.62	2.11768	Up	7.7962e-16	8.43985e-15	-	-	-	-	-	-	-
p5_sc00072.V1.gene353	534	8	27.99	7.65	33.2	2.11765	Up	0.00011481	0.000450944	-	-	-	-	-	-	-
p5_sc00002.V1.gene398	1080	16	56	7.3	31.68	2.1176	Up	1.3416e-08	8.601e-08	-	-	-	-	-	-	-
p5_sc00451.V1.gene20	873	14	49	7.97	34.57	2.11687	Up	1.10015e-07	6.41762e-07	-	-	-	-	-	-	-
p5_sc00164.V1.gene162	969	30.65	107.25	15.65	67.88	2.11682	Up	2.02344e-15	2.14222e-14	-	-	-	-	-	-	-
p5_sc00122.V1.gene177	1449	40	140	13.49	58.51	2.11679	Up	1.99167e-19	2.60729e-18	-	-	-	-	-	-	-
p5_sc00004.V1.gene148	825	12	42	7.25	31.44	2.11655	Up	9.1052e-07	4.76525e-06	-	-	-	-	-	-	-
p5_sc00049.V1.gene71	969	10	35	5.11	22.15	2.11591	Up	7.6299e-06	3.54586e-05	-	-	-	-	-	-	-
p5_sc00002.V1.gene1814	396	130	454	172.02	744.77	2.11422	Up	2.51994e-59	1.01227e-57	-	-	-	-	-	-	-
p5_sc00007.V1.gene775	786	37	129	23.5	101.58	2.11188	Up	5.83406e-18	7.04959e-17	-	-	-	-	-	-	-
p5_sc00006.V1.gene784	1551	33	115	10.38	44.83	2.11066	Up	3.65598e-16	4.02677e-15	-	-	-	-	-	-	-
p5_sc01361.V1.gene12	900	12.76	44.38	7.03	30.34	2.10962	Up	2.91356e-07	1.61713e-06	-	-	-	-	-	-	-
p5_sc00120.V1.gene80	1326	94	326.74	34.71	149.58	2.10749	Up	8.03462e-43	2.28953e-41	-	-	-	-	-	-	-
p5_sc00099.V1.gene323	3174	195.25	678.06	29.64	127.61	2.10612	Up	2.21858e-87	1.33237e-85	-	-	-	-	-	-	-
p5_sc00069.V1.gene337	1278	12	41.62	4.6	19.79	2.10507	Up	1.59851e-06	8.11311e-06	-	-	-	-	-	-	-
p5_sc00166.V1.gene113	408	92	319	117.81	506.43	2.1039	Up	6.25104e-42	1.73799e-40	-	-	-	-	-	-	-
p5_sc00104.V1.gene146	3369	157	544	22.44	96.39	2.10281	Up	2.9682e-70	1.43465e-68	-	-	-	-	-	-	-
p5_sc00034.V1.gene223	1302	109.77	380.24	41.3	177.37	2.10255	Up	7.34408e-50	2.40354e-48	-	-	-	-	-	-	-
p5_sc00014.V1.gene112	2604	307.8	1066.23	57.1	245.2	2.1024	Up	3.71244e-136	3.56721e-134	-	-	-	-	-	-	-
p5_sc00003.V1.gene281	3582	15	52	2.02	8.66	2.10001	Up	5.08238e-08	3.07374e-07	-	-	-	-	-	-	-
p5_sc00135.V1.gene109	2271	225	778	47.96	205.57	2.09973	Up	1.64064e-99	1.15238e-97	-	-	-	-	-	-	-
p5_sc00377.V1.gene71	987	6.95	24.01	3.48	14.91	2.09912	Up	9.7544e-05	0.000387434	-	-	-	-	-	-	-
p5_sc00057.V1.gene376	1053	120.06	414.18	56.24	240.51	2.09643	Up	1.11462e-53	3.99038e-52	-	-	-	-	-	-	-
p5_sc00108.V1.gene291	303	45.62	157.01	81.39	347.29	2.09322	Up	1.50952e-21	2.18312e-20	-	-	-	-	-	-	-
p5_sc16970.V1.gene1	663	10.98	37.77	8.34	35.58	2.09295	Up	2.42578e-06	1.19951e-05	-	-	-	-	-	-	-
p5_sc00044.V1.gene259	1032	61.96	213.16	29.63	126.39	2.09275	Up	1.05431e-28	2.01968e-27	-	-	-	-	-	-	-
p5_sc00140.V1.gene43	363	15.34	52.76	22.35	95.29	2.09205	Up	5.08238e-08	3.07451e-07	-	-	-	-	-	-	-
p5_sc01575.V1.gene3	759	16	55	10.54	44.93	2.0918	Up	2.3491e-08	1.47414e-07	-	-	-	-	-	-	-
p5_sc00080.V1.gene338	792	16	55	10.08	42.96	2.0915	Up	2.3491e-08	1.47453e-07	-	-	-	-	-	-	-
p5_sc00076.V1.gene210	2052	71.99	247.22	17.01	72.42	2.09001	Up	6.29346e-33	1.38699e-31	-	-	-	-	-	-	-
p5_sc00002.V1.gene117	1905	111	381	28.29	120.39	2.08935	Up	2.57162e-49	8.30315e-48	-	-	-	-	-	-	-
p5_sc00044.V1.gene64	927	7	24	3.74	15.91	2.08882	Up	0.000255266	0.000941068	-	-	-	-	-	-	-
p5_sc00022.V1.gene23	483	37.54	128.81	40.01	170.18	2.08863	Up	1.01581e-17	1.21041e-16	-	-	-	-	-	-	-
p5_sc00300.V1.gene68	420	7	24	8.68	36.91	2.08824	Up	0.000255266	0.000940924	-	-	-	-	-	-	-
p5_sc00100.V1.gene283	933	7	24	3.72	15.8	2.08655	Up	0.000255266	0.000941213	-	-	-	-	-	-	-
p5_sc00056.V1.gene240	1473	33	113	10.94	46.44	2.08576	Up	1.1071e-15	1.19045e-14	-	-	-	-	-	-	-
p5_sc00167.V1.gene95	1554	80.05	274.01	25.12	106.6	2.0853	Up	7.26062e-36	1.73547e-34	-	-	-	-	-	-	-
p5_sc00217.V1.gene85	3378	31.99	109.52	4.56	19.35	2.08523	Up	1.66221e-15	1.77308e-14	-	-	-	-	-	-	-
p5_sc00025.V1.gene491	1035	26	89	12.4	52.61	2.085	Up	1.19522e-12	1.06854e-11	-	-	-	-	-	-	-
p5_sc00055.V1.gene503	504	19	65	19.34	82.02	2.08439	Up	1.33676e-09	9.4059e-09	-	-	-	-	-	-	-
p5_sc00591.V1.gene18	2778	119	407	20.67	87.66	2.08438	Up	2.12004e-52	7.25464e-51	-	-	-	-	-	-	-
p5_sc00001.V1.gene3285	1338	12	41	4.39	18.6	2.08301	Up	1.59851e-06	8.1114e-06	-	-	-	-	-	-	-
p5_sc00025.V1.gene64	1317	60	205	22.31	94.51	2.08278	Up	3.52872e-27	6.41202e-26	-	-	-	-	-	-	-
p5_sc00002.V1.gene476	624	99.21	339	80.38	340.48	2.08266	Up	5.6578e-44	1.64343e-42	-	-	-	-	-	-	-
p5_sc00071.V1.gene217	786	91	309.99	57.8	244.09	2.07827	Up	6.18696e-40	1.63682e-38	-	-	-	-	-	-	-
p5_sc00109.V1.gene194	1554	79	269	24.79	104.65	2.07774	Up	4.61346e-35	1.08333e-33	-	-	-	-	-	-	-
p5_sc00001.V1.gene243	588	15	51	12.94	54.56	2.07601	Up	8.88642e-08	5.24238e-07	-	-	-	-	-	-	-
p5_sc00237.V1.gene71	846	20	68	11.76	49.58	2.07587	Up	6.20104e-10	4.49491e-09	-	-	-	-	-	-	-
p5_sc00023.V1.gene370	660	15	51	11.45	48.27	2.07578	Up	8.88642e-08	5.24366e-07	-	-	-	-	-	-	-
p5_sc00135.V1.gene211	852	20	68	11.68	49.21	2.07491	Up	6.20104e-10	4.49763e-09	-	-	-	-	-	-	-
p5_sc00005.V1.gene1012	2802	7.07	24.07	1.22	5.14	2.07489	Up	0.000255266	0.000940779	-	-	-	-	-	-	-
p5_sc00017.V1.gene399	1266	20	68	7.75	32.65	2.07481	Up	6.20104e-10	4.49627e-09	-	-	-	-	-	-	-
p5_sc00075.V1.gene169	1029	13.06	44.4	6.27	26.41	2.07455	Up	7.33132e-07	3.87147e-06	-	-	-	-	-	-	-
p5_sc00172.V1.gene104	777	33.02	112.16	21.23	89.39	2.07401	Up	1.92106e-15	2.03563e-14	-	-	-	-	-	-	-
p5_sc00126.V1.gene60	2154	22.66	77	5.1	21.47	2.07375	Up	2.52582e-11	2.06378e-10	-	-	-	-	-	-	-
p5_sc00012.V1.gene126	831	33	112	19.77	83.2	2.07327	Up	1.92106e-15	2.03653e-14	-	-	-	-	-	-	-
p5_sc00019.V1.gene638	1128	28	95	12.21	51.38	2.07314	Up	2.60056e-13	2.43266e-12	-	-	-	-	-	-	-
p5_sc00032.V1.gene441	2562	10	34	1.89	7.95	2.07257	Up	1.34224e-05	6.0494e-05	-	-	-	-	-	-	-
p5_sc00037.V1.gene55	906	52.98	179.53	29.01	121.86	2.0706	Up	4.42484e-24	7.14338e-23	-	-	-	-	-	-	-
p5_sc00205.V1.gene21	1713	13	44	3.69	15.49	2.06964	Up	7.33132e-07	3.87061e-06	-	-	-	-	-	-	-
p5_sc00103.V1.gene111	681	13	44	9.6	40.29	2.06932	Up	7.33132e-07	3.87232e-06	-	-	-	-	-	-	-
p5_sc00078.V1.gene180	1782	18.93	64.01	5.16	21.65	2.06892	Up	9.38876e-10	6.69845e-09	-	-	-	-	-	-	-
p5_sc00148.V1.gene59	984	26	88	13.07	54.82	2.06844	Up	2.07626e-12	1.82696e-11	-	-	-	-	-	-	-
p5_sc00051.V1.gene509	1878	39.02	131.98	10.09	42.31	2.06807	Up	1.16219e-17	1.38003e-16	-	-	-	-	-	-	-
p5_sc00055.V1.gene180	1149	8	27	3.42	14.33	2.06697	Up	0.00011481	0.000450502	-	-	-	-	-	-	-
p5_sc00037.V1.gene181	960	8	27	4.12	17.26	2.06672	Up	0.00011481	0.00045065	-	-	-	-	-	-	-
p5_sc00031.V1.gene357	1392	37	125	13	54.44	2.06616	Up	5.30796e-17	6.13904e-16	-	-	-	-	-	-	-
p5_sc00004.V1.gene1129	1050	8	27	3.76	15.73	2.06471	Up	0.00011481	0.000450723	-	-	-	-	-	-	-
p5_sc00167.V1.gene213	1095	8	27	3.6	15.06	2.06465	Up	0.00011481	0.000451018	-	-	-	-	-	-	-
p5_sc00011.V1.gene571	927	8	27	4.28	17.9	2.06428	Up	0.00011481	0.000450797	-	-	-	-	-	-	-
p5_sc00071.V1.gene306	1230	11.16	37.63	4.45	18.61	2.0642	Up	6.11664e-06	2.87317e-05	-	-	-	-	-	-	-
p5_sc00020.V1.gene464	1449	8	27	2.7	11.28	2.06274	Up	0.00011481	0.000450871	-	-	-	-	-	-	-
p5_sc00096.V1.gene244	4317	46	155	5.12	21.38	2.06205	Up	1.11383e-20	1.54127e-19	-	-	-	-	-	-	-
p5_sc00012.V1.gene649	3633	70	235.69	9.27	38.7	2.06169	Up	1.86639e-30	3.81894e-29	-	-	-	-	-	-	-
p5_sc00034.V1.gene68	2136	41	138	9.3	38.81	2.06113	Up	1.47335e-18	1.83477e-17	-	-	-	-	-	-	-
p5_sc00202.V1.gene124	1872	8	27	2.08	8.68	2.06111	Up	0.00011481	0.000450576	-	-	-	-	-	-	-
p5_sc00080.V1.gene146	2070	67.96	228.69	15.92	66.4	2.06034	Up	6.01416e-30	1.20193e-28	-	-	-	-	-	-	-
p5_sc00115.V1.gene245	2214	19	64	4.16	17.35	2.06028	Up	2.32648e-09	1.60088e-08	-	-	-	-	-	-	-
p5_sc00019.V1.gene152	432	36	121	43.31	180.45	2.05883	Up	1.96321e-16	2.20066e-15	-	-	-	-	-	-	-
p5_sc00049.V1.gene546	1530	14	47	4.46	18.58	2.05863	Up	3.36644e-07	1.85649e-06	-	-	-	-	-	-	-
p5_sc00039.V1.gene547	831	41.12	138.15	24.64	102.63	2.05838	Up	1.47335e-18	1.83572e-17	-	-	-	-	-	-	-
p5_sc00140.V1.gene230	1863	14	47	3.65	15.19	2.05715	Up	3.36644e-07	1.85606e-06	-	-	-	-	-	-	-
p5_sc00134.V1.gene292	708	649	2178	460.07	1914.06	2.05671	Up	1.05758e-267	2.30957e-265	-	-	-	-	-	-	-
p5_sc00005.V1.gene179	2319	313	1050	65.31	271.61	2.05616	Up	4.87002e-130	4.36521e-128	-	-	-	-	-	-	-
p5_sc00100.V1.gene227	1563	17	57	5.3	22.04	2.05606	Up	1.89111e-08	1.19832e-07	-	-	-	-	-	-	-
p5_sc00023.V1.gene587	1641	85	285	25.23	104.87	2.05539	Up	1.49671e-36	3.63539e-35	-	-	-	-	-	-	-
p5_sc00186.V1.gene9	888	17.67	59.23	9.88	41.06	2.05515	Up	6.21786e-09	4.09669e-08	-	-	-	-	-	-	-
p5_sc00126.V1.gene34	2748	102	342	17.92	74.47	2.05509	Up	1.56911e-43	4.51956e-42	-	-	-	-	-	-	-
p5_sc00054.V1.gene49	3093	525	1758	81.81	339.62	2.05357	Up	4.90554e-216	8.53919e-214	-	-	-	-	-	-	-
p5_sc00144.V1.gene198	3093	55	184	8.57	35.55	2.05248	Up	4.10598e-24	6.63308e-23	-	-	-	-	-	-	-
p5_sc00158.V1.gene184	510	139	465	139.7	579.35	2.0521	Up	1.87627e-58	7.41313e-57	-	-	-	-	-	-	-
p5_sc00084.V1.gene275	3204	9	30	1.35	5.59	2.04989	Up	5.1834e-05	0.000215164	-	-	-	-	-	-	-
p5_sc00069.V1.gene363	1755	9	30	2.49	10.31	2.04983	Up	5.1834e-05	0.000215127	-	-	-	-	-	-	-
p5_sc00010.V1.gene17	1881	40.93	136.72	10.57	43.76	2.04964	Up	1.81749e-18	2.24819e-17	-	-	-	-	-	-	-
p5_sc00284.V1.gene126	717	11.97	39.95	8.37	34.65	2.04956	Up	1.98095e-06	9.94907e-06	-	-	-	-	-	-	-
p5_sc00213.V1.gene105	2601	74	247	13.74	56.87	2.04929	Up	9.11288e-32	1.94241e-30	-	-	-	-	-	-	-
p5_sc00016.V1.gene557	1206	9	30	3.66	15.14	2.04845	Up	5.1834e-05	0.00021509	-	-	-	-	-	-	-
p5_sc00423.V1.gene25	1821	15	50	4	16.54	2.04789	Up	1.54754e-07	8.87446e-07	-	-	-	-	-	-	-
p5_sc00111.V1.gene316	591	9	30	7.72	31.92	2.04779	Up	5.1834e-05	0.000215053	-	-	-	-	-	-	-
p5_sc00016.V1.gene742	939	12	40	6.33	26.16	2.04709	Up	2.79272e-06	1.37164e-05	-	-	-	-	-	-	-
p5_sc00034.V1.gene316	1338	38.95	129.84	14.25	58.89	2.04706	Up	1.43489e-17	1.69881e-16	-	-	-	-	-	-	-
p5_sc00103.V1.gene93	306	9	30	15.88	65.62	2.04692	Up	5.1834e-05	0.000215202	-	-	-	-	-	-	-
p5_sc00063.V1.gene301	3852	159.96	533.23	19.97	82.52	2.04691	Up	7.19984e-67	3.35183e-65	-	-	-	-	-	-	-
p5_sc00056.V1.gene38	483	15	50	15.99	66.06	2.04661	Up	1.54754e-07	8.87658e-07	-	-	-	-	-	-	-
p5_sc00008.V1.gene585	627	24	80	19.35	79.94	2.04658	Up	2.8805e-11	2.34084e-10	-	-	-	-	-	-	-
p5_sc00033.V1.gene585	1191	104.94	349.53	43.28	178.72	2.04593	Up	2.02076e-44	5.95616e-43	-	-	-	-	-	-	-
p5_sc00306.V1.gene71	1938	140	466	35.06	144.69	2.04507	Up	2.6148e-58	1.02635e-56	-	-	-	-	-	-	-
p5_sc00358.V1.gene38	486	10	33.27	10.58	43.66	2.04497	Up	2.3477e-05	0.000102446	-	-	-	-	-	-	-
p5_sc00018.V1.gene332	1380	49	163	17.37	71.62	2.04376	Up	1.97839e-21	2.84751e-20	-	-	-	-	-	-	-
p5_sc00001.V1.gene2438	1029	22	73	10.55	43.42	2.04112	Up	2.31382e-10	1.74185e-09	-	-	-	-	-	-	-
p5_sc00001.V1.gene2670	1056	11	36.44	5.14	21.1	2.0374	Up	1.06629e-05	4.86964e-05	-	-	-	-	-	-	-
p5_sc00006.V1.gene677	696	44.02	145.72	31.77	130.39	2.0371	Up	4.48862e-19	5.77225e-18	-	-	-	-	-	-	-
p5_sc00166.V1.gene125	1635	202.73	670.87	60.4	247.78	2.03644	Up	8.67814e-83	4.91666e-81	-	-	-	-	-	-	-
p5_sc00045.V1.gene52	705	26	86	18.51	75.92	2.03618	Up	6.21956e-12	5.28685e-11	-	-	-	-	-	-	-
p5_sc00135.V1.gene176	2067	26	86	6.1	25.01	2.03562	Up	6.21956e-12	5.28872e-11	-	-	-	-	-	-	-
p5_sc00093.V1.gene316	1767	48.99	161.92	13.48	55.24	2.03489	Up	2.44796e-21	3.50029e-20	-	-	-	-	-	-	-
p5_sc00036.V1.gene451	3480	192.74	636.57	26.66	109.16	2.0337	Up	1.3876e-78	7.50742e-77	-	-	-	-	-	-	-
p5_sc00030.V1.gene94	621	10	33	8.14	33.31	2.03285	Up	2.3477e-05	0.000102464	-	-	-	-	-	-	-
p5_sc00118.V1.gene205	1005	20	66	9.83	40.22	2.03265	Up	1.86605e-09	1.29294e-08	-	-	-	-	-	-	-
p5_sc00060.V1.gene263	606	10	33.01	8.36	34.2	2.03242	Up	2.3477e-05	0.000102427	-	-	-	-	-	-	-
p5_sc00036.V1.gene515	510	9	29.71	9.05	37.02	2.03232	Up	9.04322e-05	0.000360498	-	-	-	-	-	-	-
p5_sc00135.V1.gene298	3312	131.11	432.57	19.07	77.98	2.0318	Up	1.00834e-53	3.61526e-52	-	-	-	-	-	-	-
p5_sc00005.V1.gene308	1308	45.98	151.61	17.22	70.39	2.03129	Up	4.10528e-20	5.54651e-19	-	-	-	-	-	-	-
p5_sc00169.V1.gene106	786	24	79	15.25	62.21	2.02834	Up	4.9775e-11	3.95926e-10	-	-	-	-	-	-	-
p5_sc00076.V1.gene505	2646	24.35	80	4.44	18.1	2.02736	Up	2.8805e-11	2.34005e-10	-	-	-	-	-	-	-
p5_sc00080.V1.gene115	825	8.53	28.03	5.15	20.98	2.02637	Up	6.50716e-05	0.000265165	-	-	-	-	-	-	-
p5_sc00095.V1.gene196	735	17.94	58.96	12.23	49.81	2.02601	Up	1.08631e-08	7.02429e-08	-	-	-	-	-	-	-
p5_sc00011.V1.gene17	1455	14	46	4.7	19.14	2.02586	Up	5.85088e-07	3.13447e-06	-	-	-	-	-	-	-
p5_sc01137.V1.gene13	1371	25.02	82.2	8.93	36.36	2.02562	Up	2.30996e-11	1.89127e-10	-	-	-	-	-	-	-
p5_sc00037.V1.gene199	2343	88	289	18.17	73.98	2.02558	Up	2.33442e-36	5.63592e-35	-	-	-	-	-	-	-
p5_sc00039.V1.gene109	1107	56.99	187	25.35	103.11	2.02413	Up	1.92651e-24	3.16544e-23	-	-	-	-	-	-	-
p5_sc00113.V1.gene281	5103	154	505	14.48	58.86	2.02323	Up	3.48964e-62	1.47067e-60	-	-	-	-	-	-	-
p5_sc00005.V1.gene1037	2328	136.86	448.31	28.44	115.51	2.02202	Up	1.3597e-55	5.12757e-54	-	-	-	-	-	-	-
p5_sc00002.V1.gene1852	507	22	72	22.25	90.28	2.0206	Up	3.99658e-10	2.9513e-09	-	-	-	-	-	-	-
p5_sc00237.V1.gene128	1317	11	36	4.09	16.59	2.02014	Up	1.06629e-05	4.86779e-05	-	-	-	-	-	-	-
p5_sc00213.V1.gene19	762	11	36	7.22	29.28	2.01984	Up	1.06629e-05	4.86872e-05	-	-	-	-	-	-	-
p5_sc00010.V1.gene97	1143	34	111	14.63	59.22	2.01715	Up	7.95852e-15	8.1457e-14	-	-	-	-	-	-	-
p5_sc00018.V1.gene445	1074	21.44	70.01	9.84	39.83	2.01713	Up	4.99184e-10	3.65703e-09	-	-	-	-	-	-	-
p5_sc06956.V1.gene1	1065	21.33	69.56	9.87	39.92	2.01599	Up	8.63348e-10	6.18162e-09	-	-	-	-	-	-	-
p5_sc00228.V1.gene44	822	54	176	32.73	132.24	2.01447	Up	1.31619e-22	1.99354e-21	-	-	-	-	-	-	-
p5_sc00099.V1.gene117	1875	102	332.13	26.42	106.66	2.01332	Up	3.48562e-41	9.5475e-40	-	-	-	-	-	-	-
p5_sc00050.V1.gene536	1392	17.37	56.53	6.1	24.62	2.01295	Up	3.28012e-08	2.02975e-07	-	-	-	-	-	-	-
p5_sc00229.V1.gene101	1389	20	65	7.04	28.37	2.01072	Up	3.2215e-09	2.1836e-08	-	-	-	-	-	-	-
p5_sc00206.V1.gene16	900	8	26	4.41	17.77	2.01059	Up	0.000201148	0.000755705	-	-	-	-	-	-	-
p5_sc00363.V1.gene3	747	12	39	8.04	32.39	2.01028	Up	4.85448e-06	2.31884e-05	-	-	-	-	-	-	-
p5_sc23079.V1.gene1	270	8	26	16.29	65.62	2.01015	Up	0.000201148	0.000755823	-	-	-	-	-	-	-
p5_sc00126.V1.gene275	537	8	26	7.61	30.65	2.00992	Up	0.000201148	0.000755941	-	-	-	-	-	-	-
p5_sc00052.V1.gene135	396	8	26	10.59	42.65	2.00984	Up	0.000201148	0.000756178	-	-	-	-	-	-	-
p5_sc00166.V1.gene54	1392	12	39	4.22	16.99	2.00937	Up	4.85448e-06	2.3193e-05	-	-	-	-	-	-	-
p5_sc00718.V1.gene8	2166	12.31	39.92	2.75	11.07	2.00915	Up	4.85448e-06	2.31792e-05	-	-	-	-	-	-	-
p5_sc00084.V1.gene42	903	8	26	4.4	17.71	2.00899	Up	0.000201148	0.000756296	-	-	-	-	-	-	-
p5_sc00020.V1.gene560	768	8	26	5.21	20.97	2.00897	Up	0.000201148	0.00075606	-	-	-	-	-	-	-
p5_sc00723.V1.gene14	2301	134	435	28.18	113.42	2.00893	Up	2.64436e-53	9.30056e-52	-	-	-	-	-	-	-
p5_sc00006.V1.gene462	1776	12	39	3.29	13.24	2.00874	Up	4.85448e-06	2.31838e-05	-	-	-	-	-	-	-
p5_sc00027.V1.gene393	807	53	172	32.75	131.75	2.00824	Up	4.81838e-22	7.07501e-21	-	-	-	-	-	-	-
p5_sc00076.V1.gene230	1971	25	81	6.15	24.72	2.00702	Up	3.97654e-11	3.18734e-10	-	-	-	-	-	-	-
p5_sc00182.V1.gene111	798	29	94	18.13	72.85	2.00655	Up	1.07527e-12	9.63813e-12	-	-	-	-	-	-	-
p5_sc00096.V1.gene172	735	25	81	17.04	68.43	2.0057	Up	3.97654e-11	3.1884e-10	-	-	-	-	-	-	-
p5_sc00020.V1.gene535	459	21	68	23.65	94.94	2.00518	Up	1.48852e-09	1.0431e-08	-	-	-	-	-	-	-
p5_sc00009.V1.gene330	2334	27	87.33	5.6	22.44	2.00257	Up	8.5577e-12	7.23085e-11	-	-	-	-	-	-	-
p5_sc00071.V1.gene252	579	13	42.02	11.41	45.71	2.00221	Up	2.21474e-06	1.10746e-05	-	-	-	-	-	-	-
p5_sc00041.V1.gene291	633	35	113	27.93	111.78	2.00077	Up	6.36416e-15	6.54451e-14	-	-	-	-	-	-	-
p5_sc00019.V1.gene495	1323	74.99	242	27.76	111.05	2.00013	Up	1.36331e-30	2.7991e-29	-	-	-	-	-	-	-
p5_sc00054.V1.gene179	3636	9	29	1.19	4.76	2	Up	9.04322e-05	0.000360438	-	-	-	-	-	-	-
p5_sc00019.V1.gene17	582	21	67.71	18.32	73.24	1.99921	Up	2.5582e-09	1.7513e-08	-	-	-	-	-	-	-
p5_sc00325.V1.gene26	741	9	29	6.08	24.29	1.99822	Up	9.04322e-05	0.000360379	-	-	-	-	-	-	-
p5_sc00001.V1.gene623	1053	9	29	4.22	16.84	1.99658	Up	9.04322e-05	0.000360319	-	-	-	-	-	-	-
p5_sc11879.V1.gene1	513	33.81	108.79	33.76	134.7	1.99636	Up	1.70782e-14	1.71295e-13	-	-	-	-	-	-	-
p5_sc00073.V1.gene88	825	23	74	13.89	55.39	1.99558	Up	3.18412e-10	2.37617e-09	-	-	-	-	-	-	-
p5_sc00004.V1.gene1094	1455	122	391.98	40.96	163.14	1.99382	Up	1.63473e-47	5.06702e-46	-	-	-	-	-	-	-
p5_sc00151.V1.gene97	1443	76.93	246.89	26.05	103.63	1.99209	Up	8.79258e-31	1.82082e-29	-	-	-	-	-	-	-
p5_sc03502.V1.gene1	1770	26.77	85.78	7.35	29.22	1.99114	Up	1.07241e-11	8.98237e-11	-	-	-	-	-	-	-
p5_sc00012.V1.gene90	1362	45.86	147	16.48	65.47	1.99012	Up	3.6062e-19	4.66244e-18	-	-	-	-	-	-	-
[truncated: 3,819 more rows]
