# Supplementary material for: Integrative Omics Analysis of Three Oil Palm Varieties Reveals (Tanzania × Ekona) TE as a Cold-Resistant Variety in Response to Low-Temperature Stress
Source: Int J Mol Sci. 2022 Nov 29;23(23):14926. doi: 10.3390/ijms232314926 (PMC9740226; doi:10.3390/ijms232314926)
Supplement: Supplementary file 1 [file ijms-23-14926-s001.zip › Table S8. TFs in oil palm transcriptome.xls]

## Sheet: BE-0-VS-BE-5.TFCodingGene
Gene ID	Transcript ID	TF family	Included Domain	Excluded Domain
p5_sc00270.V1.gene71	p5_sc00270.V1.gene71	C2H2	zf-C2H2	PHD
p5_sc00043.V1.gene400	p5_sc00043.V1.gene400	AP2-EREBP	AP2	-
p5_sc00110.V1.gene239	p5_sc00110.V1.gene239	WRKY	WRKY	-
p5_sc00003.V1.gene848	p5_sc00003.V1.gene848	WRKY	WRKY	-
p5_sc00001.V1.gene1292	p5_sc00001.V1.gene1292	WRKY	WRKY	-
p5_sc00065.V1.gene49	p5_sc00065.V1.gene49	AP2-EREBP	AP2	-
p5_sc00050.V1.gene200	p5_sc00050.V1.gene200	WRKY	WRKY	-
p5_sc00467.V1.gene47	p5_sc00467.V1.gene47	Tify	tify	GATA
p5_sc00003.V1.gene1429	p5_sc00003.V1.gene1429	NAC	NAM	-
p5_sc00044.V1.gene209	p5_sc00044.V1.gene209	WRKY	WRKY	-
p5_sc00028.V1.gene366	p5_sc00028.V1.gene366	bHLH	HLH	-
p5_sc00180.V1.gene55	p5_sc00180.V1.gene55	Trihelix	trihelix	-
p5_sc00029.V1.gene77	p5_sc00029.V1.gene77	NAC	NAM	-
p5_sc00012.V1.gene492	p5_sc00012.V1.gene492	NAC	NAM	-
p5_sc00176.V1.gene103	p5_sc00176.V1.gene103	MYB-related	Myb_DNA-binding	ARID,G2-like,Response_reg,SNF2_N,trihelix
p5_sc00176.V1.gene103	p5_sc00176.V1.gene103	MYB	Myb_DNA-binding	ARID,Response_reg,SNF2_N
p5_sc00042.V1.gene466	p5_sc00042.V1.gene466	AP2-EREBP	AP2	-
p5_sc00135.V1.gene116	p5_sc00135.V1.gene116	bHLH	HLH	-
p5_sc00064.V1.gene399	p5_sc00064.V1.gene399	Tify	tify	GATA
p5_sc00074.V1.gene133	p5_sc00074.V1.gene133	AP2-EREBP	AP2	-
p5_sc18054.V1.gene1	p5_sc18054.V1.gene1	AP2-EREBP	AP2	-
p5_sc00001.V1.gene251	p5_sc00001.V1.gene251	bHLH	HLH	-
p5_sc00075.V1.gene113	p5_sc00075.V1.gene113	WRKY	WRKY	-
p5_sc00120.V1.gene24	p5_sc00120.V1.gene24	AP2-EREBP	AP2	-
p5_sc00080.V1.gene355	p5_sc00080.V1.gene355	AP2-EREBP	AP2	-
p5_sc00003.V1.gene1202	p5_sc00003.V1.gene1202	ABI3VP1	B3	AP2,Auxin_resp
p5_sc00003.V1.gene1112	p5_sc00003.V1.gene1112	WRKY	WRKY	-
p5_sc00061.V1.gene131	p5_sc00061.V1.gene131	AP2-EREBP	AP2	-
p5_sc00065.V1.gene266	p5_sc00065.V1.gene266	C2C2-Dof	zf-Dof	-
p5_sc00407.V1.gene57	p5_sc00407.V1.gene57	Tify	tify	GATA
p5_sc00092.V1.gene230	p5_sc00092.V1.gene230	C2C2-CO-like	CCT,zf-B_box	GATA,PLATZ
p5_sc00035.V1.gene389	p5_sc00035.V1.gene389	NAC	NAM	-
p5_sc00004.V1.gene535	p5_sc00004.V1.gene535	MADS	SRF-TF	-
p5_sc00012.V1.gene701	p5_sc00012.V1.gene701	Trihelix	trihelix	-
p5_sc00009.V1.gene164	p5_sc00009.V1.gene164	AP2-EREBP	AP2	-
p5_sc00018.V1.gene315	p5_sc00018.V1.gene315	WRKY	WRKY	-
p5_sc00057.V1.gene285	p5_sc00057.V1.gene285	Tify	tify	GATA
p5_sc00042.V1.gene310	p5_sc00042.V1.gene310	EIL	EIN3	-
p5_sc00033.V1.gene375	p5_sc00033.V1.gene375	WRKY	WRKY	-
p5_sc00006.V1.gene1	p5_sc00006.V1.gene1	ABI3VP1	B3	AP2,Auxin_resp
p5_sc00101.V1.gene157	p5_sc00101.V1.gene157	AP2-EREBP	AP2	-
p5_sc00039.V1.gene575	p5_sc00039.V1.gene575	bHLH	HLH	-
p5_sc00200.V1.gene33	p5_sc00200.V1.gene33	C2C2-Dof	zf-Dof	-
p5_sc00084.V1.gene170	p5_sc00084.V1.gene170	MYB-related	Myb_DNA-binding	ARID,G2-like,Response_reg,SNF2_N,trihelix
p5_sc00084.V1.gene170	p5_sc00084.V1.gene170	MYB	Myb_DNA-binding	ARID,Response_reg,SNF2_N
p5_sc00015.V1.gene127	p5_sc00015.V1.gene127	WRKY	WRKY	-
p5_sc00003.V1.gene1417	p5_sc00003.V1.gene1417	NAC	NAM	-
p5_sc00045.V1.gene549	p5_sc00045.V1.gene549	GRAS	GRAS	-
p5_sc00003.V1.gene60	p5_sc00003.V1.gene60	C3H	zf-CCCH	PHD,SNF2_N,zf-C2H2
p5_sc00033.V1.gene250	p5_sc00033.V1.gene250	WRKY	WRKY	-
p5_sc00560.V1.gene11	p5_sc00560.V1.gene11	GRAS	GRAS	-
p5_sc00102.V1.gene238	p5_sc00102.V1.gene238	AP2-EREBP	AP2	-
p5_sc00003.V1.gene1440	p5_sc00003.V1.gene1440	NAC	NAM	-
p5_sc00057.V1.gene488	p5_sc00057.V1.gene488	AP2-EREBP	AP2	-
p5_sc00314.V1.gene7	p5_sc00314.V1.gene7	C2C2-GATA	GATA	-
p5_sc00001.V1.gene1293	p5_sc00001.V1.gene1293	WRKY	WRKY	-
p5_sc00013.V1.gene42	p5_sc00013.V1.gene42	Trihelix	trihelix	-
p5_sc00003.V1.gene1526	p5_sc00003.V1.gene1526	zf-HD	ZF-HD_dimer	-
p5_sc00003.V1.gene507	p5_sc00003.V1.gene507	bHLH	HLH	-
p5_sc01963.V1.gene2	p5_sc01963.V1.gene2	NAC	NAM	-
p5_sc00254.V1.gene57	p5_sc00254.V1.gene57	AP2-EREBP	AP2	-
p5_sc00019.V1.gene578	p5_sc00019.V1.gene578	WRKY	WRKY	-
p5_sc00033.V1.gene84	p5_sc00033.V1.gene84	MYB	Myb_DNA-binding	ARID,Response_reg,SNF2_N
p5_sc00033.V1.gene84	p5_sc00033.V1.gene84	Trihelix	trihelix	-
p5_sc00069.V1.gene147	p5_sc00069.V1.gene147	MYB	Myb_DNA-binding	ARID,Response_reg,SNF2_N
p5_sc00069.V1.gene147	p5_sc00069.V1.gene147	G2-like	G2-like	Response_reg
p5_sc00001.V1.gene1997	p5_sc00001.V1.gene1997	VOZ	VOZ	-
p5_sc00015.V1.gene713	p5_sc00015.V1.gene713	NAC	NAM	-
p5_sc08775.V1.gene1	p5_sc08775.V1.gene1	NAC	NAM	-
p5_sc00033.V1.gene509	p5_sc00033.V1.gene509	NAC	NAM	-
p5_sc00033.V1.gene504	p5_sc00033.V1.gene504	NAC	NAM	-
p5_sc00065.V1.gene174	p5_sc00065.V1.gene174	TCP	TCP	-
p5_sc00073.V1.gene197	p5_sc00073.V1.gene197	NAC	NAM	-
p5_sc00044.V1.gene141	p5_sc00044.V1.gene141	WRKY	WRKY	-
p5_sc00099.V1.gene78	p5_sc00099.V1.gene78	MYB	Myb_DNA-binding	ARID,Response_reg,SNF2_N
p5_sc00099.V1.gene78	p5_sc00099.V1.gene78	G2-like	G2-like	Response_reg
p5_sc00003.V1.gene1167	p5_sc00003.V1.gene1167	AP2-EREBP	AP2	-
p5_sc00139.V1.gene155	p5_sc00139.V1.gene155	NAC	NAM	-
p5_sc00003.V1.gene1468	p5_sc00003.V1.gene1468	MYB-related	Myb_DNA-binding	ARID,G2-like,Response_reg,SNF2_N,trihelix
p5_sc00003.V1.gene1468	p5_sc00003.V1.gene1468	MYB	Myb_DNA-binding	ARID,Response_reg,SNF2_N
p5_sc00012.V1.gene858	p5_sc00012.V1.gene858	ARF	Auxin_resp	-
p5_sc00003.V1.gene6	p5_sc00003.V1.gene6	MYB	Myb_DNA-binding	ARID,Response_reg,SNF2_N
p5_sc00003.V1.gene6	p5_sc00003.V1.gene6	G2-like	G2-like	Response_reg
p5_sc00001.V1.gene2960	p5_sc00001.V1.gene2960	AP2-EREBP	AP2	-
p5_sc00007.V1.gene129	p5_sc00007.V1.gene129	WRKY	WRKY	-
p5_sc00259.V1.gene81	p5_sc00259.V1.gene81	ULT	ULT	-
p5_sc00296.V1.gene6	p5_sc00296.V1.gene6	AP2-EREBP	AP2	-
p5_sc00038.V1.gene49	p5_sc00038.V1.gene49	AP2-EREBP	AP2	-
p5_sc00198.V1.gene156	p5_sc00198.V1.gene156	C2H2	zf-C2H2	PHD
p5_sc00423.V1.gene63	p5_sc00423.V1.gene63	MYB-related	Myb_DNA-binding	ARID,G2-like,Response_reg,SNF2_N,trihelix
p5_sc00423.V1.gene63	p5_sc00423.V1.gene63	MYB	Myb_DNA-binding	ARID,Response_reg,SNF2_N
p5_sc00001.V1.gene1011	p5_sc00001.V1.gene1011	TCP	TCP	-
p5_sc00019.V1.gene279	p5_sc00019.V1.gene279	WRKY	WRKY	-
p5_sc00045.V1.gene5	p5_sc00045.V1.gene5	AP2-EREBP	AP2	-
p5_sc00003.V1.gene53	p5_sc00003.V1.gene53	GRAS	GRAS	-
p5_sc00007.V1.gene621	p5_sc00007.V1.gene621	NAC	NAM	-
p5_sc00001.V1.gene2142	p5_sc00001.V1.gene2142	WRKY	WRKY	-
p5_sc00005.V1.gene1007	p5_sc00005.V1.gene1007	WRKY	WRKY	-
p5_sc00007.V1.gene88	p5_sc00007.V1.gene88	AP2-EREBP	AP2	-
p5_sc00051.V1.gene451	p5_sc00051.V1.gene451	NAC	NAM	-
p5_sc00112.V1.gene36	p5_sc00112.V1.gene36	MYB-related	Myb_DNA-binding	ARID,G2-like,Response_reg,SNF2_N,trihelix
p5_sc00112.V1.gene36	p5_sc00112.V1.gene36	MYB	Myb_DNA-binding	ARID,Response_reg,SNF2_N
p5_sc00020.V1.gene383	p5_sc00020.V1.gene383	WRKY	WRKY	-
p5_sc00052.V1.gene415	p5_sc00052.V1.gene415	SBP	SBP	-
p5_sc00254.V1.gene55	p5_sc00254.V1.gene55	AP2-EREBP	AP2	-
p5_sc00016.V1.gene911	p5_sc00016.V1.gene911	C2C2-GATA	GATA	-
p5_sc00154.V1.gene235	p5_sc00154.V1.gene235	ULT	ULT	-
p5_sc00065.V1.gene119	p5_sc00065.V1.gene119	NAC	NAM	-
p5_sc00016.V1.gene701	p5_sc00016.V1.gene701	C2C2-Dof	zf-Dof	-
p5_sc00001.V1.gene2352	p5_sc00001.V1.gene2352	MYB-related	Myb_DNA-binding	ARID,G2-like,Response_reg,SNF2_N,trihelix
p5_sc00001.V1.gene2352	p5_sc00001.V1.gene2352	MYB	Myb_DNA-binding	ARID,Response_reg,SNF2_N
p5_sc00160.V1.gene175	p5_sc00160.V1.gene175	GRAS	GRAS	-
p5_sc00019.V1.gene633	p5_sc00019.V1.gene633	bHLH	HLH	-
p5_sc00135.V1.gene168	p5_sc00135.V1.gene168	BES1	DUF822	-
p5_sc00091.V1.gene355	p5_sc00091.V1.gene355	SBP	SBP	-
p5_sc00012.V1.gene980	p5_sc00012.V1.gene980	zf-HD	ZF-HD_dimer	-
p5_sc00050.V1.gene450	p5_sc00050.V1.gene450	MYB-related	Myb_DNA-binding	ARID,G2-like,Response_reg,SNF2_N,trihelix
p5_sc00050.V1.gene450	p5_sc00050.V1.gene450	MYB	Myb_DNA-binding	ARID,Response_reg,SNF2_N
p5_sc00099.V1.gene173	p5_sc00099.V1.gene173	C2C2-Dof	zf-Dof	-
p5_sc00025.V1.gene252	p5_sc00025.V1.gene252	MADS	SRF-TF	-
p5_sc00015.V1.gene636	p5_sc00015.V1.gene636	GRAS	GRAS	-
p5_sc00017.V1.gene379	p5_sc00017.V1.gene379	MYB-related	Myb_DNA-binding	ARID,G2-like,Response_reg,SNF2_N,trihelix
p5_sc00017.V1.gene379	p5_sc00017.V1.gene379	MYB	Myb_DNA-binding	ARID,Response_reg,SNF2_N
p5_sc00312.V1.gene100	p5_sc00312.V1.gene100	C2H2	zf-C2H2	PHD
p5_sc00008.V1.gene1202	p5_sc00008.V1.gene1202	WRKY	WRKY	-
p5_sc00191.V1.gene118	p5_sc00191.V1.gene118	NAC	NAM	-
p5_sc00112.V1.gene39	p5_sc00112.V1.gene39	MYB-related	Myb_DNA-binding	ARID,G2-like,Response_reg,SNF2_N,trihelix
p5_sc00112.V1.gene39	p5_sc00112.V1.gene39	MYB	Myb_DNA-binding	ARID,Response_reg,SNF2_N
p5_sc00332.V1.gene44	p5_sc00332.V1.gene44	PLATZ	PLATZ	-
p5_sc00050.V1.gene464	p5_sc00050.V1.gene464	CPP	TCR	-
p5_sc00183.V1.gene125	p5_sc00183.V1.gene125	NAC	NAM	-
p5_sc00027.V1.gene427	p5_sc00027.V1.gene427	LOB	DUF260	-
p5_sc00008.V1.gene506	p5_sc00008.V1.gene506	AP2-EREBP	AP2	-
p5_sc00011.V1.gene439	p5_sc00011.V1.gene439	GRAS	GRAS	-
p5_sc00135.V1.gene53	p5_sc00135.V1.gene53	MYB-related	Myb_DNA-binding	ARID,G2-like,Response_reg,SNF2_N,trihelix
p5_sc00135.V1.gene53	p5_sc00135.V1.gene53	MYB	Myb_DNA-binding	ARID,Response_reg,SNF2_N
p5_sc00044.V1.gene615	p5_sc00044.V1.gene615	ABI3VP1	B3	AP2,Auxin_resp
p5_sc00223.V1.gene75	p5_sc00223.V1.gene75	C2H2	zf-C2H2	PHD
p5_sc00068.V1.gene454	p5_sc00068.V1.gene454	MADS	SRF-TF	-
p5_sc00060.V1.gene334	p5_sc00060.V1.gene334	WRKY	WRKY	-
p5_sc00152.V1.gene120	p5_sc00152.V1.gene120	WRKY	WRKY	-
p5_sc00025.V1.gene246	p5_sc00025.V1.gene246	C2C2-GATA	GATA	-
p5_sc12387.V1.gene1	p5_sc12387.V1.gene1	MYB-related	Myb_DNA-binding	ARID,G2-like,Response_reg,SNF2_N,trihelix
p5_sc12387.V1.gene1	p5_sc12387.V1.gene1	MYB	Myb_DNA-binding	ARID,Response_reg,SNF2_N
p5_sc00077.V1.gene442	p5_sc00077.V1.gene442	WRKY	WRKY	-
p5_sc00048.V1.gene140	p5_sc00048.V1.gene140	MYB	Myb_DNA-binding	ARID,Response_reg,SNF2_N
p5_sc00048.V1.gene140	p5_sc00048.V1.gene140	G2-like	G2-like	Response_reg
p5_sc00173.V1.gene174	p5_sc00173.V1.gene174	SBP	SBP	-
p5_sc00018.V1.gene433	p5_sc00018.V1.gene433	ABI3VP1	B3	AP2,Auxin_resp
p5_sc00202.V1.gene141	p5_sc00202.V1.gene141	AP2-EREBP	AP2	-
p5_sc00002.V1.gene527	p5_sc00002.V1.gene527	AP2-EREBP	AP2	-
p5_sc00033.V1.gene351	p5_sc00033.V1.gene351	ABI3VP1	B3	AP2,Auxin_resp
p5_sc00003.V1.gene786	p5_sc00003.V1.gene786	AP2-EREBP	AP2	-
p5_sc00023.V1.gene149	p5_sc00023.V1.gene149	C2H2	zf-C2H2	PHD
p5_sc00083.V1.gene150	p5_sc00083.V1.gene150	E2F-DP	E2F_TDP	-
p5_sc00090.V1.gene313	p5_sc00090.V1.gene313	C2H2	zf-C2H2	PHD
p5_sc00004.V1.gene618	p5_sc00004.V1.gene618	bHLH	HLH	-
p5_sc00018.V1.gene453	p5_sc00018.V1.gene453	C2C2-Dof	zf-Dof	-
p5_sc00021.V1.gene435	p5_sc00021.V1.gene435	Alfin-like	Alfin-like	DDT,Homeobox,JmjC,JmjN
p5_sc00095.V1.gene251	p5_sc00095.V1.gene251	CPP	TCR	-
p5_sc05874.V1.gene2	p5_sc05874.V1.gene2	TCP	TCP	-
p5_sc00075.V1.gene114	p5_sc00075.V1.gene114	WRKY	WRKY	-
p5_sc00144.V1.gene198	p5_sc00144.V1.gene198	SBP	SBP	-
p5_sc00155.V1.gene192	p5_sc00155.V1.gene192	LOB	DUF260	-
p5_sc00059.V1.gene379	p5_sc00059.V1.gene379	HSF	HSF_DNA-bind	-
p5_sc00026.V1.gene68	p5_sc00026.V1.gene68	HSF	HSF_DNA-bind	-
p5_sc00047.V1.gene523	p5_sc00047.V1.gene523	NAC	NAM	-
p5_sc01791.V1.gene10	p5_sc01791.V1.gene10	C2H2	zf-C2H2	PHD
p5_sc00008.V1.gene172	p5_sc00008.V1.gene172	LOB	DUF260	-
p5_sc00016.V1.gene71	p5_sc00016.V1.gene71	GRAS	GRAS	-
p5_sc00033.V1.gene690	p5_sc00033.V1.gene690	WRKY	WRKY	-
p5_sc00182.V1.gene121	p5_sc00182.V1.gene121	E2F-DP	E2F_TDP	-
p5_sc00045.V1.gene558	p5_sc00045.V1.gene558	GRAS	GRAS	-
p5_sc00012.V1.gene1007	p5_sc00012.V1.gene1007	NAC	NAM	-
p5_sc00001.V1.gene746	p5_sc00001.V1.gene746	BES1	DUF822	-
p5_sc00001.V1.gene3190	p5_sc00001.V1.gene3190	AP2-EREBP	AP2	-
p5_sc00001.V1.gene2949	p5_sc00001.V1.gene2949	MYB	Myb_DNA-binding	ARID,Response_reg,SNF2_N
p5_sc00001.V1.gene2949	p5_sc00001.V1.gene2949	G2-like	G2-like	Response_reg
p5_sc00082.V1.gene327	p5_sc00082.V1.gene327	HSF	HSF_DNA-bind	-
p5_sc00009.V1.gene196	p5_sc00009.V1.gene196	C2C2-GATA	GATA	-
p5_sc00120.V1.gene73	p5_sc00120.V1.gene73	TUB	Tub	-
p5_sc00456.V1.gene29	p5_sc00456.V1.gene29	NAC	NAM	-
p5_sc00254.V1.gene13	p5_sc00254.V1.gene13	WRKY	WRKY	-
p5_sc00080.V1.gene397	p5_sc00080.V1.gene397	ARF	Auxin_resp	-
p5_sc00017.V1.gene520	p5_sc00017.V1.gene520	NAC	NAM	-
p5_sc00012.V1.gene246	p5_sc00012.V1.gene246	HSF	HSF_DNA-bind	-
p5_sc00035.V1.gene650	p5_sc00035.V1.gene650	Tify	tify	GATA
p5_sc00020.V1.gene854	p5_sc00020.V1.gene854	LIM	LIM	-
p5_sc00007.V1.gene944	p5_sc00007.V1.gene944	WRKY	WRKY	-
p5_sc00019.V1.gene244	p5_sc00019.V1.gene244	ARR-B	G2-like,Myb_DNA-binding,Response_reg	CCT
p5_sc00029.V1.gene43	p5_sc00029.V1.gene43	FAR1	FAR1	-
p5_sc00084.V1.gene94	p5_sc00084.V1.gene94	C3H	zf-CCCH	PHD,SNF2_N,zf-C2H2
p5_sc01029.V1.gene2	p5_sc01029.V1.gene2	MYB	Myb_DNA-binding	ARID,Response_reg,SNF2_N
p5_sc01029.V1.gene2	p5_sc01029.V1.gene2	Trihelix	trihelix	-
p5_sc00033.V1.gene398	p5_sc00033.V1.gene398	AP2-EREBP	AP2	-
p5_sc00135.V1.gene296	p5_sc00135.V1.gene296	Trihelix	trihelix	-
p5_sc00033.V1.gene515	p5_sc00033.V1.gene515	NAC	NAM	-
p5_sc00023.V1.gene383	p5_sc00023.V1.gene383	AP2-EREBP	AP2	-
p5_sc00036.V1.gene25	p5_sc00036.V1.gene25	mTERF	mTERF	-
p5_sc00064.V1.gene237	p5_sc00064.V1.gene237	bHLH	HLH	-
p5_sc00074.V1.gene143	p5_sc00074.V1.gene143	bHLH	HLH	-
p5_sc00049.V1.gene294	p5_sc00049.V1.gene294	C2H2	zf-C2H2	PHD
p5_sc00070.V1.gene475	p5_sc00070.V1.gene475	C3H	zf-CCCH	PHD,SNF2_N,zf-C2H2
p5_sc01679.V1.gene8	p5_sc01679.V1.gene8	AP2-EREBP	AP2	-
p5_sc00696.V1.gene31	p5_sc00696.V1.gene31	HSF	HSF_DNA-bind	-
p5_sc00001.V1.gene483	p5_sc00001.V1.gene483	NAC	NAM	-
p5_sc00062.V1.gene270	p5_sc00062.V1.gene270	AP2-EREBP	AP2	-
p5_sc00033.V1.gene547	p5_sc00033.V1.gene547	C2C2-Dof	zf-Dof	-
p5_sc00018.V1.gene49	p5_sc00018.V1.gene49	BES1	DUF822	-
p5_sc00153.V1.gene87	p5_sc00153.V1.gene87	C2C2-Dof	zf-Dof	-
p5_sc00396.V1.gene22	p5_sc00396.V1.gene22	ARF	Auxin_resp	-
p5_sc00045.V1.gene394	p5_sc00045.V1.gene394	NAC	NAM	-
p5_sc00002.V1.gene275	p5_sc00002.V1.gene275	bHLH	HLH	-
p5_sc00024.V1.gene274	p5_sc00024.V1.gene274	HSF	HSF_DNA-bind	-
p5_sc00018.V1.gene438	p5_sc00018.V1.gene438	bHLH	HLH	-
p5_sc00033.V1.gene42	p5_sc00033.V1.gene42	MYB-related	Myb_DNA-binding	ARID,G2-like,Response_reg,SNF2_N,trihelix
p5_sc00033.V1.gene42	p5_sc00033.V1.gene42	MYB	Myb_DNA-binding	ARID,Response_reg,SNF2_N
p5_sc00106.V1.gene225	p5_sc00106.V1.gene225	C2H2	zf-C2H2	PHD
p5_sc00019.V1.gene300	p5_sc00019.V1.gene300	WRKY	WRKY	-
p5_sc00003.V1.gene416	p5_sc00003.V1.gene416	C2C2-Dof	zf-Dof	-
p5_sc00072.V1.gene456	p5_sc00072.V1.gene456	C2H2	zf-C2H2	PHD
p5_sc00018.V1.gene52	p5_sc00018.V1.gene52	HSF	HSF_DNA-bind	-
p5_sc00213.V1.gene106	p5_sc00213.V1.gene106	VOZ	VOZ	-
p5_sc00208.V1.gene86	p5_sc00208.V1.gene86	NAC	NAM	-
p5_sc00018.V1.gene127	p5_sc00018.V1.gene127	HSF	HSF_DNA-bind	-
p5_sc00003.V1.gene505	p5_sc00003.V1.gene505	C2H2	zf-C2H2	PHD
p5_sc00099.V1.gene110	p5_sc00099.V1.gene110	GRAS	GRAS	-
p5_sc00005.V1.gene255	p5_sc00005.V1.gene255	AP2-EREBP	AP2	-
p5_sc00028.V1.gene245	p5_sc00028.V1.gene245	C2H2	zf-C2H2	PHD
p5_sc00002.V1.gene930	p5_sc00002.V1.gene930	C2C2-GATA	GATA	-
p5_sc00059.V1.gene412	p5_sc00059.V1.gene412	WRKY	WRKY	-
p5_sc00001.V1.gene855	p5_sc00001.V1.gene855	Trihelix	trihelix	-
p5_sc00161.V1.gene32	p5_sc00161.V1.gene32	ARF	Auxin_resp	-
p5_sc00024.V1.gene194	p5_sc00024.V1.gene194	GRAS	GRAS	-
p5_sc00054.V1.gene49	p5_sc00054.V1.gene49	CAMTA	CG-1,IQ	-
p5_sc00054.V1.gene49	p5_sc00054.V1.gene49	TIG	TIG	-
p5_sc13011.V1.gene1	p5_sc13011.V1.gene1	mTERF	mTERF	-
p5_sc00130.V1.gene79	p5_sc00130.V1.gene79	NAC	NAM	-
p5_sc00130.V1.gene79	p5_sc00130.V1.gene79	VOZ	VOZ	-
p5_sc00420.V1.gene53	p5_sc00420.V1.gene53	MYB	Myb_DNA-binding	ARID,Response_reg,SNF2_N
p5_sc00420.V1.gene53	p5_sc00420.V1.gene53	G2-like	G2-like	Response_reg
p5_sc00028.V1.gene548	p5_sc00028.V1.gene548	C2C2-Dof	zf-Dof	-
p5_sc00024.V1.gene28	p5_sc00024.V1.gene28	AP2-EREBP	AP2	-
p5_sc00050.V1.gene561	p5_sc00050.V1.gene561	GRAS	GRAS	-
p5_sc00296.V1.gene64	p5_sc00296.V1.gene64	Alfin-like	Alfin-like	DDT,Homeobox,JmjC,JmjN
p5_sc00037.V1.gene665	p5_sc00037.V1.gene665	bHLH	HLH	-
p5_sc00173.V1.gene165	p5_sc00173.V1.gene165	SBP	SBP	-
p5_sc00004.V1.gene226	p5_sc00004.V1.gene226	PLATZ	PLATZ	-
p5_sc00119.V1.gene72	p5_sc00119.V1.gene72	HSF	HSF_DNA-bind	-
p5_sc00138.V1.gene89	p5_sc00138.V1.gene89	WRKY	WRKY	-
p5_sc00001.V1.gene392	p5_sc00001.V1.gene392	MYB-related	Myb_DNA-binding	ARID,G2-like,Response_reg,SNF2_N,trihelix
p5_sc00001.V1.gene392	p5_sc00001.V1.gene392	MYB	Myb_DNA-binding	ARID,Response_reg,SNF2_N
p5_sc00567.V1.gene40	p5_sc00567.V1.gene40	CSD	CSD	-
p5_sc00360.V1.gene42	p5_sc00360.V1.gene42	ABI3VP1	B3	AP2,Auxin_resp
p5_sc00073.V1.gene252	p5_sc00073.V1.gene252	MYB-related	Myb_DNA-binding	ARID,G2-like,Response_reg,SNF2_N,trihelix
p5_sc00073.V1.gene252	p5_sc00073.V1.gene252	MYB	Myb_DNA-binding	ARID,Response_reg,SNF2_N
p5_sc00001.V1.gene3052	p5_sc00001.V1.gene3052	GRAS	GRAS	-
p5_sc00472.V1.gene35	p5_sc00472.V1.gene35	MYB-related	Myb_DNA-binding	ARID,G2-like,Response_reg,SNF2_N,trihelix
p5_sc00472.V1.gene35	p5_sc00472.V1.gene35	MYB	Myb_DNA-binding	ARID,Response_reg,SNF2_N
p5_sc00059.V1.gene376	p5_sc00059.V1.gene376	BES1	DUF822	-
p5_sc00001.V1.gene1871	p5_sc00001.V1.gene1871	RWP-RK	RWP-RK	-
p5_sc00020.V1.gene614	p5_sc00020.V1.gene614	MYB-related	Myb_DNA-binding	ARID,G2-like,Response_reg,SNF2_N,trihelix
p5_sc00020.V1.gene614	p5_sc00020.V1.gene614	MYB	Myb_DNA-binding	ARID,Response_reg,SNF2_N
p5_sc00036.V1.gene14	p5_sc00036.V1.gene14	C2C2-Dof	zf-Dof	-
p5_sc00002.V1.gene1427	p5_sc00002.V1.gene1427	BBR/BPC	GAGA_bind	-
p5_sc00098.V1.gene109	p5_sc00098.V1.gene109	RWP-RK	RWP-RK	-
p5_sc00010.V1.gene36	p5_sc00010.V1.gene36	GeBP	DUF573	-
p5_sc00003.V1.gene114	p5_sc00003.V1.gene114	MYB-related	Myb_DNA-binding	ARID,G2-like,Response_reg,SNF2_N,trihelix
p5_sc00003.V1.gene114	p5_sc00003.V1.gene114	MYB	Myb_DNA-binding	ARID,Response_reg,SNF2_N
p5_sc32138.V1.gene1	p5_sc32138.V1.gene1	ARF	Auxin_resp	-
p5_sc00147.V1.gene217	p5_sc00147.V1.gene217	MYB	Myb_DNA-binding	ARID,Response_reg,SNF2_N
p5_sc00147.V1.gene217	p5_sc00147.V1.gene217	Trihelix	trihelix	-
p5_sc00021.V1.gene379	p5_sc00021.V1.gene379	C3H	zf-CCCH	PHD,SNF2_N,zf-C2H2
p5_sc00060.V1.gene228	p5_sc00060.V1.gene228	TAZ	zf-TAZ	PHD
p5_sc00096.V1.gene106	p5_sc00096.V1.gene106	MYB-related	Myb_DNA-binding	ARID,G2-like,Response_reg,SNF2_N,trihelix
p5_sc00096.V1.gene106	p5_sc00096.V1.gene106	MYB	Myb_DNA-binding	ARID,Response_reg,SNF2_N
p5_sc00065.V1.gene306	p5_sc00065.V1.gene306	TUB	Tub	-
p5_sc00046.V1.gene503	p5_sc00046.V1.gene503	ARF	Auxin_resp	-
p5_sc00018.V1.gene362	p5_sc00018.V1.gene362	VARL	VARL	-
p5_sc00273.V1.gene148	p5_sc00273.V1.gene148	C2H2	zf-C2H2	PHD
p5_sc00012.V1.gene728	p5_sc00012.V1.gene728	TUB	Tub	-
p5_sc00089.V1.gene334	p5_sc00089.V1.gene334	bZIP	bZIP_1,bZIP_2,bZIP_Maf	HLH
p5_sc00071.V1.gene261	p5_sc00071.V1.gene261	Alfin-like	Alfin-like	DDT,Homeobox,JmjC,JmjN
p5_sc00008.V1.gene530	p5_sc00008.V1.gene530	MYB-related	Myb_DNA-binding	ARID,G2-like,Response_reg,SNF2_N,trihelix
p5_sc00008.V1.gene530	p5_sc00008.V1.gene530	MYB	Myb_DNA-binding	ARID,Response_reg,SNF2_N
p5_sc00012.V1.gene555	p5_sc00012.V1.gene555	E2F-DP	E2F_TDP	-
p5_sc00422.V1.gene50	p5_sc00422.V1.gene50	AP2-EREBP	AP2	-
p5_sc00253.V1.gene83	p5_sc00253.V1.gene83	TIG	TIG	-
p5_sc00004.V1.gene1054	p5_sc00004.V1.gene1054	Tify	tify	GATA
p5_sc00096.V1.gene263	p5_sc00096.V1.gene263	Trihelix	trihelix	-
p5_sc00103.V1.gene104	p5_sc00103.V1.gene104	bHLH	HLH	-
p5_sc00118.V1.gene79	p5_sc00118.V1.gene79	WRKY	WRKY	-
p5_sc00239.V1.gene108	p5_sc00239.V1.gene108	LOB	DUF260	-
p5_sc00080.V1.gene325	p5_sc00080.V1.gene325	TUB	Tub	-
p5_sc00096.V1.gene103	p5_sc00096.V1.gene103	C3H	zf-CCCH	PHD,SNF2_N,zf-C2H2
p5_sc00038.V1.gene151	p5_sc00038.V1.gene151	C2C2-Dof	zf-Dof	-
p5_sc00126.V1.gene190	p5_sc00126.V1.gene190	WRKY	WRKY	-
p5_sc00002.V1.gene1325	p5_sc00002.V1.gene1325	C3H	zf-CCCH	PHD,SNF2_N,zf-C2H2
p5_sc00240.V1.gene98	p5_sc00240.V1.gene98	GRAS	GRAS	-
p5_sc01176.V1.gene21	p5_sc01176.V1.gene21	bZIP	bZIP_1,bZIP_2,bZIP_Maf	HLH
p5_sc00007.V1.gene711	p5_sc00007.V1.gene711	C2C2-Dof	zf-Dof	-
p5_sc00020.V1.gene510	p5_sc00020.V1.gene510	mTERF	mTERF	-
p5_sc00012.V1.gene890	p5_sc00012.V1.gene890	C2H2	zf-C2H2	PHD
p5_sc00145.V1.gene9	p5_sc00145.V1.gene9	WRKY	WRKY	-
p5_sc00001.V1.gene2420	p5_sc00001.V1.gene2420	MYB	Myb_DNA-binding	ARID,Response_reg,SNF2_N
p5_sc00001.V1.gene2420	p5_sc00001.V1.gene2420	G2-like	G2-like	Response_reg
p5_sc00025.V1.gene490	p5_sc00025.V1.gene490	SBP	SBP	-
p5_sc00098.V1.gene112	p5_sc00098.V1.gene112	RWP-RK	RWP-RK	-
p5_sc00103.V1.gene29	p5_sc00103.V1.gene29	C3H	zf-CCCH	PHD,SNF2_N,zf-C2H2
p5_sc00127.V1.gene161	p5_sc00127.V1.gene161	WRKY	WRKY	-
p5_sc00410.V1.gene21	p5_sc00410.V1.gene21	GRAS	GRAS	-
p5_sc00040.V1.gene463	p5_sc00040.V1.gene463	SBP	SBP	-
p5_sc00621.V1.gene21	p5_sc00621.V1.gene21	WRKY	WRKY	-
p5_sc00121.V1.gene174	p5_sc00121.V1.gene174	MYB-related	Myb_DNA-binding	ARID,G2-like,Response_reg,SNF2_N,trihelix
p5_sc00121.V1.gene174	p5_sc00121.V1.gene174	MYB	Myb_DNA-binding	ARID,Response_reg,SNF2_N
p5_sc00010.V1.gene225	p5_sc00010.V1.gene225	C3H	zf-CCCH	PHD,SNF2_N,zf-C2H2
p5_sc00120.V1.gene80	p5_sc00120.V1.gene80	Trihelix	trihelix	-
p5_sc00025.V1.gene476	p5_sc00025.V1.gene476	MYB-related	Myb_DNA-binding	ARID,G2-like,Response_reg,SNF2_N,trihelix
p5_sc00025.V1.gene476	p5_sc00025.V1.gene476	MYB	Myb_DNA-binding	ARID,Response_reg,SNF2_N
p5_sc00013.V1.gene514	p5_sc00013.V1.gene514	NAC	NAM	-
p5_sc00080.V1.gene155	p5_sc00080.V1.gene155	DBP	DNC,PP2C	-
p5_sc00012.V1.gene90	p5_sc00012.V1.gene90	Trihelix	trihelix	-
p5_sc00009.V1.gene701	p5_sc00009.V1.gene701	FHA	FHA	-
p5_sc00012.V1.gene985	p5_sc00012.V1.gene985	MYB-related	Myb_DNA-binding	ARID,G2-like,Response_reg,SNF2_N,trihelix
p5_sc00012.V1.gene985	p5_sc00012.V1.gene985	MYB	Myb_DNA-binding	ARID,Response_reg,SNF2_N
p5_sc00218.V1.gene23	p5_sc00218.V1.gene23	DBP	DNC,PP2C	-
p5_sc00033.V1.gene153	p5_sc00033.V1.gene153	Trihelix	trihelix	-
p5_sc00269.V1.gene39	p5_sc00269.V1.gene39	MYB	Myb_DNA-binding	ARID,Response_reg,SNF2_N
p5_sc00269.V1.gene39	p5_sc00269.V1.gene39	G2-like	G2-like	Response_reg
p5_sc00048.V1.gene154	p5_sc00048.V1.gene154	bHLH	HLH	-
p5_sc00026.V1.gene149	p5_sc00026.V1.gene149	Alfin-like	Alfin-like	DDT,Homeobox,JmjC,JmjN
p5_sc00083.V1.gene250	p5_sc00083.V1.gene250	MYB	Myb_DNA-binding	ARID,Response_reg,SNF2_N
p5_sc00083.V1.gene250	p5_sc00083.V1.gene250	G2-like	G2-like	Response_reg
p5_sc00363.V1.gene34	p5_sc00363.V1.gene34	WRKY	WRKY	-
p5_sc00080.V1.gene321	p5_sc00080.V1.gene321	Trihelix	trihelix	-
p5_sc00667.V1.gene5	p5_sc00667.V1.gene5	RWP-RK	RWP-RK	-
p5_sc00111.V1.gene76	p5_sc00111.V1.gene76	BSD	BSD	-
p5_sc00030.V1.gene18	p5_sc00030.V1.gene18	MYB	Myb_DNA-binding	ARID,Response_reg,SNF2_N
p5_sc00030.V1.gene18	p5_sc00030.V1.gene18	G2-like	G2-like	Response_reg
p5_sc00279.V1.gene95	p5_sc00279.V1.gene95	BSD	BSD	-
p5_sc00111.V1.gene280	p5_sc00111.V1.gene280	FHA	FHA	-
p5_sc00013.V1.gene573	p5_sc00013.V1.gene573	MYB-related	Myb_DNA-binding	ARID,G2-like,Response_reg,SNF2_N,trihelix
p5_sc00013.V1.gene573	p5_sc00013.V1.gene573	MYB	Myb_DNA-binding	ARID,Response_reg,SNF2_N
p5_sc00001.V1.gene2691	p5_sc00001.V1.gene2691	AP2-EREBP	AP2	-
p5_sc00043.V1.gene346	p5_sc00043.V1.gene346	bZIP	bZIP_1,bZIP_2,bZIP_Maf	HLH
p5_sc00001.V1.gene1872	p5_sc00001.V1.gene1872	RWP-RK	RWP-RK	-
p5_sc00050.V1.gene172	p5_sc00050.V1.gene172	C3H	zf-CCCH	PHD,SNF2_N,zf-C2H2
p5_sc00049.V1.gene228	p5_sc00049.V1.gene228	AP2-EREBP	AP2	-
p5_sc00288.V1.gene17	p5_sc00288.V1.gene17	MYB-related	Myb_DNA-binding	ARID,G2-like,Response_reg,SNF2_N,trihelix
p5_sc00288.V1.gene17	p5_sc00288.V1.gene17	MYB	Myb_DNA-binding	ARID,Response_reg,SNF2_N
p5_sc00013.V1.gene644	p5_sc00013.V1.gene644	bHLH	HLH	-
p5_sc00026.V1.gene270	p5_sc00026.V1.gene270	TCP	TCP	-
p5_sc00009.V1.gene381	p5_sc00009.V1.gene381	MYB-related	Myb_DNA-binding	ARID,G2-like,Response_reg,SNF2_N,trihelix
p5_sc00009.V1.gene381	p5_sc00009.V1.gene381	MYB	Myb_DNA-binding	ARID,Response_reg,SNF2_N
p5_sc00004.V1.gene198	p5_sc00004.V1.gene198	SBP	SBP	-
p5_sc00096.V1.gene77	p5_sc00096.V1.gene77	MYB-related	Myb_DNA-binding	ARID,G2-like,Response_reg,SNF2_N,trihelix
p5_sc00096.V1.gene77	p5_sc00096.V1.gene77	MYB	Myb_DNA-binding	ARID,Response_reg,SNF2_N
p5_sc00016.V1.gene306	p5_sc00016.V1.gene306	BBR/BPC	GAGA_bind	-
p5_sc00034.V1.gene655	p5_sc00034.V1.gene655	Trihelix	trihelix	-
p5_sc00045.V1.gene359	p5_sc00045.V1.gene359	C2C2-GATA	GATA	-
p5_sc00002.V1.gene1643	p5_sc00002.V1.gene1643	GRAS	GRAS	-
p5_sc00010.V1.gene70	p5_sc00010.V1.gene70	SBP	SBP	-
p5_sc00065.V1.gene346	p5_sc00065.V1.gene346	CPP	TCR	-
p5_sc00122.V1.gene83	p5_sc00122.V1.gene83	NAC	NAM	-
p5_sc00058.V1.gene501	p5_sc00058.V1.gene501	GeBP	DUF573	-
p5_sc00031.V1.gene512	p5_sc00031.V1.gene512	GeBP	DUF573	-
p5_sc00025.V1.gene474	p5_sc00025.V1.gene474	MYB-related	Myb_DNA-binding	ARID,G2-like,Response_reg,SNF2_N,trihelix
p5_sc00025.V1.gene474	p5_sc00025.V1.gene474	MYB	Myb_DNA-binding	ARID,Response_reg,SNF2_N
p5_sc00013.V1.gene340	p5_sc00013.V1.gene340	GRAS	GRAS	-
p5_sc00026.V1.gene105	p5_sc00026.V1.gene105	C3H	zf-CCCH	PHD,SNF2_N,zf-C2H2
p5_sc00031.V1.gene191	p5_sc00031.V1.gene191	AP2-EREBP	AP2	-
p5_sc00049.V1.gene143	p5_sc00049.V1.gene143	mTERF	mTERF	-
p5_sc00019.V1.gene835	p5_sc00019.V1.gene835	TAZ	zf-TAZ	PHD
p5_sc00450.V1.gene43	p5_sc00450.V1.gene43	AP2-EREBP	AP2	-
p5_sc00454.V1.gene24	p5_sc00454.V1.gene24	AP2-EREBP	AP2	-
p5_sc00005.V1.gene243	p5_sc00005.V1.gene243	GeBP	DUF573	-
p5_sc00019.V1.gene7	p5_sc00019.V1.gene7	MYB	Myb_DNA-binding	ARID,Response_reg,SNF2_N
p5_sc00019.V1.gene7	p5_sc00019.V1.gene7	G2-like	G2-like	Response_reg
p5_sc00126.V1.gene185	p5_sc00126.V1.gene185	MYB-related	Myb_DNA-binding	ARID,G2-like,Response_reg,SNF2_N,trihelix
p5_sc00126.V1.gene185	p5_sc00126.V1.gene185	MYB	Myb_DNA-binding	ARID,Response_reg,SNF2_N
p5_sc00057.V1.gene415	p5_sc00057.V1.gene415	Trihelix	trihelix	-
p5_sc00126.V1.gene155	p5_sc00126.V1.gene155	AP2-EREBP	AP2	-
p5_sc00017.V1.gene512	p5_sc00017.V1.gene512	C2H2	zf-C2H2	PHD
p5_sc00017.V1.gene467	p5_sc00017.V1.gene467	PLATZ	PLATZ	-
p5_sc00035.V1.gene316	p5_sc00035.V1.gene316	MYB-related	Myb_DNA-binding	ARID,G2-like,Response_reg,SNF2_N,trihelix
p5_sc00035.V1.gene316	p5_sc00035.V1.gene316	MYB	Myb_DNA-binding	ARID,Response_reg,SNF2_N
p5_sc00162.V1.gene104	p5_sc00162.V1.gene104	NAC	NAM	-
p5_sc00016.V1.gene241	p5_sc00016.V1.gene241	OFP	Ovate	-
p5_sc00128.V1.gene170	p5_sc00128.V1.gene170	C2H2	zf-C2H2	PHD
p5_sc00012.V1.gene893	p5_sc00012.V1.gene893	GRAS	GRAS	-
p5_sc00033.V1.gene762	p5_sc00033.V1.gene762	GRAS	GRAS	-
p5_sc00149.V1.gene29	p5_sc00149.V1.gene29	zf-HD	ZF-HD_dimer	-
p5_sc00063.V1.gene86	p5_sc00063.V1.gene86	zf-HD	ZF-HD_dimer	-
p5_sc00001.V1.gene208	p5_sc00001.V1.gene208	C2C2-GATA	GATA	-
p5_sc00006.V1.gene973	p5_sc00006.V1.gene973	zf-HD	ZF-HD_dimer	-
p5_sc00049.V1.gene32	p5_sc00049.V1.gene32	zf-HD	ZF-HD_dimer	-
p5_sc01674.V1.gene1	p5_sc01674.V1.gene1	NAC	NAM	-
p5_sc00034.V1.gene386	p5_sc00034.V1.gene386	NAC	NAM	-
p5_sc00035.V1.gene215	p5_sc00035.V1.gene215	zf-HD	ZF-HD_dimer	-
p5_sc01673.V1.gene11	p5_sc01673.V1.gene11	MYB	Myb_DNA-binding	ARID,Response_reg,SNF2_N
p5_sc01673.V1.gene11	p5_sc01673.V1.gene11	G2-like	G2-like	Response_reg
p5_sc00036.V1.gene481	p5_sc00036.V1.gene481	bHLH	HLH	-
p5_sc00040.V1.gene170	p5_sc00040.V1.gene170	MYB	Myb_DNA-binding	ARID,Response_reg,SNF2_N
p5_sc00040.V1.gene170	p5_sc00040.V1.gene170	G2-like	G2-like	Response_reg
p5_sc00012.V1.gene788	p5_sc00012.V1.gene788	AP2-EREBP	AP2	-
p5_sc00036.V1.gene543	p5_sc00036.V1.gene543	bHLH	HLH	-
p5_sc00360.V1.gene81	p5_sc00360.V1.gene81	MYB-related	Myb_DNA-binding	ARID,G2-like,Response_reg,SNF2_N,trihelix
p5_sc00360.V1.gene81	p5_sc00360.V1.gene81	MYB	Myb_DNA-binding	ARID,Response_reg,SNF2_N
p5_sc00059.V1.gene198	p5_sc00059.V1.gene198	C2C2-GATA	GATA	-
p5_sc09224.V1.gene1	p5_sc09224.V1.gene1	C2H2	zf-C2H2	PHD
p5_sc00054.V1.gene556	p5_sc00054.V1.gene556	NAC	NAM	-
p5_sc00039.V1.gene540	p5_sc00039.V1.gene540	C2C2-GATA	GATA	-
p5_sc00143.V1.gene119	p5_sc00143.V1.gene119	mTERF	mTERF	-
p5_sc00116.V1.gene78	p5_sc00116.V1.gene78	MYB-related	Myb_DNA-binding	ARID,G2-like,Response_reg,SNF2_N,trihelix
p5_sc00116.V1.gene78	p5_sc00116.V1.gene78	MYB	Myb_DNA-binding	ARID,Response_reg,SNF2_N
p5_sc00198.V1.gene189	p5_sc00198.V1.gene189	MYB	Myb_DNA-binding	ARID,Response_reg,SNF2_N
p5_sc00198.V1.gene189	p5_sc00198.V1.gene189	G2-like	G2-like	Response_reg
p5_sc00004.V1.gene239	p5_sc00004.V1.gene239	mTERF	mTERF	-
p5_sc00148.V1.gene62	p5_sc00148.V1.gene62	MYB-related	Myb_DNA-binding	ARID,G2-like,Response_reg,SNF2_N,trihelix
p5_sc00148.V1.gene62	p5_sc00148.V1.gene62	MYB	Myb_DNA-binding	ARID,Response_reg,SNF2_N
p5_sc00023.V1.gene169	p5_sc00023.V1.gene169	bHLH	HLH	-
p5_sc00011.V1.gene825	p5_sc00011.V1.gene825	bZIP	bZIP_1,bZIP_2,bZIP_Maf	HLH
p5_sc00555.V1.gene3	p5_sc00555.V1.gene3	ABI3VP1	B3	AP2,Auxin_resp
p5_sc00087.V1.gene344	p5_sc00087.V1.gene344	C2C2-Dof	zf-Dof	-
p5_sc00044.V1.gene635	p5_sc00044.V1.gene635	C2C2-CO-like	CCT,zf-B_box	GATA,PLATZ
p5_sc00090.V1.gene129	p5_sc00090.V1.gene129	GRAS	GRAS	-
p5_sc00391.V1.gene60	p5_sc00391.V1.gene60	C3H	zf-CCCH	PHD,SNF2_N,zf-C2H2
p5_sc00669.V1.gene20	p5_sc00669.V1.gene20	Alfin-like	Alfin-like	DDT,Homeobox,JmjC,JmjN
p5_sc00003.V1.gene1472	p5_sc00003.V1.gene1472	FHA	FHA	-
p5_sc00220.V1.gene103	p5_sc00220.V1.gene103	bZIP	bZIP_1,bZIP_2,bZIP_Maf	HLH
p5_sc00136.V1.gene49	p5_sc00136.V1.gene49	Tify	tify	GATA
p5_sc00002.V1.gene357	p5_sc00002.V1.gene357	NAC	NAM	-
p5_sc00278.V1.gene60	p5_sc00278.V1.gene60	mTERF	mTERF	-
p5_sc00076.V1.gene337	p5_sc00076.V1.gene337	MYB	Myb_DNA-binding	ARID,Response_reg,SNF2_N
p5_sc00076.V1.gene337	p5_sc00076.V1.gene337	G2-like	G2-like	Response_reg
p5_sc00023.V1.gene677	p5_sc00023.V1.gene677	MYB	Myb_DNA-binding	ARID,Response_reg,SNF2_N
p5_sc00023.V1.gene677	p5_sc00023.V1.gene677	G2-like	G2-like	Response_reg
p5_sc00006.V1.gene909	p5_sc00006.V1.gene909	NAC	NAM	-
p5_sc00013.V1.gene487	p5_sc00013.V1.gene487	MYB-related	Myb_DNA-binding	ARID,G2-like,Response_reg,SNF2_N,trihelix
p5_sc00013.V1.gene487	p5_sc00013.V1.gene487	MYB	Myb_DNA-binding	ARID,Response_reg,SNF2_N
p5_sc00034.V1.gene345	p5_sc00034.V1.gene345	zf-HD	ZF-HD_dimer	-
p5_sc00111.V1.gene65	p5_sc00111.V1.gene65	C2C2-Dof	zf-Dof	-
p5_sc00163.V1.gene84	p5_sc00163.V1.gene84	TCP	TCP	-
p5_sc00077.V1.gene90	p5_sc00077.V1.gene90	SBP	SBP	-
p5_sc00002.V1.gene693	p5_sc00002.V1.gene693	bHLH	HLH	-
p5_sc00246.V1.gene104	p5_sc00246.V1.gene104	bHLH	HLH	-
p5_sc00045.V1.gene526	p5_sc00045.V1.gene526	TCP	TCP	-
p5_sc00036.V1.gene528	p5_sc00036.V1.gene528	zf-HD	ZF-HD_dimer	-
p5_sc01074.V1.gene13	p5_sc01074.V1.gene13	NAC	NAM	-
p5_sc03084.V1.gene4	p5_sc03084.V1.gene4	Sigma70-like	Sigma70_r2,Sigma70_r3,Sigma70_r4	-
p5_sc00369.V1.gene70	p5_sc00369.V1.gene70	C2C2-GATA	GATA	-
p5_sc00060.V1.gene254	p5_sc00060.V1.gene254	RWP-RK	RWP-RK	-
p5_sc00001.V1.gene1910	p5_sc00001.V1.gene1910	MYB	Myb_DNA-binding	ARID,Response_reg,SNF2_N
p5_sc00001.V1.gene1910	p5_sc00001.V1.gene1910	G2-like	G2-like	Response_reg
p5_sc00115.V1.gene166	p5_sc00115.V1.gene166	Sigma70-like	Sigma70_r2,Sigma70_r3,Sigma70_r4	-
p5_sc00247.V1.gene85	p5_sc00247.V1.gene85	MYB-related	Myb_DNA-binding	ARID,G2-like,Response_reg,SNF2_N,trihelix
p5_sc00247.V1.gene85	p5_sc00247.V1.gene85	MYB	Myb_DNA-binding	ARID,Response_reg,SNF2_N
p5_sc00100.V1.gene12	p5_sc00100.V1.gene12	Alfin-like	Alfin-like	DDT,Homeobox,JmjC,JmjN
p5_sc00157.V1.gene183	p5_sc00157.V1.gene183	C3H	zf-CCCH	PHD,SNF2_N,zf-C2H2
p5_sc00072.V1.gene297	p5_sc00072.V1.gene297	GRAS	GRAS	-
p5_sc00212.V1.gene103	p5_sc00212.V1.gene103	MYB-related	Myb_DNA-binding	ARID,G2-like,Response_reg,SNF2_N,trihelix
p5_sc00212.V1.gene103	p5_sc00212.V1.gene103	MYB	Myb_DNA-binding	ARID,Response_reg,SNF2_N
p5_sc00016.V1.gene843	p5_sc00016.V1.gene843	MYB	Myb_DNA-binding	ARID,Response_reg,SNF2_N
p5_sc00016.V1.gene843	p5_sc00016.V1.gene843	Trihelix	trihelix	-
p5_sc00254.V1.gene127	p5_sc00254.V1.gene127	TCP	TCP	-
p5_sc00019.V1.gene130	p5_sc00019.V1.gene130	C2C2-CO-like	CCT,zf-B_box	GATA,PLATZ
p5_sc00065.V1.gene42	p5_sc00065.V1.gene42	AP2-EREBP	AP2	-
p5_sc00077.V1.gene46	p5_sc00077.V1.gene46	MYB	Myb_DNA-binding	ARID,Response_reg,SNF2_N
p5_sc00077.V1.gene46	p5_sc00077.V1.gene46	G2-like	G2-like	Response_reg
p5_sc00075.V1.gene90	p5_sc00075.V1.gene90	BBR/BPC	GAGA_bind	-
p5_sc01048.V1.gene8	p5_sc01048.V1.gene8	C2H2	zf-C2H2	PHD
p5_sc00065.V1.gene141	p5_sc00065.V1.gene141	MYB	Myb_DNA-binding	ARID,Response_reg,SNF2_N
p5_sc00065.V1.gene141	p5_sc00065.V1.gene141	G2-like	G2-like	Response_reg
p5_sc00011.V1.gene826	p5_sc00011.V1.gene826	FHA	FHA	-
p5_sc00189.V1.gene66	p5_sc00189.V1.gene66	MYB	Myb_DNA-binding	ARID,Response_reg,SNF2_N
p5_sc00189.V1.gene66	p5_sc00189.V1.gene66	G2-like	G2-like	Response_reg
p5_sc00011.V1.gene163	p5_sc00011.V1.gene163	TCP	TCP	-
p5_sc00005.V1.gene779	p5_sc00005.V1.gene779	C2C2-CO-like	CCT,zf-B_box	GATA,PLATZ
p5_sc00053.V1.gene200	p5_sc00053.V1.gene200	TCP	TCP	-
p5_sc00005.V1.gene1158	p5_sc00005.V1.gene1158	bZIP	bZIP_1,bZIP_2,bZIP_Maf	HLH
p5_sc00097.V1.gene289	p5_sc00097.V1.gene289	Sigma70-like	Sigma70_r2,Sigma70_r3,Sigma70_r4	-
p5_sc00038.V1.gene84	p5_sc00038.V1.gene84	SBP	SBP	-
p5_sc00208.V1.gene97	p5_sc00208.V1.gene97	bHLH	HLH	-
p5_sc00189.V1.gene146	p5_sc00189.V1.gene146	GRAS	GRAS	-
p5_sc00002.V1.gene751	p5_sc00002.V1.gene751	GRAS	GRAS	-
p5_sc00008.V1.gene651	p5_sc00008.V1.gene651	ABI3VP1	B3	AP2,Auxin_resp
p5_sc00003.V1.gene1391	p5_sc00003.V1.gene1391	C3H	zf-CCCH	PHD,SNF2_N,zf-C2H2
p5_sc03204.V1.gene2	p5_sc03204.V1.gene2	bHLH	HLH	-
p5_sc00019.V1.gene628	p5_sc00019.V1.gene628	C2C2-GATA	GATA	-
p5_sc00157.V1.gene184	p5_sc00157.V1.gene184	C3H	zf-CCCH	PHD,SNF2_N,zf-C2H2
p5_sc00058.V1.gene432	p5_sc00058.V1.gene432	C2C2-CO-like	CCT,zf-B_box	GATA,PLATZ
p5_sc00017.V1.gene108	p5_sc00017.V1.gene108	C2H2	zf-C2H2	PHD
p5_sc00052.V1.gene189	p5_sc00052.V1.gene189	TCP	TCP	-
p5_sc01170.V1.gene10	p5_sc01170.V1.gene10	MYB-related	Myb_DNA-binding	ARID,G2-like,Response_reg,SNF2_N,trihelix
p5_sc01170.V1.gene10	p5_sc01170.V1.gene10	MYB	Myb_DNA-binding	ARID,Response_reg,SNF2_N
p5_sc00096.V1.gene220	p5_sc00096.V1.gene220	bHLH	HLH	-
p5_sc00131.V1.gene174	p5_sc00131.V1.gene174	mTERF	mTERF	-
p5_sc00007.V1.gene765	p5_sc00007.V1.gene765	CAMTA	CG-1,IQ	-
p5_sc00007.V1.gene765	p5_sc00007.V1.gene765	TIG	TIG	-
p5_sc00028.V1.gene421	p5_sc00028.V1.gene421	C2H2	zf-C2H2	PHD
p5_sc00008.V1.gene502	p5_sc00008.V1.gene502	MYB-related	Myb_DNA-binding	ARID,G2-like,Response_reg,SNF2_N,trihelix
p5_sc00008.V1.gene502	p5_sc00008.V1.gene502	MYB	Myb_DNA-binding	ARID,Response_reg,SNF2_N
p5_sc00067.V1.gene261	p5_sc00067.V1.gene261	HRT	HRT	-
p5_sc00933.V1.gene13	p5_sc00933.V1.gene13	C2C2-GATA	GATA	-
p5_sc00014.V1.gene81	p5_sc00014.V1.gene81	C3H	zf-CCCH	PHD,SNF2_N,zf-C2H2
p5_sc00040.V1.gene16	p5_sc00040.V1.gene16	mTERF	mTERF	-
p5_sc00097.V1.gene230	p5_sc00097.V1.gene230	FAR1	FAR1	-
p5_sc00005.V1.gene314	p5_sc00005.V1.gene314	E2F-DP	E2F_TDP	-
p5_sc00091.V1.gene102	p5_sc00091.V1.gene102	C3H	zf-CCCH	PHD,SNF2_N,zf-C2H2
p5_sc00122.V1.gene285	p5_sc00122.V1.gene285	NAC	NAM	-
p5_sc00270.V1.gene100	p5_sc00270.V1.gene100	C2H2	zf-C2H2	PHD
p5_sc00019.V1.gene201	p5_sc00019.V1.gene201	HB	Homeobox,KNOX1,KNOX2	-
p5_sc00013.V1.gene86	p5_sc00013.V1.gene86	MYB-related	Myb_DNA-binding	ARID,G2-like,Response_reg,SNF2_N,trihelix
p5_sc00013.V1.gene86	p5_sc00013.V1.gene86	MYB	Myb_DNA-binding	ARID,Response_reg,SNF2_N
p5_sc00335.V1.gene41	p5_sc00335.V1.gene41	AP2-EREBP	AP2	-
p5_sc00026.V1.gene195	p5_sc00026.V1.gene195	mTERF	mTERF	-
p5_sc00057.V1.gene392	p5_sc00057.V1.gene392	bHLH	HLH	-
p5_sc00062.V1.gene307	p5_sc00062.V1.gene307	MYB-related	Myb_DNA-binding	ARID,G2-like,Response_reg,SNF2_N,trihelix
p5_sc00062.V1.gene307	p5_sc00062.V1.gene307	MYB	Myb_DNA-binding	ARID,Response_reg,SNF2_N
p5_sc00023.V1.gene447	p5_sc00023.V1.gene447	MYB-related	Myb_DNA-binding	ARID,G2-like,Response_reg,SNF2_N,trihelix
p5_sc00023.V1.gene447	p5_sc00023.V1.gene447	MYB	Myb_DNA-binding	ARID,Response_reg,SNF2_N
p5_sc00049.V1.gene330	p5_sc00049.V1.gene330	Trihelix	trihelix	-
p5_sc00150.V1.gene81	p5_sc00150.V1.gene81	C2C2-GATA	GATA	-
p5_sc00071.V1.gene351	p5_sc00071.V1.gene351	ARF	Auxin_resp	-
p5_sc00135.V1.gene266	p5_sc00135.V1.gene266	TUB	Tub	-
p5_sc00114.V1.gene178	p5_sc00114.V1.gene178	TCP	TCP	-
p5_sc00307.V1.gene92	p5_sc00307.V1.gene92	C3H	zf-CCCH	PHD,SNF2_N,zf-C2H2
p5_sc00037.V1.gene117	p5_sc00037.V1.gene117	DBP	DNC,PP2C	-
p5_sc00121.V1.gene262	p5_sc00121.V1.gene262	AP2-EREBP	AP2	-
p5_sc00045.V1.gene406	p5_sc00045.V1.gene406	MYB-related	Myb_DNA-binding	ARID,G2-like,Response_reg,SNF2_N,trihelix
p5_sc00045.V1.gene406	p5_sc00045.V1.gene406	MYB	Myb_DNA-binding	ARID,Response_reg,SNF2_N
p5_sc00030.V1.gene575	p5_sc00030.V1.gene575	mTERF	mTERF	-
p5_sc00103.V1.gene235	p5_sc00103.V1.gene235	MYB-related	Myb_DNA-binding	ARID,G2-like,Response_reg,SNF2_N,trihelix
p5_sc00103.V1.gene235	p5_sc00103.V1.gene235	MYB	Myb_DNA-binding	ARID,Response_reg,SNF2_N
p5_sc00379.V1.gene61	p5_sc00379.V1.gene61	Sigma70-like	Sigma70_r2,Sigma70_r3,Sigma70_r4	-
p5_sc00010.V1.gene192	p5_sc00010.V1.gene192	ARF	Auxin_resp	-
p5_sc00039.V1.gene618	p5_sc00039.V1.gene618	C2H2	zf-C2H2	PHD
p5_sc00131.V1.gene117	p5_sc00131.V1.gene117	MYB-related	Myb_DNA-binding	ARID,G2-like,Response_reg,SNF2_N,trihelix
p5_sc00131.V1.gene117	p5_sc00131.V1.gene117	MYB	Myb_DNA-binding	ARID,Response_reg,SNF2_N
p5_sc00003.V1.gene1487	p5_sc00003.V1.gene1487	C2C2-Dof	zf-Dof	-

## Sheet: OG-0-VS-OG-5.TFCodingGene
Gene ID	Transcript ID	TF family	Included Domain	Excluded Domain
p5_sc00074.V1.gene143	p5_sc00074.V1.gene143	bHLH	HLH	-
p5_sc00033.V1.gene504	p5_sc00033.V1.gene504	NAC	NAM	-
p5_sc00407.V1.gene57	p5_sc00407.V1.gene57	Tify	tify	GATA
p5_sc00001.V1.gene1292	p5_sc00001.V1.gene1292	WRKY	WRKY	-
p5_sc00191.V1.gene118	p5_sc00191.V1.gene118	NAC	NAM	-
p5_sc00065.V1.gene49	p5_sc00065.V1.gene49	AP2-EREBP	AP2	-
p5_sc00467.V1.gene47	p5_sc00467.V1.gene47	Tify	tify	GATA
p5_sc00069.V1.gene147	p5_sc00069.V1.gene147	MYB	Myb_DNA-binding	ARID,Response_reg,SNF2_N
p5_sc00069.V1.gene147	p5_sc00069.V1.gene147	G2-like	G2-like	Response_reg
p5_sc18054.V1.gene1	p5_sc18054.V1.gene1	AP2-EREBP	AP2	-
p5_sc00239.V1.gene22	p5_sc00239.V1.gene22	C2H2	zf-C2H2	PHD
p5_sc00176.V1.gene103	p5_sc00176.V1.gene103	MYB-related	Myb_DNA-binding	ARID,G2-like,Response_reg,SNF2_N,trihelix
p5_sc00176.V1.gene103	p5_sc00176.V1.gene103	MYB	Myb_DNA-binding	ARID,Response_reg,SNF2_N
p5_sc00085.V1.gene297	p5_sc00085.V1.gene297	AP2-EREBP	AP2	-
p5_sc00039.V1.gene474	p5_sc00039.V1.gene474	FAR1	FAR1	-
p5_sc00039.V1.gene474	p5_sc00039.V1.gene474	WRKY	WRKY	-
p5_sc00004.V1.gene535	p5_sc00004.V1.gene535	MADS	SRF-TF	-
p5_sc00101.V1.gene157	p5_sc00101.V1.gene157	AP2-EREBP	AP2	-
p5_sc00110.V1.gene239	p5_sc00110.V1.gene239	WRKY	WRKY	-
p5_sc00135.V1.gene116	p5_sc00135.V1.gene116	bHLH	HLH	-
p5_sc00002.V1.gene1298	p5_sc00002.V1.gene1298	AP2-EREBP	AP2	-
p5_sc00002.V1.gene1407	p5_sc00002.V1.gene1407	GRF	QLQ,WRC	-
p5_sc00015.V1.gene431	p5_sc00015.V1.gene431	WRKY	WRKY	-
p5_sc00208.V1.gene86	p5_sc00208.V1.gene86	NAC	NAM	-
p5_sc00007.V1.gene351	p5_sc00007.V1.gene351	WRKY	WRKY	-
p5_sc00001.V1.gene882	p5_sc00001.V1.gene882	bHLH	HLH	-
p5_sc00120.V1.gene24	p5_sc00120.V1.gene24	AP2-EREBP	AP2	-
p5_sc00045.V1.gene5	p5_sc00045.V1.gene5	AP2-EREBP	AP2	-
p5_sc00099.V1.gene78	p5_sc00099.V1.gene78	MYB	Myb_DNA-binding	ARID,Response_reg,SNF2_N
p5_sc00099.V1.gene78	p5_sc00099.V1.gene78	G2-like	G2-like	Response_reg
p5_sc00003.V1.gene1429	p5_sc00003.V1.gene1429	NAC	NAM	-
p5_sc00102.V1.gene238	p5_sc00102.V1.gene238	AP2-EREBP	AP2	-
p5_sc00080.V1.gene355	p5_sc00080.V1.gene355	AP2-EREBP	AP2	-
p5_sc00031.V1.gene701	p5_sc00031.V1.gene701	AP2-EREBP	AP2	-
p5_sc00001.V1.gene2467	p5_sc00001.V1.gene2467	Alfin-like	Alfin-like	DDT,Homeobox,JmjC,JmjN
p5_sc00003.V1.gene848	p5_sc00003.V1.gene848	WRKY	WRKY	-
p5_sc00011.V1.gene439	p5_sc00011.V1.gene439	GRAS	GRAS	-
p5_sc00006.V1.gene1	p5_sc00006.V1.gene1	ABI3VP1	B3	AP2,Auxin_resp
p5_sc00003.V1.gene1417	p5_sc00003.V1.gene1417	NAC	NAM	-
p5_sc00077.V1.gene267	p5_sc00077.V1.gene267	NAC	NAM	-
p5_sc00015.V1.gene127	p5_sc00015.V1.gene127	WRKY	WRKY	-
p5_sc00015.V1.gene737	p5_sc00015.V1.gene737	NAC	NAM	-
p5_sc00014.V1.gene835	p5_sc00014.V1.gene835	MYB-related	Myb_DNA-binding	ARID,G2-like,Response_reg,SNF2_N,trihelix
p5_sc00014.V1.gene835	p5_sc00014.V1.gene835	MYB	Myb_DNA-binding	ARID,Response_reg,SNF2_N
p5_sc00084.V1.gene170	p5_sc00084.V1.gene170	MYB-related	Myb_DNA-binding	ARID,G2-like,Response_reg,SNF2_N,trihelix
p5_sc00084.V1.gene170	p5_sc00084.V1.gene170	MYB	Myb_DNA-binding	ARID,Response_reg,SNF2_N
p5_sc00053.V1.gene74	p5_sc00053.V1.gene74	GRAS	GRAS	-
p5_sc00312.V1.gene100	p5_sc00312.V1.gene100	C2H2	zf-C2H2	PHD
p5_sc00007.V1.gene621	p5_sc00007.V1.gene621	NAC	NAM	-
p5_sc00033.V1.gene250	p5_sc00033.V1.gene250	WRKY	WRKY	-
p5_sc00039.V1.gene575	p5_sc00039.V1.gene575	bHLH	HLH	-
p5_sc00270.V1.gene71	p5_sc00270.V1.gene71	C2H2	zf-C2H2	PHD
p5_sc00044.V1.gene209	p5_sc00044.V1.gene209	WRKY	WRKY	-
p5_sc00064.V1.gene399	p5_sc00064.V1.gene399	Tify	tify	GATA
p5_sc00560.V1.gene11	p5_sc00560.V1.gene11	GRAS	GRAS	-
p5_sc00050.V1.gene200	p5_sc00050.V1.gene200	WRKY	WRKY	-
p5_sc00090.V1.gene313	p5_sc00090.V1.gene313	C2H2	zf-C2H2	PHD
p5_sc00043.V1.gene400	p5_sc00043.V1.gene400	AP2-EREBP	AP2	-
p5_sc00074.V1.gene133	p5_sc00074.V1.gene133	AP2-EREBP	AP2	-
p5_sc00013.V1.gene42	p5_sc00013.V1.gene42	Trihelix	trihelix	-
p5_sc00007.V1.gene129	p5_sc00007.V1.gene129	WRKY	WRKY	-
p5_sc00139.V1.gene155	p5_sc00139.V1.gene155	NAC	NAM	-
p5_sc00057.V1.gene285	p5_sc00057.V1.gene285	Tify	tify	GATA
p5_sc00202.V1.gene141	p5_sc00202.V1.gene141	AP2-EREBP	AP2	-
p5_sc00038.V1.gene49	p5_sc00038.V1.gene49	AP2-EREBP	AP2	-
p5_sc00003.V1.gene1112	p5_sc00003.V1.gene1112	WRKY	WRKY	-
p5_sc00183.V1.gene125	p5_sc00183.V1.gene125	NAC	NAM	-
p5_sc00002.V1.gene527	p5_sc00002.V1.gene527	AP2-EREBP	AP2	-
p5_sc00296.V1.gene6	p5_sc00296.V1.gene6	AP2-EREBP	AP2	-
p5_sc00050.V1.gene464	p5_sc00050.V1.gene464	CPP	TCR	-
p5_sc00001.V1.gene251	p5_sc00001.V1.gene251	bHLH	HLH	-
p5_sc00001.V1.gene2142	p5_sc00001.V1.gene2142	WRKY	WRKY	-
p5_sc00057.V1.gene488	p5_sc00057.V1.gene488	AP2-EREBP	AP2	-
p5_sc00003.V1.gene1167	p5_sc00003.V1.gene1167	AP2-EREBP	AP2	-
p5_sc00026.V1.gene68	p5_sc00026.V1.gene68	HSF	HSF_DNA-bind	-
p5_sc00016.V1.gene911	p5_sc00016.V1.gene911	C2C2-GATA	GATA	-
p5_sc00029.V1.gene77	p5_sc00029.V1.gene77	NAC	NAM	-
p5_sc00003.V1.gene53	p5_sc00003.V1.gene53	GRAS	GRAS	-
p5_sc00160.V1.gene175	p5_sc00160.V1.gene175	GRAS	GRAS	-
p5_sc00003.V1.gene507	p5_sc00003.V1.gene507	bHLH	HLH	-
p5_sc00003.V1.gene1468	p5_sc00003.V1.gene1468	MYB-related	Myb_DNA-binding	ARID,G2-like,Response_reg,SNF2_N,trihelix
p5_sc00003.V1.gene1468	p5_sc00003.V1.gene1468	MYB	Myb_DNA-binding	ARID,Response_reg,SNF2_N
p5_sc00012.V1.gene701	p5_sc00012.V1.gene701	Trihelix	trihelix	-
p5_sc00019.V1.gene578	p5_sc00019.V1.gene578	WRKY	WRKY	-
p5_sc00062.V1.gene270	p5_sc00062.V1.gene270	AP2-EREBP	AP2	-
p5_sc00003.V1.gene1440	p5_sc00003.V1.gene1440	NAC	NAM	-
p5_sc00001.V1.gene1293	p5_sc00001.V1.gene1293	WRKY	WRKY	-
p5_sc08775.V1.gene1	p5_sc08775.V1.gene1	NAC	NAM	-
p5_sc00003.V1.gene1526	p5_sc00003.V1.gene1526	zf-HD	ZF-HD_dimer	-
p5_sc00033.V1.gene398	p5_sc00033.V1.gene398	AP2-EREBP	AP2	-
p5_sc00135.V1.gene296	p5_sc00135.V1.gene296	Trihelix	trihelix	-
p5_sc00024.V1.gene194	p5_sc00024.V1.gene194	GRAS	GRAS	-
p5_sc00015.V1.gene713	p5_sc00015.V1.gene713	NAC	NAM	-
p5_sc00008.V1.gene1202	p5_sc00008.V1.gene1202	WRKY	WRKY	-
p5_sc12387.V1.gene1	p5_sc12387.V1.gene1	MYB-related	Myb_DNA-binding	ARID,G2-like,Response_reg,SNF2_N,trihelix
p5_sc12387.V1.gene1	p5_sc12387.V1.gene1	MYB	Myb_DNA-binding	ARID,Response_reg,SNF2_N
p5_sc00024.V1.gene28	p5_sc00024.V1.gene28	AP2-EREBP	AP2	-
p5_sc00012.V1.gene858	p5_sc00012.V1.gene858	ARF	Auxin_resp	-
p5_sc00198.V1.gene156	p5_sc00198.V1.gene156	C2H2	zf-C2H2	PHD
p5_sc00005.V1.gene1007	p5_sc00005.V1.gene1007	WRKY	WRKY	-
p5_sc00047.V1.gene523	p5_sc00047.V1.gene523	NAC	NAM	-
p5_sc00033.V1.gene515	p5_sc00033.V1.gene515	NAC	NAM	-
p5_sc00254.V1.gene13	p5_sc00254.V1.gene13	WRKY	WRKY	-
p5_sc00018.V1.gene433	p5_sc00018.V1.gene433	ABI3VP1	B3	AP2,Auxin_resp
p5_sc00153.V1.gene87	p5_sc00153.V1.gene87	C2C2-Dof	zf-Dof	-
p5_sc00003.V1.gene60	p5_sc00003.V1.gene60	C3H	zf-CCCH	PHD,SNF2_N,zf-C2H2
p5_sc00152.V1.gene120	p5_sc00152.V1.gene120	WRKY	WRKY	-
p5_sc00019.V1.gene300	p5_sc00019.V1.gene300	WRKY	WRKY	-
p5_sc00015.V1.gene732	p5_sc00015.V1.gene732	NAC	NAM	-
p5_sc00332.V1.gene44	p5_sc00332.V1.gene44	PLATZ	PLATZ	-
p5_sc00077.V1.gene442	p5_sc00077.V1.gene442	WRKY	WRKY	-
p5_sc01679.V1.gene8	p5_sc01679.V1.gene8	AP2-EREBP	AP2	-
p5_sc00001.V1.gene1997	p5_sc00001.V1.gene1997	VOZ	VOZ	-
p5_sc00007.V1.gene88	p5_sc00007.V1.gene88	AP2-EREBP	AP2	-
p5_sc00001.V1.gene2960	p5_sc00001.V1.gene2960	AP2-EREBP	AP2	-
p5_sc00033.V1.gene547	p5_sc00033.V1.gene547	C2C2-Dof	zf-Dof	-
p5_sc00003.V1.gene786	p5_sc00003.V1.gene786	AP2-EREBP	AP2	-
p5_sc00023.V1.gene383	p5_sc00023.V1.gene383	AP2-EREBP	AP2	-
p5_sc00060.V1.gene334	p5_sc00060.V1.gene334	WRKY	WRKY	-
p5_sc00151.V1.gene87	p5_sc00151.V1.gene87	WRKY	WRKY	-
p5_sc00003.V1.gene6	p5_sc00003.V1.gene6	MYB	Myb_DNA-binding	ARID,Response_reg,SNF2_N
p5_sc00003.V1.gene6	p5_sc00003.V1.gene6	G2-like	G2-like	Response_reg
p5_sc00028.V1.gene366	p5_sc00028.V1.gene366	bHLH	HLH	-
p5_sc00103.V1.gene302	p5_sc00103.V1.gene302	C2C2-Dof	zf-Dof	-
p5_sc00080.V1.gene397	p5_sc00080.V1.gene397	ARF	Auxin_resp	-
p5_sc00051.V1.gene451	p5_sc00051.V1.gene451	NAC	NAM	-
p5_sc00103.V1.gene104	p5_sc00103.V1.gene104	bHLH	HLH	-
p5_sc00003.V1.gene505	p5_sc00003.V1.gene505	C2H2	zf-C2H2	PHD
p5_sc00059.V1.gene379	p5_sc00059.V1.gene379	HSF	HSF_DNA-bind	-
p5_sc00045.V1.gene394	p5_sc00045.V1.gene394	NAC	NAM	-
p5_sc00173.V1.gene174	p5_sc00173.V1.gene174	SBP	SBP	-
p5_sc00002.V1.gene275	p5_sc00002.V1.gene275	bHLH	HLH	-
p5_sc00016.V1.gene71	p5_sc00016.V1.gene71	GRAS	GRAS	-
p5_sc00012.V1.gene1007	p5_sc00012.V1.gene1007	NAC	NAM	-
p5_sc00004.V1.gene618	p5_sc00004.V1.gene618	bHLH	HLH	-
p5_sc00155.V1.gene192	p5_sc00155.V1.gene192	LOB	DUF260	-
p5_sc00064.V1.gene237	p5_sc00064.V1.gene237	bHLH	HLH	-
p5_sc00073.V1.gene197	p5_sc00073.V1.gene197	NAC	NAM	-
p5_sc00017.V1.gene379	p5_sc00017.V1.gene379	MYB-related	Myb_DNA-binding	ARID,G2-like,Response_reg,SNF2_N,trihelix
p5_sc00017.V1.gene379	p5_sc00017.V1.gene379	MYB	Myb_DNA-binding	ARID,Response_reg,SNF2_N
p5_sc00044.V1.gene141	p5_sc00044.V1.gene141	WRKY	WRKY	-
p5_sc00112.V1.gene39	p5_sc00112.V1.gene39	MYB-related	Myb_DNA-binding	ARID,G2-like,Response_reg,SNF2_N,trihelix
p5_sc00112.V1.gene39	p5_sc00112.V1.gene39	MYB	Myb_DNA-binding	ARID,Response_reg,SNF2_N
p5_sc00025.V1.gene246	p5_sc00025.V1.gene246	C2C2-GATA	GATA	-
p5_sc00082.V1.gene327	p5_sc00082.V1.gene327	HSF	HSF_DNA-bind	-
p5_sc00135.V1.gene53	p5_sc00135.V1.gene53	MYB-related	Myb_DNA-binding	ARID,G2-like,Response_reg,SNF2_N,trihelix
p5_sc00135.V1.gene53	p5_sc00135.V1.gene53	MYB	Myb_DNA-binding	ARID,Response_reg,SNF2_N
p5_sc00020.V1.gene535	p5_sc00020.V1.gene535	PLATZ	PLATZ	-
p5_sc00050.V1.gene450	p5_sc00050.V1.gene450	MYB-related	Myb_DNA-binding	ARID,G2-like,Response_reg,SNF2_N,trihelix
p5_sc00050.V1.gene450	p5_sc00050.V1.gene450	MYB	Myb_DNA-binding	ARID,Response_reg,SNF2_N
p5_sc01575.V1.gene2	p5_sc01575.V1.gene2	C3H	zf-CCCH	PHD,SNF2_N,zf-C2H2
p5_sc00003.V1.gene416	p5_sc00003.V1.gene416	C2C2-Dof	zf-Dof	-
p5_sc00396.V1.gene22	p5_sc00396.V1.gene22	ARF	Auxin_resp	-
p5_sc00239.V1.gene108	p5_sc00239.V1.gene108	LOB	DUF260	-
p5_sc00314.V1.gene7	p5_sc00314.V1.gene7	C2C2-GATA	GATA	-
p5_sc00254.V1.gene57	p5_sc00254.V1.gene57	AP2-EREBP	AP2	-
p5_sc00074.V1.gene139	p5_sc00074.V1.gene139	WRKY	WRKY	-
p5_sc00073.V1.gene252	p5_sc00073.V1.gene252	MYB-related	Myb_DNA-binding	ARID,G2-like,Response_reg,SNF2_N,trihelix
p5_sc00073.V1.gene252	p5_sc00073.V1.gene252	MYB	Myb_DNA-binding	ARID,Response_reg,SNF2_N
p5_sc00018.V1.gene127	p5_sc00018.V1.gene127	HSF	HSF_DNA-bind	-
p5_sc00036.V1.gene41	p5_sc00036.V1.gene41	NAC	NAM	-
p5_sc00008.V1.gene530	p5_sc00008.V1.gene530	MYB-related	Myb_DNA-binding	ARID,G2-like,Response_reg,SNF2_N,trihelix
p5_sc00008.V1.gene530	p5_sc00008.V1.gene530	MYB	Myb_DNA-binding	ARID,Response_reg,SNF2_N
p5_sc00054.V1.gene49	p5_sc00054.V1.gene49	CAMTA	CG-1,IQ	-
p5_sc00054.V1.gene49	p5_sc00054.V1.gene49	TIG	TIG	-
p5_sc00018.V1.gene438	p5_sc00018.V1.gene438	bHLH	HLH	-
p5_sc00072.V1.gene456	p5_sc00072.V1.gene456	C2H2	zf-C2H2	PHD
p5_sc00118.V1.gene224	p5_sc00118.V1.gene224	C2H2	zf-C2H2	PHD
p5_sc00130.V1.gene79	p5_sc00130.V1.gene79	NAC	NAM	-
p5_sc00130.V1.gene79	p5_sc00130.V1.gene79	VOZ	VOZ	-
p5_sc32138.V1.gene1	p5_sc32138.V1.gene1	ARF	Auxin_resp	-
p5_sc00012.V1.gene980	p5_sc00012.V1.gene980	zf-HD	ZF-HD_dimer	-
p5_sc01791.V1.gene10	p5_sc01791.V1.gene10	C2H2	zf-C2H2	PHD
p5_sc00005.V1.gene255	p5_sc00005.V1.gene255	AP2-EREBP	AP2	-
p5_sc00017.V1.gene520	p5_sc00017.V1.gene520	NAC	NAM	-
p5_sc00012.V1.gene246	p5_sc00012.V1.gene246	HSF	HSF_DNA-bind	-
p5_sc00696.V1.gene31	p5_sc00696.V1.gene31	HSF	HSF_DNA-bind	-
p5_sc00423.V1.gene63	p5_sc00423.V1.gene63	MYB-related	Myb_DNA-binding	ARID,G2-like,Response_reg,SNF2_N,trihelix
p5_sc00423.V1.gene63	p5_sc00423.V1.gene63	MYB	Myb_DNA-binding	ARID,Response_reg,SNF2_N
p5_sc00018.V1.gene52	p5_sc00018.V1.gene52	HSF	HSF_DNA-bind	-
p5_sc00038.V1.gene151	p5_sc00038.V1.gene151	C2C2-Dof	zf-Dof	-
p5_sc00259.V1.gene81	p5_sc00259.V1.gene81	ULT	ULT	-
p5_sc00007.V1.gene649	p5_sc00007.V1.gene649	NAC	NAM	-
p5_sc00008.V1.gene172	p5_sc00008.V1.gene172	LOB	DUF260	-
p5_sc00422.V1.gene50	p5_sc00422.V1.gene50	AP2-EREBP	AP2	-
p5_sc00002.V1.gene1427	p5_sc00002.V1.gene1427	BBR/BPC	GAGA_bind	-
p5_sc00001.V1.gene1871	p5_sc00001.V1.gene1871	RWP-RK	RWP-RK	-
p5_sc00173.V1.gene165	p5_sc00173.V1.gene165	SBP	SBP	-
p5_sc00001.V1.gene1872	p5_sc00001.V1.gene1872	RWP-RK	RWP-RK	-
p5_sc00120.V1.gene73	p5_sc00120.V1.gene73	TUB	Tub	-
p5_sc00002.V1.gene930	p5_sc00002.V1.gene930	C2C2-GATA	GATA	-
p5_sc00020.V1.gene283	p5_sc00020.V1.gene283	BSD	BSD	-
p5_sc00020.V1.gene383	p5_sc00020.V1.gene383	WRKY	WRKY	-
p5_sc00144.V1.gene198	p5_sc00144.V1.gene198	SBP	SBP	-
p5_sc00001.V1.gene855	p5_sc00001.V1.gene855	Trihelix	trihelix	-
p5_sc00213.V1.gene106	p5_sc00213.V1.gene106	VOZ	VOZ	-
p5_sc00004.V1.gene1054	p5_sc00004.V1.gene1054	Tify	tify	GATA
p5_sc00182.V1.gene121	p5_sc00182.V1.gene121	E2F-DP	E2F_TDP	-
p5_sc00035.V1.gene650	p5_sc00035.V1.gene650	Tify	tify	GATA
p5_sc00008.V1.gene506	p5_sc00008.V1.gene506	AP2-EREBP	AP2	-
p5_sc00126.V1.gene190	p5_sc00126.V1.gene190	WRKY	WRKY	-
p5_sc00048.V1.gene140	p5_sc00048.V1.gene140	MYB	Myb_DNA-binding	ARID,Response_reg,SNF2_N
p5_sc00048.V1.gene140	p5_sc00048.V1.gene140	G2-like	G2-like	Response_reg
p5_sc00070.V1.gene475	p5_sc00070.V1.gene475	C3H	zf-CCCH	PHD,SNF2_N,zf-C2H2
p5_sc00210.V1.gene35	p5_sc00210.V1.gene35	MYB	Myb_DNA-binding	ARID,Response_reg,SNF2_N
p5_sc00210.V1.gene35	p5_sc00210.V1.gene35	G2-like	G2-like	Response_reg
p5_sc00048.V1.gene154	p5_sc00048.V1.gene154	bHLH	HLH	-
p5_sc00012.V1.gene90	p5_sc00012.V1.gene90	Trihelix	trihelix	-
p5_sc00033.V1.gene42	p5_sc00033.V1.gene42	MYB-related	Myb_DNA-binding	ARID,G2-like,Response_reg,SNF2_N,trihelix
p5_sc00033.V1.gene42	p5_sc00033.V1.gene42	MYB	Myb_DNA-binding	ARID,Response_reg,SNF2_N
p5_sc00023.V1.gene392	p5_sc00023.V1.gene392	AP2-EREBP	AP2	-
p5_sc00033.V1.gene690	p5_sc00033.V1.gene690	WRKY	WRKY	-
p5_sc00060.V1.gene228	p5_sc00060.V1.gene228	TAZ	zf-TAZ	PHD
p5_sc00031.V1.gene739	p5_sc00031.V1.gene739	MYB	Myb_DNA-binding	ARID,Response_reg,SNF2_N
p5_sc00031.V1.gene739	p5_sc00031.V1.gene739	G2-like	G2-like	Response_reg
p5_sc00007.V1.gene711	p5_sc00007.V1.gene711	C2C2-Dof	zf-Dof	-
p5_sc00099.V1.gene110	p5_sc00099.V1.gene110	GRAS	GRAS	-
p5_sc00028.V1.gene245	p5_sc00028.V1.gene245	C2H2	zf-C2H2	PHD
p5_sc00003.V1.gene114	p5_sc00003.V1.gene114	MYB-related	Myb_DNA-binding	ARID,G2-like,Response_reg,SNF2_N,trihelix
p5_sc00003.V1.gene114	p5_sc00003.V1.gene114	MYB	Myb_DNA-binding	ARID,Response_reg,SNF2_N
p5_sc00360.V1.gene42	p5_sc00360.V1.gene42	ABI3VP1	B3	AP2,Auxin_resp
p5_sc00076.V1.gene15	p5_sc00076.V1.gene15	C2C2-GATA	GATA	-
p5_sc00011.V1.gene667	p5_sc00011.V1.gene667	AP2-EREBP	AP2	-
p5_sc00059.V1.gene376	p5_sc00059.V1.gene376	BES1	DUF822	-
p5_sc00398.V1.gene53	p5_sc00398.V1.gene53	BES1	DUF822	-
p5_sc00223.V1.gene75	p5_sc00223.V1.gene75	C2H2	zf-C2H2	PHD
p5_sc00007.V1.gene944	p5_sc00007.V1.gene944	WRKY	WRKY	-
p5_sc00080.V1.gene325	p5_sc00080.V1.gene325	TUB	Tub	-
p5_sc01029.V1.gene2	p5_sc01029.V1.gene2	MYB	Myb_DNA-binding	ARID,Response_reg,SNF2_N
p5_sc01029.V1.gene2	p5_sc01029.V1.gene2	Trihelix	trihelix	-
p5_sc00013.V1.gene644	p5_sc00013.V1.gene644	bHLH	HLH	-
p5_sc00012.V1.gene890	p5_sc00012.V1.gene890	C2H2	zf-C2H2	PHD
p5_sc00120.V1.gene80	p5_sc00120.V1.gene80	Trihelix	trihelix	-
p5_sc00010.V1.gene36	p5_sc00010.V1.gene36	GeBP	DUF573	-
p5_sc00420.V1.gene53	p5_sc00420.V1.gene53	MYB	Myb_DNA-binding	ARID,Response_reg,SNF2_N
p5_sc00420.V1.gene53	p5_sc00420.V1.gene53	G2-like	G2-like	Response_reg
p5_sc00049.V1.gene228	p5_sc00049.V1.gene228	AP2-EREBP	AP2	-
p5_sc00024.V1.gene274	p5_sc00024.V1.gene274	HSF	HSF_DNA-bind	-
p5_sc00456.V1.gene29	p5_sc00456.V1.gene29	NAC	NAM	-
p5_sc00121.V1.gene174	p5_sc00121.V1.gene174	MYB-related	Myb_DNA-binding	ARID,G2-like,Response_reg,SNF2_N,trihelix
p5_sc00121.V1.gene174	p5_sc00121.V1.gene174	MYB	Myb_DNA-binding	ARID,Response_reg,SNF2_N
p5_sc00057.V1.gene394	p5_sc00057.V1.gene394	ABI3VP1	B3	AP2,Auxin_resp
p5_sc00029.V1.gene43	p5_sc00029.V1.gene43	FAR1	FAR1	-
p5_sc00080.V1.gene321	p5_sc00080.V1.gene321	Trihelix	trihelix	-
p5_sc00020.V1.gene680	p5_sc00020.V1.gene680	Trihelix	trihelix	-
p5_sc00034.V1.gene655	p5_sc00034.V1.gene655	Trihelix	trihelix	-
p5_sc00273.V1.gene148	p5_sc00273.V1.gene148	C2H2	zf-C2H2	PHD
p5_sc00002.V1.gene1643	p5_sc00002.V1.gene1643	GRAS	GRAS	-
p5_sc00145.V1.gene9	p5_sc00145.V1.gene9	WRKY	WRKY	-
p5_sc00046.V1.gene503	p5_sc00046.V1.gene503	ARF	Auxin_resp	-
p5_sc00033.V1.gene153	p5_sc00033.V1.gene153	Trihelix	trihelix	-
p5_sc00037.V1.gene665	p5_sc00037.V1.gene665	bHLH	HLH	-
p5_sc00037.V1.gene40	p5_sc00037.V1.gene40	E2F-DP	E2F_TDP	-
p5_sc00026.V1.gene149	p5_sc00026.V1.gene149	Alfin-like	Alfin-like	DDT,Homeobox,JmjC,JmjN
p5_sc00004.V1.gene198	p5_sc00004.V1.gene198	SBP	SBP	-
p5_sc00013.V1.gene514	p5_sc00013.V1.gene514	NAC	NAM	-
p5_sc00240.V1.gene98	p5_sc00240.V1.gene98	GRAS	GRAS	-
p5_sc00133.V1.gene161	p5_sc00133.V1.gene161	Alfin-like	Alfin-like	DDT,Homeobox,JmjC,JmjN
p5_sc00363.V1.gene34	p5_sc00363.V1.gene34	WRKY	WRKY	-
p5_sc00012.V1.gene728	p5_sc00012.V1.gene728	TUB	Tub	-
p5_sc00667.V1.gene5	p5_sc00667.V1.gene5	RWP-RK	RWP-RK	-
p5_sc00001.V1.gene2949	p5_sc00001.V1.gene2949	MYB	Myb_DNA-binding	ARID,Response_reg,SNF2_N
p5_sc00001.V1.gene2949	p5_sc00001.V1.gene2949	G2-like	G2-like	Response_reg
p5_sc00025.V1.gene490	p5_sc00025.V1.gene490	SBP	SBP	-
p5_sc00020.V1.gene456	p5_sc00020.V1.gene456	SBP	SBP	-
p5_sc00004.V1.gene226	p5_sc00004.V1.gene226	PLATZ	PLATZ	-
p5_sc00450.V1.gene43	p5_sc00450.V1.gene43	AP2-EREBP	AP2	-
p5_sc00002.V1.gene581	p5_sc00002.V1.gene581	MYB-related	Myb_DNA-binding	ARID,G2-like,Response_reg,SNF2_N,trihelix
p5_sc00002.V1.gene581	p5_sc00002.V1.gene581	MYB	Myb_DNA-binding	ARID,Response_reg,SNF2_N
p5_sc00200.V1.gene199	p5_sc00200.V1.gene199	MYB-related	Myb_DNA-binding	ARID,G2-like,Response_reg,SNF2_N,trihelix
p5_sc00200.V1.gene199	p5_sc00200.V1.gene199	MYB	Myb_DNA-binding	ARID,Response_reg,SNF2_N
p5_sc00094.V1.gene306	p5_sc00094.V1.gene306	MYB-related	Myb_DNA-binding	ARID,G2-like,Response_reg,SNF2_N,trihelix
p5_sc00094.V1.gene306	p5_sc00094.V1.gene306	MYB	Myb_DNA-binding	ARID,Response_reg,SNF2_N
p5_sc00016.V1.gene306	p5_sc00016.V1.gene306	BBR/BPC	GAGA_bind	-
p5_sc00083.V1.gene250	p5_sc00083.V1.gene250	MYB	Myb_DNA-binding	ARID,Response_reg,SNF2_N
p5_sc00083.V1.gene250	p5_sc00083.V1.gene250	G2-like	G2-like	Response_reg
p5_sc00002.V1.gene290	p5_sc00002.V1.gene290	PLATZ	PLATZ	-
p5_sc00033.V1.gene600	p5_sc00033.V1.gene600	CAMTA	CG-1,IQ	-
p5_sc00096.V1.gene103	p5_sc00096.V1.gene103	C3H	zf-CCCH	PHD,SNF2_N,zf-C2H2
p5_sc00288.V1.gene17	p5_sc00288.V1.gene17	MYB-related	Myb_DNA-binding	ARID,G2-like,Response_reg,SNF2_N,trihelix
p5_sc00288.V1.gene17	p5_sc00288.V1.gene17	MYB	Myb_DNA-binding	ARID,Response_reg,SNF2_N
p5_sc00036.V1.gene25	p5_sc00036.V1.gene25	mTERF	mTERF	-
p5_sc00002.V1.gene1134	p5_sc00002.V1.gene1134	HSF	HSF_DNA-bind	-
p5_sc00103.V1.gene29	p5_sc00103.V1.gene29	C3H	zf-CCCH	PHD,SNF2_N,zf-C2H2
p5_sc00058.V1.gene360	p5_sc00058.V1.gene360	MYB	Myb_DNA-binding	ARID,Response_reg,SNF2_N
p5_sc00058.V1.gene360	p5_sc00058.V1.gene360	G2-like	G2-like	Response_reg
p5_sc00123.V1.gene297	p5_sc00123.V1.gene297	GRAS	GRAS	-
p5_sc00036.V1.gene14	p5_sc00036.V1.gene14	C2C2-Dof	zf-Dof	-
p5_sc00122.V1.gene232	p5_sc00122.V1.gene232	MYB-related	Myb_DNA-binding	ARID,G2-like,Response_reg,SNF2_N,trihelix
p5_sc00122.V1.gene232	p5_sc00122.V1.gene232	MYB	Myb_DNA-binding	ARID,Response_reg,SNF2_N
p5_sc00111.V1.gene280	p5_sc00111.V1.gene280	FHA	FHA	-
p5_sc00045.V1.gene359	p5_sc00045.V1.gene359	C2C2-GATA	GATA	-
p5_sc00021.V1.gene286	p5_sc00021.V1.gene286	MYB-related	Myb_DNA-binding	ARID,G2-like,Response_reg,SNF2_N,trihelix
p5_sc00021.V1.gene286	p5_sc00021.V1.gene286	MYB	Myb_DNA-binding	ARID,Response_reg,SNF2_N
p5_sc00037.V1.gene71	p5_sc00037.V1.gene71	AP2-EREBP	AP2	-
p5_sc10884.V1.gene1	p5_sc10884.V1.gene1	MYB-related	Myb_DNA-binding	ARID,G2-like,Response_reg,SNF2_N,trihelix
p5_sc10884.V1.gene1	p5_sc10884.V1.gene1	MYB	Myb_DNA-binding	ARID,Response_reg,SNF2_N
p5_sc00310.V1.gene88	p5_sc00310.V1.gene88	ABI3VP1	B3	AP2,Auxin_resp
p5_sc00090.V1.gene81	p5_sc00090.V1.gene81	LIM	LIM	-
p5_sc00002.V1.gene1494	p5_sc00002.V1.gene1494	OFP	Ovate	-
p5_sc00025.V1.gene367	p5_sc00025.V1.gene367	WRKY	WRKY	-
p5_sc00036.V1.gene251	p5_sc00036.V1.gene251	MYB-related	Myb_DNA-binding	ARID,G2-like,Response_reg,SNF2_N,trihelix
p5_sc00036.V1.gene251	p5_sc00036.V1.gene251	MYB	Myb_DNA-binding	ARID,Response_reg,SNF2_N
p5_sc00057.V1.gene415	p5_sc00057.V1.gene415	Trihelix	trihelix	-
p5_sc00035.V1.gene316	p5_sc00035.V1.gene316	MYB-related	Myb_DNA-binding	ARID,G2-like,Response_reg,SNF2_N,trihelix
p5_sc00035.V1.gene316	p5_sc00035.V1.gene316	MYB	Myb_DNA-binding	ARID,Response_reg,SNF2_N
p5_sc00061.V1.gene28	p5_sc00061.V1.gene28	bZIP	bZIP_1,bZIP_2,bZIP_Maf	HLH
p5_sc00032.V1.gene222	p5_sc00032.V1.gene222	SRS	DUF702	-
p5_sc00310.V1.gene75	p5_sc00310.V1.gene75	C2C2-GATA	GATA	-
p5_sc00291.V1.gene107	p5_sc00291.V1.gene107	mTERF	mTERF	-
p5_sc00017.V1.gene512	p5_sc00017.V1.gene512	C2H2	zf-C2H2	PHD
p5_sc00002.V1.gene1701	p5_sc00002.V1.gene1701	bHLH	HLH	-
p5_sc01074.V1.gene13	p5_sc01074.V1.gene13	NAC	NAM	-
p5_sc00049.V1.gene32	p5_sc00049.V1.gene32	zf-HD	ZF-HD_dimer	-
p5_sc00116.V1.gene78	p5_sc00116.V1.gene78	MYB-related	Myb_DNA-binding	ARID,G2-like,Response_reg,SNF2_N,trihelix
p5_sc00116.V1.gene78	p5_sc00116.V1.gene78	MYB	Myb_DNA-binding	ARID,Response_reg,SNF2_N
p5_sc00063.V1.gene86	p5_sc00063.V1.gene86	zf-HD	ZF-HD_dimer	-
p5_sc00006.V1.gene973	p5_sc00006.V1.gene973	zf-HD	ZF-HD_dimer	-
p5_sc00334.V1.gene56	p5_sc00334.V1.gene56	C2C2-GATA	GATA	-
p5_sc00017.V1.gene467	p5_sc00017.V1.gene467	PLATZ	PLATZ	-
p5_sc00023.V1.gene190	p5_sc00023.V1.gene190	C2C2-GATA	GATA	-
p5_sc00030.V1.gene286	p5_sc00030.V1.gene286	LIM	LIM	-
p5_sc00254.V1.gene127	p5_sc00254.V1.gene127	TCP	TCP	-
p5_sc00035.V1.gene215	p5_sc00035.V1.gene215	zf-HD	ZF-HD_dimer	-
p5_sc00034.V1.gene345	p5_sc00034.V1.gene345	zf-HD	ZF-HD_dimer	-
p5_sc00035.V1.gene394	p5_sc00035.V1.gene394	MYB-related	Myb_DNA-binding	ARID,G2-like,Response_reg,SNF2_N,trihelix
p5_sc00035.V1.gene394	p5_sc00035.V1.gene394	MYB	Myb_DNA-binding	ARID,Response_reg,SNF2_N
p5_sc00149.V1.gene29	p5_sc00149.V1.gene29	zf-HD	ZF-HD_dimer	-
p5_sc00022.V1.gene503	p5_sc00022.V1.gene503	Trihelix	trihelix	-
p5_sc00003.V1.gene1391	p5_sc00003.V1.gene1391	C3H	zf-CCCH	PHD,SNF2_N,zf-C2H2
p5_sc00072.V1.gene297	p5_sc00072.V1.gene297	GRAS	GRAS	-
p5_sc00059.V1.gene198	p5_sc00059.V1.gene198	C2C2-GATA	GATA	-
p5_sc00090.V1.gene129	p5_sc00090.V1.gene129	GRAS	GRAS	-
p5_sc00087.V1.gene344	p5_sc00087.V1.gene344	C2C2-Dof	zf-Dof	-
p5_sc00004.V1.gene239	p5_sc00004.V1.gene239	mTERF	mTERF	-
p5_sc00119.V1.gene107	p5_sc00119.V1.gene107	MYB	Myb_DNA-binding	ARID,Response_reg,SNF2_N
p5_sc00119.V1.gene107	p5_sc00119.V1.gene107	G2-like	G2-like	Response_reg
p5_sc00034.V1.gene386	p5_sc00034.V1.gene386	NAC	NAM	-
p5_sc00143.V1.gene119	p5_sc00143.V1.gene119	mTERF	mTERF	-
p5_sc01673.V1.gene11	p5_sc01673.V1.gene11	MYB	Myb_DNA-binding	ARID,Response_reg,SNF2_N
p5_sc01673.V1.gene11	p5_sc01673.V1.gene11	G2-like	G2-like	Response_reg
p5_sc00001.V1.gene208	p5_sc00001.V1.gene208	C2C2-GATA	GATA	-
p5_sc00189.V1.gene146	p5_sc00189.V1.gene146	GRAS	GRAS	-
p5_sc00265.V1.gene14	p5_sc00265.V1.gene14	MYB	Myb_DNA-binding	ARID,Response_reg,SNF2_N
p5_sc00265.V1.gene14	p5_sc00265.V1.gene14	G2-like	G2-like	Response_reg
p5_sc00045.V1.gene526	p5_sc00045.V1.gene526	TCP	TCP	-
p5_sc00105.V1.gene14	p5_sc00105.V1.gene14	GeBP	DUF573	-
p5_sc00105.V1.gene14	p5_sc00105.V1.gene14	Trihelix	trihelix	-
p5_sc09224.V1.gene1	p5_sc09224.V1.gene1	C2H2	zf-C2H2	PHD
p5_sc00136.V1.gene48	p5_sc00136.V1.gene48	C2C2-GATA	GATA	-
p5_sc00126.V1.gene155	p5_sc00126.V1.gene155	AP2-EREBP	AP2	-
p5_sc00039.V1.gene540	p5_sc00039.V1.gene540	C2C2-GATA	GATA	-
p5_sc00036.V1.gene481	p5_sc00036.V1.gene481	bHLH	HLH	-
p5_sc00391.V1.gene60	p5_sc00391.V1.gene60	C3H	zf-CCCH	PHD,SNF2_N,zf-C2H2
p5_sc00163.V1.gene84	p5_sc00163.V1.gene84	TCP	TCP	-
p5_sc00077.V1.gene90	p5_sc00077.V1.gene90	SBP	SBP	-
p5_sc00096.V1.gene220	p5_sc00096.V1.gene220	bHLH	HLH	-
p5_sc00064.V1.gene350	p5_sc00064.V1.gene350	Trihelix	trihelix	-
p5_sc00008.V1.gene651	p5_sc00008.V1.gene651	ABI3VP1	B3	AP2,Auxin_resp
p5_sc00208.V1.gene97	p5_sc00208.V1.gene97	bHLH	HLH	-
p5_sc00014.V1.gene81	p5_sc00014.V1.gene81	C3H	zf-CCCH	PHD,SNF2_N,zf-C2H2
p5_sc00111.V1.gene65	p5_sc00111.V1.gene65	C2C2-Dof	zf-Dof	-
p5_sc00019.V1.gene267	p5_sc00019.V1.gene267	bHLH	HLH	-
p5_sc00278.V1.gene60	p5_sc00278.V1.gene60	mTERF	mTERF	-
p5_sc00002.V1.gene357	p5_sc00002.V1.gene357	NAC	NAM	-
p5_sc00002.V1.gene693	p5_sc00002.V1.gene693	bHLH	HLH	-
p5_sc00004.V1.gene60	p5_sc00004.V1.gene60	bHLH	HLH	-
p5_sc00036.V1.gene528	p5_sc00036.V1.gene528	zf-HD	ZF-HD_dimer	-
p5_sc00019.V1.gene628	p5_sc00019.V1.gene628	C2C2-GATA	GATA	-
p5_sc00013.V1.gene487	p5_sc00013.V1.gene487	MYB-related	Myb_DNA-binding	ARID,G2-like,Response_reg,SNF2_N,trihelix
p5_sc00013.V1.gene487	p5_sc00013.V1.gene487	MYB	Myb_DNA-binding	ARID,Response_reg,SNF2_N
p5_sc00270.V1.gene100	p5_sc00270.V1.gene100	C2H2	zf-C2H2	PHD
p5_sc00131.V1.gene174	p5_sc00131.V1.gene174	mTERF	mTERF	-
p5_sc00023.V1.gene447	p5_sc00023.V1.gene447	MYB-related	Myb_DNA-binding	ARID,G2-like,Response_reg,SNF2_N,trihelix
p5_sc00023.V1.gene447	p5_sc00023.V1.gene447	MYB	Myb_DNA-binding	ARID,Response_reg,SNF2_N
p5_sc00030.V1.gene575	p5_sc00030.V1.gene575	mTERF	mTERF	-
p5_sc00360.V1.gene81	p5_sc00360.V1.gene81	MYB-related	Myb_DNA-binding	ARID,G2-like,Response_reg,SNF2_N,trihelix
p5_sc00360.V1.gene81	p5_sc00360.V1.gene81	MYB	Myb_DNA-binding	ARID,Response_reg,SNF2_N
p5_sc00364.V1.gene54	p5_sc00364.V1.gene54	bHLH	HLH	-
p5_sc00035.V1.gene12	p5_sc00035.V1.gene12	mTERF	mTERF	-
p5_sc00066.V1.gene446	p5_sc00066.V1.gene446	BBR/BPC	GAGA_bind	-
p5_sc00005.V1.gene779	p5_sc00005.V1.gene779	C2C2-CO-like	CCT,zf-B_box	GATA,PLATZ
p5_sc00291.V1.gene113	p5_sc00291.V1.gene113	mTERF	mTERF	-
p5_sc00198.V1.gene189	p5_sc00198.V1.gene189	MYB	Myb_DNA-binding	ARID,Response_reg,SNF2_N
p5_sc00198.V1.gene189	p5_sc00198.V1.gene189	G2-like	G2-like	Response_reg
p5_sc00028.V1.gene617	p5_sc00028.V1.gene617	RWP-RK	RWP-RK	-
p5_sc00044.V1.gene238	p5_sc00044.V1.gene238	bHLH	HLH	-
p5_sc00084.V1.gene327	p5_sc00084.V1.gene327	MYB-related	Myb_DNA-binding	ARID,G2-like,Response_reg,SNF2_N,trihelix
p5_sc00084.V1.gene327	p5_sc00084.V1.gene327	MYB	Myb_DNA-binding	ARID,Response_reg,SNF2_N
p5_sc00060.V1.gene254	p5_sc00060.V1.gene254	RWP-RK	RWP-RK	-
p5_sc00555.V1.gene3	p5_sc00555.V1.gene3	ABI3VP1	B3	AP2,Auxin_resp
p5_sc00065.V1.gene141	p5_sc00065.V1.gene141	MYB	Myb_DNA-binding	ARID,Response_reg,SNF2_N
p5_sc00065.V1.gene141	p5_sc00065.V1.gene141	G2-like	G2-like	Response_reg
p5_sc03204.V1.gene2	p5_sc03204.V1.gene2	bHLH	HLH	-
p5_sc00077.V1.gene347	p5_sc00077.V1.gene347	C2C2-GATA	GATA	-
p5_sc00011.V1.gene163	p5_sc00011.V1.gene163	TCP	TCP	-
p5_sc00019.V1.gene201	p5_sc00019.V1.gene201	HB	Homeobox,KNOX1,KNOX2	-
p5_sc00136.V1.gene49	p5_sc00136.V1.gene49	Tify	tify	GATA
p5_sc00019.V1.gene7	p5_sc00019.V1.gene7	MYB	Myb_DNA-binding	ARID,Response_reg,SNF2_N
p5_sc00019.V1.gene7	p5_sc00019.V1.gene7	G2-like	G2-like	Response_reg
p5_sc00151.V1.gene190	p5_sc00151.V1.gene190	TCP	TCP	-
p5_sc00058.V1.gene432	p5_sc00058.V1.gene432	C2C2-CO-like	CCT,zf-B_box	GATA,PLATZ
p5_sc00075.V1.gene90	p5_sc00075.V1.gene90	BBR/BPC	GAGA_bind	-
p5_sc00012.V1.gene879	p5_sc00012.V1.gene879	MYB-related	Myb_DNA-binding	ARID,G2-like,Response_reg,SNF2_N,trihelix
p5_sc00012.V1.gene879	p5_sc00012.V1.gene879	MYB	Myb_DNA-binding	ARID,Response_reg,SNF2_N
p5_sc00028.V1.gene618	p5_sc00028.V1.gene618	RWP-RK	RWP-RK	-
p5_sc00065.V1.gene42	p5_sc00065.V1.gene42	AP2-EREBP	AP2	-
p5_sc00054.V1.gene330	p5_sc00054.V1.gene330	mTERF	mTERF	-
p5_sc00097.V1.gene230	p5_sc00097.V1.gene230	FAR1	FAR1	-
p5_sc00016.V1.gene843	p5_sc00016.V1.gene843	MYB	Myb_DNA-binding	ARID,Response_reg,SNF2_N
p5_sc00016.V1.gene843	p5_sc00016.V1.gene843	Trihelix	trihelix	-
p5_sc00246.V1.gene104	p5_sc00246.V1.gene104	bHLH	HLH	-
p5_sc00023.V1.gene677	p5_sc00023.V1.gene677	MYB	Myb_DNA-binding	ARID,Response_reg,SNF2_N
p5_sc00023.V1.gene677	p5_sc00023.V1.gene677	G2-like	G2-like	Response_reg
p5_sc00067.V1.gene261	p5_sc00067.V1.gene261	HRT	HRT	-
p5_sc03084.V1.gene4	p5_sc03084.V1.gene4	Sigma70-like	Sigma70_r2,Sigma70_r3,Sigma70_r4	-
p5_sc00081.V1.gene148	p5_sc00081.V1.gene148	GRF	QLQ,WRC	-
p5_sc00220.V1.gene103	p5_sc00220.V1.gene103	bZIP	bZIP_1,bZIP_2,bZIP_Maf	HLH
p5_sc00003.V1.gene1472	p5_sc00003.V1.gene1472	FHA	FHA	-
p5_sc00071.V1.gene351	p5_sc00071.V1.gene351	ARF	Auxin_resp	-
p5_sc00011.V1.gene825	p5_sc00011.V1.gene825	bZIP	bZIP_1,bZIP_2,bZIP_Maf	HLH
p5_sc00001.V1.gene1910	p5_sc00001.V1.gene1910	MYB	Myb_DNA-binding	ARID,Response_reg,SNF2_N
p5_sc00001.V1.gene1910	p5_sc00001.V1.gene1910	G2-like	G2-like	Response_reg
p5_sc00051.V1.gene176	p5_sc00051.V1.gene176	NAC	NAM	-
p5_sc00052.V1.gene189	p5_sc00052.V1.gene189	TCP	TCP	-
p5_sc00019.V1.gene604	p5_sc00019.V1.gene604	C3H	zf-CCCH	PHD,SNF2_N,zf-C2H2
p5_sc00018.V1.gene348	p5_sc00018.V1.gene348	AP2-EREBP	AP2	-
p5_sc00261.V1.gene42	p5_sc00261.V1.gene42	TCP	TCP	-
p5_sc00223.V1.gene104	p5_sc00223.V1.gene104	GRAS	GRAS	-
p5_sc00077.V1.gene406	p5_sc00077.V1.gene406	C3H	zf-CCCH	PHD,SNF2_N,zf-C2H2
p5_sc00106.V1.gene175	p5_sc00106.V1.gene175	GRAS	GRAS	-
p5_sc00535.V1.gene8	p5_sc00535.V1.gene8	BES1	DUF822	-
p5_sc00020.V1.gene255	p5_sc00020.V1.gene255	C2C2-CO-like	CCT,zf-B_box	GATA,PLATZ
p5_sc00028.V1.gene189	p5_sc00028.V1.gene189	WRKY	WRKY	-
p5_sc00023.V1.gene169	p5_sc00023.V1.gene169	bHLH	HLH	-
p5_sc00247.V1.gene85	p5_sc00247.V1.gene85	MYB-related	Myb_DNA-binding	ARID,G2-like,Response_reg,SNF2_N,trihelix
p5_sc00247.V1.gene85	p5_sc00247.V1.gene85	MYB	Myb_DNA-binding	ARID,Response_reg,SNF2_N
p5_sc00023.V1.gene94	p5_sc00023.V1.gene94	GRAS	GRAS	-
p5_sc00010.V1.gene192	p5_sc00010.V1.gene192	ARF	Auxin_resp	-
p5_sc00114.V1.gene178	p5_sc00114.V1.gene178	TCP	TCP	-
p5_sc00087.V1.gene350	p5_sc00087.V1.gene350	BSD	BSD	-
p5_sc00031.V1.gene629	p5_sc00031.V1.gene629	GRAS	GRAS	-
p5_sc00002.V1.gene751	p5_sc00002.V1.gene751	GRAS	GRAS	-
p5_sc00254.V1.gene87	p5_sc00254.V1.gene87	ARF	Auxin_resp	-
p5_sc00097.V1.gene289	p5_sc00097.V1.gene289	Sigma70-like	Sigma70_r2,Sigma70_r3,Sigma70_r4	-
p5_sc00084.V1.gene229	p5_sc00084.V1.gene229	MYB-related	Myb_DNA-binding	ARID,G2-like,Response_reg,SNF2_N,trihelix
p5_sc00084.V1.gene229	p5_sc00084.V1.gene229	MYB	Myb_DNA-binding	ARID,Response_reg,SNF2_N
p5_sc00003.V1.gene523	p5_sc00003.V1.gene523	Alfin-like	Alfin-like	DDT,Homeobox,JmjC,JmjN
p5_sc00095.V1.gene4	p5_sc00095.V1.gene4	TCP	TCP	-
p5_sc00049.V1.gene330	p5_sc00049.V1.gene330	Trihelix	trihelix	-
p5_sc00053.V1.gene200	p5_sc00053.V1.gene200	TCP	TCP	-
p5_sc00026.V1.gene195	p5_sc00026.V1.gene195	mTERF	mTERF	-
p5_sc00106.V1.gene115	p5_sc00106.V1.gene115	BES1	DUF822	-
p5_sc00122.V1.gene238	p5_sc00122.V1.gene238	Trihelix	trihelix	-
p5_sc00077.V1.gene185	p5_sc00077.V1.gene185	ABI3VP1	B3	AP2,Auxin_resp
p5_sc00121.V1.gene262	p5_sc00121.V1.gene262	AP2-EREBP	AP2	-
p5_sc00011.V1.gene826	p5_sc00011.V1.gene826	FHA	FHA	-
p5_sc00017.V1.gene108	p5_sc00017.V1.gene108	C2H2	zf-C2H2	PHD

## Sheet: TE-0-VS-TE-5.TFCodingGene
Gene ID	Transcript ID	TF family	Included Domain	Excluded Domain
p5_sc00270.V1.gene71	p5_sc00270.V1.gene71	C2H2	zf-C2H2	PHD
p5_sc00090.V1.gene313	p5_sc00090.V1.gene313	C2H2	zf-C2H2	PHD
p5_sc00467.V1.gene47	p5_sc00467.V1.gene47	Tify	tify	GATA
p5_sc00074.V1.gene133	p5_sc00074.V1.gene133	AP2-EREBP	AP2	-
p5_sc18054.V1.gene1	p5_sc18054.V1.gene1	AP2-EREBP	AP2	-
p5_sc00003.V1.gene1112	p5_sc00003.V1.gene1112	WRKY	WRKY	-
p5_sc00120.V1.gene24	p5_sc00120.V1.gene24	AP2-EREBP	AP2	-
p5_sc00028.V1.gene366	p5_sc00028.V1.gene366	bHLH	HLH	-
p5_sc00069.V1.gene147	p5_sc00069.V1.gene147	MYB	Myb_DNA-binding	ARID,Response_reg,SNF2_N
p5_sc00069.V1.gene147	p5_sc00069.V1.gene147	G2-like	G2-like	Response_reg
p5_sc00045.V1.gene5	p5_sc00045.V1.gene5	AP2-EREBP	AP2	-
p5_sc00001.V1.gene1292	p5_sc00001.V1.gene1292	WRKY	WRKY	-
p5_sc00033.V1.gene504	p5_sc00033.V1.gene504	NAC	NAM	-
p5_sc00004.V1.gene535	p5_sc00004.V1.gene535	MADS	SRF-TF	-
p5_sc00239.V1.gene22	p5_sc00239.V1.gene22	C2H2	zf-C2H2	PHD
p5_sc00099.V1.gene78	p5_sc00099.V1.gene78	MYB	Myb_DNA-binding	ARID,Response_reg,SNF2_N
p5_sc00099.V1.gene78	p5_sc00099.V1.gene78	G2-like	G2-like	Response_reg
p5_sc00183.V1.gene125	p5_sc00183.V1.gene125	NAC	NAM	-
p5_sc00085.V1.gene297	p5_sc00085.V1.gene297	AP2-EREBP	AP2	-
p5_sc00007.V1.gene639	p5_sc00007.V1.gene639	NAC	NAM	-
p5_sc00007.V1.gene351	p5_sc00007.V1.gene351	WRKY	WRKY	-
p5_sc00015.V1.gene737	p5_sc00015.V1.gene737	NAC	NAM	-
p5_sc00024.V1.gene194	p5_sc00024.V1.gene194	GRAS	GRAS	-
p5_sc00015.V1.gene431	p5_sc00015.V1.gene431	WRKY	WRKY	-
p5_sc00099.V1.gene173	p5_sc00099.V1.gene173	C2C2-Dof	zf-Dof	-
p5_sc00014.V1.gene835	p5_sc00014.V1.gene835	MYB-related	Myb_DNA-binding	ARID,G2-like,Response_reg,SNF2_N,trihelix
p5_sc00014.V1.gene835	p5_sc00014.V1.gene835	MYB	Myb_DNA-binding	ARID,Response_reg,SNF2_N
p5_sc00001.V1.gene2467	p5_sc00001.V1.gene2467	Alfin-like	Alfin-like	DDT,Homeobox,JmjC,JmjN
p5_sc00003.V1.gene848	p5_sc00003.V1.gene848	WRKY	WRKY	-
p5_sc00003.V1.gene60	p5_sc00003.V1.gene60	C3H	zf-CCCH	PHD,SNF2_N,zf-C2H2
p5_sc00043.V1.gene400	p5_sc00043.V1.gene400	AP2-EREBP	AP2	-
p5_sc00560.V1.gene11	p5_sc00560.V1.gene11	GRAS	GRAS	-
p5_sc00003.V1.gene1429	p5_sc00003.V1.gene1429	NAC	NAM	-
p5_sc00102.V1.gene238	p5_sc00102.V1.gene238	AP2-EREBP	AP2	-
p5_sc00003.V1.gene1417	p5_sc00003.V1.gene1417	NAC	NAM	-
p5_sc00003.V1.gene1440	p5_sc00003.V1.gene1440	NAC	NAM	-
p5_sc00110.V1.gene239	p5_sc00110.V1.gene239	WRKY	WRKY	-
p5_sc00026.V1.gene68	p5_sc00026.V1.gene68	HSF	HSF_DNA-bind	-
p5_sc00018.V1.gene127	p5_sc00018.V1.gene127	HSF	HSF_DNA-bind	-
p5_sc00015.V1.gene127	p5_sc00015.V1.gene127	WRKY	WRKY	-
p5_sc00003.V1.gene6	p5_sc00003.V1.gene6	MYB	Myb_DNA-binding	ARID,Response_reg,SNF2_N
p5_sc00003.V1.gene6	p5_sc00003.V1.gene6	G2-like	G2-like	Response_reg
p5_sc00033.V1.gene509	p5_sc00033.V1.gene509	NAC	NAM	-
p5_sc00033.V1.gene250	p5_sc00033.V1.gene250	WRKY	WRKY	-
p5_sc00312.V1.gene100	p5_sc00312.V1.gene100	C2H2	zf-C2H2	PHD
p5_sc00065.V1.gene174	p5_sc00065.V1.gene174	TCP	TCP	-
p5_sc00057.V1.gene285	p5_sc00057.V1.gene285	Tify	tify	GATA
p5_sc00065.V1.gene49	p5_sc00065.V1.gene49	AP2-EREBP	AP2	-
p5_sc00003.V1.gene507	p5_sc00003.V1.gene507	bHLH	HLH	-
p5_sc00013.V1.gene42	p5_sc00013.V1.gene42	Trihelix	trihelix	-
p5_sc00011.V1.gene667	p5_sc00011.V1.gene667	AP2-EREBP	AP2	-
p5_sc00044.V1.gene209	p5_sc00044.V1.gene209	WRKY	WRKY	-
p5_sc00039.V1.gene575	p5_sc00039.V1.gene575	bHLH	HLH	-
p5_sc00003.V1.gene1468	p5_sc00003.V1.gene1468	MYB-related	Myb_DNA-binding	ARID,G2-like,Response_reg,SNF2_N,trihelix
p5_sc00003.V1.gene1468	p5_sc00003.V1.gene1468	MYB	Myb_DNA-binding	ARID,Response_reg,SNF2_N
p5_sc00001.V1.gene2960	p5_sc00001.V1.gene2960	AP2-EREBP	AP2	-
p5_sc00007.V1.gene621	p5_sc00007.V1.gene621	NAC	NAM	-
p5_sc00073.V1.gene197	p5_sc00073.V1.gene197	NAC	NAM	-
p5_sc00191.V1.gene118	p5_sc00191.V1.gene118	NAC	NAM	-
p5_sc00012.V1.gene858	p5_sc00012.V1.gene858	ARF	Auxin_resp	-
p5_sc00057.V1.gene488	p5_sc00057.V1.gene488	AP2-EREBP	AP2	-
p5_sc00033.V1.gene690	p5_sc00033.V1.gene690	WRKY	WRKY	-
p5_sc00017.V1.gene379	p5_sc00017.V1.gene379	MYB-related	Myb_DNA-binding	ARID,G2-like,Response_reg,SNF2_N,trihelix
p5_sc00017.V1.gene379	p5_sc00017.V1.gene379	MYB	Myb_DNA-binding	ARID,Response_reg,SNF2_N
p5_sc00152.V1.gene120	p5_sc00152.V1.gene120	WRKY	WRKY	-
p5_sc00007.V1.gene129	p5_sc00007.V1.gene129	WRKY	WRKY	-
p5_sc00036.V1.gene42	p5_sc00036.V1.gene42	NAC	NAM	-
p5_sc00003.V1.gene53	p5_sc00003.V1.gene53	GRAS	GRAS	-
p5_sc00012.V1.gene701	p5_sc00012.V1.gene701	Trihelix	trihelix	-
p5_sc00139.V1.gene155	p5_sc00139.V1.gene155	NAC	NAM	-
p5_sc00015.V1.gene713	p5_sc00015.V1.gene713	NAC	NAM	-
p5_sc00060.V1.gene334	p5_sc00060.V1.gene334	WRKY	WRKY	-
p5_sc00050.V1.gene464	p5_sc00050.V1.gene464	CPP	TCR	-
p5_sc00116.V1.gene180	p5_sc00116.V1.gene180	E2F-DP	E2F_TDP	-
p5_sc00003.V1.gene505	p5_sc00003.V1.gene505	C2H2	zf-C2H2	PHD
p5_sc00092.V1.gene230	p5_sc00092.V1.gene230	C2C2-CO-like	CCT,zf-B_box	GATA,PLATZ
p5_sc00007.V1.gene88	p5_sc00007.V1.gene88	AP2-EREBP	AP2	-
p5_sc00038.V1.gene49	p5_sc00038.V1.gene49	AP2-EREBP	AP2	-
p5_sc00019.V1.gene578	p5_sc00019.V1.gene578	WRKY	WRKY	-
p5_sc00018.V1.gene433	p5_sc00018.V1.gene433	ABI3VP1	B3	AP2,Auxin_resp
p5_sc00176.V1.gene103	p5_sc00176.V1.gene103	MYB-related	Myb_DNA-binding	ARID,G2-like,Response_reg,SNF2_N,trihelix
p5_sc00176.V1.gene103	p5_sc00176.V1.gene103	MYB	Myb_DNA-binding	ARID,Response_reg,SNF2_N
p5_sc00180.V1.gene55	p5_sc00180.V1.gene55	Trihelix	trihelix	-
p5_sc00012.V1.gene980	p5_sc00012.V1.gene980	zf-HD	ZF-HD_dimer	-
p5_sc00033.V1.gene547	p5_sc00033.V1.gene547	C2C2-Dof	zf-Dof	-
p5_sc00019.V1.gene300	p5_sc00019.V1.gene300	WRKY	WRKY	-
p5_sc00238.V1.gene86	p5_sc00238.V1.gene86	GRAS	GRAS	-
p5_sc00160.V1.gene175	p5_sc00160.V1.gene175	GRAS	GRAS	-
p5_sc00001.V1.gene2142	p5_sc00001.V1.gene2142	WRKY	WRKY	-
p5_sc00001.V1.gene1997	p5_sc00001.V1.gene1997	VOZ	VOZ	-
p5_sc00031.V1.gene701	p5_sc00031.V1.gene701	AP2-EREBP	AP2	-
p5_sc00082.V1.gene327	p5_sc00082.V1.gene327	HSF	HSF_DNA-bind	-
p5_sc00064.V1.gene237	p5_sc00064.V1.gene237	bHLH	HLH	-
p5_sc00001.V1.gene2352	p5_sc00001.V1.gene2352	MYB-related	Myb_DNA-binding	ARID,G2-like,Response_reg,SNF2_N,trihelix
p5_sc00001.V1.gene2352	p5_sc00001.V1.gene2352	MYB	Myb_DNA-binding	ARID,Response_reg,SNF2_N
p5_sc00259.V1.gene81	p5_sc00259.V1.gene81	ULT	ULT	-
p5_sc00047.V1.gene523	p5_sc00047.V1.gene523	NAC	NAM	-
p5_sc00005.V1.gene1007	p5_sc00005.V1.gene1007	WRKY	WRKY	-
p5_sc01963.V1.gene2	p5_sc01963.V1.gene2	NAC	NAM	-
p5_sc00059.V1.gene379	p5_sc00059.V1.gene379	HSF	HSF_DNA-bind	-
p5_sc00030.V1.gene508	p5_sc00030.V1.gene508	MYB-related	Myb_DNA-binding	ARID,G2-like,Response_reg,SNF2_N,trihelix
p5_sc00030.V1.gene508	p5_sc00030.V1.gene508	MYB	Myb_DNA-binding	ARID,Response_reg,SNF2_N
p5_sc00035.V1.gene650	p5_sc00035.V1.gene650	Tify	tify	GATA
p5_sc00051.V1.gene451	p5_sc00051.V1.gene451	NAC	NAM	-
p5_sc00070.V1.gene475	p5_sc00070.V1.gene475	C3H	zf-CCCH	PHD,SNF2_N,zf-C2H2
p5_sc00003.V1.gene786	p5_sc00003.V1.gene786	AP2-EREBP	AP2	-
p5_sc00012.V1.gene246	p5_sc00012.V1.gene246	HSF	HSF_DNA-bind	-
p5_sc00118.V1.gene224	p5_sc00118.V1.gene224	C2H2	zf-C2H2	PHD
p5_sc00018.V1.gene49	p5_sc00018.V1.gene49	BES1	DUF822	-
p5_sc00025.V1.gene246	p5_sc00025.V1.gene246	C2C2-GATA	GATA	-
p5_sc00008.V1.gene530	p5_sc00008.V1.gene530	MYB-related	Myb_DNA-binding	ARID,G2-like,Response_reg,SNF2_N,trihelix
p5_sc00008.V1.gene530	p5_sc00008.V1.gene530	MYB	Myb_DNA-binding	ARID,Response_reg,SNF2_N
p5_sc00016.V1.gene911	p5_sc00016.V1.gene911	C2C2-GATA	GATA	-
p5_sc00332.V1.gene44	p5_sc00332.V1.gene44	PLATZ	PLATZ	-
p5_sc00018.V1.gene453	p5_sc00018.V1.gene453	C2C2-Dof	zf-Dof	-
p5_sc00062.V1.gene270	p5_sc00062.V1.gene270	AP2-EREBP	AP2	-
p5_sc00239.V1.gene108	p5_sc00239.V1.gene108	LOB	DUF260	-
p5_sc00080.V1.gene397	p5_sc00080.V1.gene397	ARF	Auxin_resp	-
p5_sc00077.V1.gene442	p5_sc00077.V1.gene442	WRKY	WRKY	-
p5_sc00008.V1.gene172	p5_sc00008.V1.gene172	LOB	DUF260	-
p5_sc00060.V1.gene228	p5_sc00060.V1.gene228	TAZ	zf-TAZ	PHD
p5_sc00023.V1.gene392	p5_sc00023.V1.gene392	AP2-EREBP	AP2	-
p5_sc00155.V1.gene192	p5_sc00155.V1.gene192	LOB	DUF260	-
p5_sc00044.V1.gene141	p5_sc00044.V1.gene141	WRKY	WRKY	-
p5_sc00213.V1.gene106	p5_sc00213.V1.gene106	VOZ	VOZ	-
p5_sc00120.V1.gene73	p5_sc00120.V1.gene73	TUB	Tub	-
p5_sc12387.V1.gene1	p5_sc12387.V1.gene1	MYB-related	Myb_DNA-binding	ARID,G2-like,Response_reg,SNF2_N,trihelix
p5_sc12387.V1.gene1	p5_sc12387.V1.gene1	MYB	Myb_DNA-binding	ARID,Response_reg,SNF2_N
p5_sc08775.V1.gene1	p5_sc08775.V1.gene1	NAC	NAM	-
p5_sc00037.V1.gene665	p5_sc00037.V1.gene665	bHLH	HLH	-
p5_sc00024.V1.gene585	p5_sc00024.V1.gene585	ABI3VP1	B3	AP2,Auxin_resp
p5_sc00033.V1.gene515	p5_sc00033.V1.gene515	NAC	NAM	-
p5_sc00210.V1.gene35	p5_sc00210.V1.gene35	MYB	Myb_DNA-binding	ARID,Response_reg,SNF2_N
p5_sc00210.V1.gene35	p5_sc00210.V1.gene35	G2-like	G2-like	Response_reg
p5_sc00057.V1.gene394	p5_sc00057.V1.gene394	ABI3VP1	B3	AP2,Auxin_resp
p5_sc00050.V1.gene450	p5_sc00050.V1.gene450	MYB-related	Myb_DNA-binding	ARID,G2-like,Response_reg,SNF2_N,trihelix
p5_sc00050.V1.gene450	p5_sc00050.V1.gene450	MYB	Myb_DNA-binding	ARID,Response_reg,SNF2_N
p5_sc02587.V1.gene3	p5_sc02587.V1.gene3	bHLH	HLH	-
p5_sc00008.V1.gene506	p5_sc00008.V1.gene506	AP2-EREBP	AP2	-
p5_sc00002.V1.gene527	p5_sc00002.V1.gene527	AP2-EREBP	AP2	-
p5_sc00028.V1.gene548	p5_sc00028.V1.gene548	C2C2-Dof	zf-Dof	-
p5_sc00223.V1.gene75	p5_sc00223.V1.gene75	C2H2	zf-C2H2	PHD
p5_sc00072.V1.gene456	p5_sc00072.V1.gene456	C2H2	zf-C2H2	PHD
p5_sc00003.V1.gene1167	p5_sc00003.V1.gene1167	AP2-EREBP	AP2	-
p5_sc00045.V1.gene394	p5_sc00045.V1.gene394	NAC	NAM	-
p5_sc00073.V1.gene72	p5_sc00073.V1.gene72	TAZ	zf-TAZ	PHD
p5_sc00012.V1.gene890	p5_sc00012.V1.gene890	C2H2	zf-C2H2	PHD
p5_sc01679.V1.gene8	p5_sc01679.V1.gene8	AP2-EREBP	AP2	-
p5_sc00007.V1.gene944	p5_sc00007.V1.gene944	WRKY	WRKY	-
p5_sc00396.V1.gene22	p5_sc00396.V1.gene22	ARF	Auxin_resp	-
p5_sc01029.V1.gene2	p5_sc01029.V1.gene2	MYB	Myb_DNA-binding	ARID,Response_reg,SNF2_N
p5_sc01029.V1.gene2	p5_sc01029.V1.gene2	Trihelix	trihelix	-
p5_sc00033.V1.gene42	p5_sc00033.V1.gene42	MYB-related	Myb_DNA-binding	ARID,G2-like,Response_reg,SNF2_N,trihelix
p5_sc00033.V1.gene42	p5_sc00033.V1.gene42	MYB	Myb_DNA-binding	ARID,Response_reg,SNF2_N
p5_sc00010.V1.gene225	p5_sc00010.V1.gene225	C3H	zf-CCCH	PHD,SNF2_N,zf-C2H2
p5_sc00084.V1.gene94	p5_sc00084.V1.gene94	C3H	zf-CCCH	PHD,SNF2_N,zf-C2H2
p5_sc00004.V1.gene618	p5_sc00004.V1.gene618	bHLH	HLH	-
p5_sc00018.V1.gene52	p5_sc00018.V1.gene52	HSF	HSF_DNA-bind	-
p5_sc00390.V1.gene31	p5_sc00390.V1.gene31	mTERF	mTERF	-
p5_sc00099.V1.gene110	p5_sc00099.V1.gene110	GRAS	GRAS	-
p5_sc00034.V1.gene655	p5_sc00034.V1.gene655	Trihelix	trihelix	-
p5_sc00016.V1.gene71	p5_sc00016.V1.gene71	GRAS	GRAS	-
p5_sc00314.V1.gene7	p5_sc00314.V1.gene7	C2C2-GATA	GATA	-
p5_sc00028.V1.gene245	p5_sc00028.V1.gene245	C2H2	zf-C2H2	PHD
p5_sc00130.V1.gene79	p5_sc00130.V1.gene79	NAC	NAM	-
p5_sc00130.V1.gene79	p5_sc00130.V1.gene79	VOZ	VOZ	-
p5_sc00120.V1.gene80	p5_sc00120.V1.gene80	Trihelix	trihelix	-
p5_sc00054.V1.gene49	p5_sc00054.V1.gene49	CAMTA	CG-1,IQ	-
p5_sc00054.V1.gene49	p5_sc00054.V1.gene49	TIG	TIG	-
p5_sc00144.V1.gene198	p5_sc00144.V1.gene198	SBP	SBP	-
p5_sc00020.V1.gene535	p5_sc00020.V1.gene535	PLATZ	PLATZ	-
p5_sc00012.V1.gene90	p5_sc00012.V1.gene90	Trihelix	trihelix	-
p5_sc00033.V1.gene398	p5_sc00033.V1.gene398	AP2-EREBP	AP2	-
p5_sc00004.V1.gene1054	p5_sc00004.V1.gene1054	Tify	tify	GATA
p5_sc00048.V1.gene140	p5_sc00048.V1.gene140	MYB	Myb_DNA-binding	ARID,Response_reg,SNF2_N
p5_sc00048.V1.gene140	p5_sc00048.V1.gene140	G2-like	G2-like	Response_reg
p5_sc00018.V1.gene438	p5_sc00018.V1.gene438	bHLH	HLH	-
p5_sc01791.V1.gene10	p5_sc01791.V1.gene10	C2H2	zf-C2H2	PHD
p5_sc00002.V1.gene275	p5_sc00002.V1.gene275	bHLH	HLH	-
p5_sc00076.V1.gene15	p5_sc00076.V1.gene15	C2C2-GATA	GATA	-
p5_sc00017.V1.gene520	p5_sc00017.V1.gene520	NAC	NAM	-
p5_sc00012.V1.gene1007	p5_sc00012.V1.gene1007	NAC	NAM	-
p5_sc00001.V1.gene855	p5_sc00001.V1.gene855	Trihelix	trihelix	-
p5_sc00049.V1.gene294	p5_sc00049.V1.gene294	C2H2	zf-C2H2	PHD
p5_sc00119.V1.gene72	p5_sc00119.V1.gene72	HSF	HSF_DNA-bind	-
p5_sc00360.V1.gene42	p5_sc00360.V1.gene42	ABI3VP1	B3	AP2,Auxin_resp
p5_sc00254.V1.gene72	p5_sc00254.V1.gene72	VOZ	VOZ	-
p5_sc00029.V1.gene43	p5_sc00029.V1.gene43	FAR1	FAR1	-
p5_sc00010.V1.gene36	p5_sc00010.V1.gene36	GeBP	DUF573	-
p5_sc00420.V1.gene53	p5_sc00420.V1.gene53	MYB	Myb_DNA-binding	ARID,Response_reg,SNF2_N
p5_sc00420.V1.gene53	p5_sc00420.V1.gene53	G2-like	G2-like	Response_reg
p5_sc00363.V1.gene34	p5_sc00363.V1.gene34	WRKY	WRKY	-
p5_sc00135.V1.gene296	p5_sc00135.V1.gene296	Trihelix	trihelix	-
p5_sc00087.V1.gene195	p5_sc00087.V1.gene195	C2C2-CO-like	CCT,zf-B_box	GATA,PLATZ
p5_sc00023.V1.gene383	p5_sc00023.V1.gene383	AP2-EREBP	AP2	-
p5_sc00033.V1.gene153	p5_sc00033.V1.gene153	Trihelix	trihelix	-
p5_sc00118.V1.gene79	p5_sc00118.V1.gene79	WRKY	WRKY	-
p5_sc00173.V1.gene174	p5_sc00173.V1.gene174	SBP	SBP	-
p5_sc00182.V1.gene121	p5_sc00182.V1.gene121	E2F-DP	E2F_TDP	-
p5_sc00398.V1.gene53	p5_sc00398.V1.gene53	BES1	DUF822	-
p5_sc00472.V1.gene35	p5_sc00472.V1.gene35	MYB-related	Myb_DNA-binding	ARID,G2-like,Response_reg,SNF2_N,trihelix
p5_sc00472.V1.gene35	p5_sc00472.V1.gene35	MYB	Myb_DNA-binding	ARID,Response_reg,SNF2_N
p5_sc00011.V1.gene264	p5_sc00011.V1.gene264	MADS	SRF-TF	-
p5_sc00002.V1.gene1427	p5_sc00002.V1.gene1427	BBR/BPC	GAGA_bind	-
p5_sc00080.V1.gene321	p5_sc00080.V1.gene321	Trihelix	trihelix	-
p5_sc00009.V1.gene629	p5_sc00009.V1.gene629	C2H2	zf-C2H2	PHD
p5_sc00145.V1.gene9	p5_sc00145.V1.gene9	WRKY	WRKY	-
p5_sc00007.V1.gene649	p5_sc00007.V1.gene649	NAC	NAM	-
p5_sc00121.V1.gene174	p5_sc00121.V1.gene174	MYB-related	Myb_DNA-binding	ARID,G2-like,Response_reg,SNF2_N,trihelix
p5_sc00121.V1.gene174	p5_sc00121.V1.gene174	MYB	Myb_DNA-binding	ARID,Response_reg,SNF2_N
p5_sc00046.V1.gene503	p5_sc00046.V1.gene503	ARF	Auxin_resp	-
p5_sc00410.V1.gene21	p5_sc00410.V1.gene21	GRAS	GRAS	-
p5_sc00109.V1.gene210	p5_sc00109.V1.gene210	C3H	zf-CCCH	PHD,SNF2_N,zf-C2H2
p5_sc00016.V1.gene306	p5_sc00016.V1.gene306	BBR/BPC	GAGA_bind	-
p5_sc00273.V1.gene148	p5_sc00273.V1.gene148	C2H2	zf-C2H2	PHD
p5_sc00058.V1.gene501	p5_sc00058.V1.gene501	GeBP	DUF573	-
p5_sc32138.V1.gene1	p5_sc32138.V1.gene1	ARF	Auxin_resp	-
p5_sc00001.V1.gene2420	p5_sc00001.V1.gene2420	MYB	Myb_DNA-binding	ARID,Response_reg,SNF2_N
p5_sc00001.V1.gene2420	p5_sc00001.V1.gene2420	G2-like	G2-like	Response_reg
p5_sc00036.V1.gene25	p5_sc00036.V1.gene25	mTERF	mTERF	-
p5_sc00096.V1.gene103	p5_sc00096.V1.gene103	C3H	zf-CCCH	PHD,SNF2_N,zf-C2H2
p5_sc00060.V1.gene358	p5_sc00060.V1.gene358	bHLH	HLH	-
p5_sc00073.V1.gene252	p5_sc00073.V1.gene252	MYB-related	Myb_DNA-binding	ARID,G2-like,Response_reg,SNF2_N,trihelix
p5_sc00073.V1.gene252	p5_sc00073.V1.gene252	MYB	Myb_DNA-binding	ARID,Response_reg,SNF2_N
p5_sc00450.V1.gene43	p5_sc00450.V1.gene43	AP2-EREBP	AP2	-
p5_sc00103.V1.gene29	p5_sc00103.V1.gene29	C3H	zf-CCCH	PHD,SNF2_N,zf-C2H2
p5_sc00050.V1.gene172	p5_sc00050.V1.gene172	C3H	zf-CCCH	PHD,SNF2_N,zf-C2H2
p5_sc00667.V1.gene5	p5_sc00667.V1.gene5	RWP-RK	RWP-RK	-
p5_sc00002.V1.gene1325	p5_sc00002.V1.gene1325	C3H	zf-CCCH	PHD,SNF2_N,zf-C2H2
p5_sc00001.V1.gene2949	p5_sc00001.V1.gene2949	MYB	Myb_DNA-binding	ARID,Response_reg,SNF2_N
p5_sc00001.V1.gene2949	p5_sc00001.V1.gene2949	G2-like	G2-like	Response_reg
p5_sc00122.V1.gene232	p5_sc00122.V1.gene232	MYB-related	Myb_DNA-binding	ARID,G2-like,Response_reg,SNF2_N,trihelix
p5_sc00122.V1.gene232	p5_sc00122.V1.gene232	MYB	Myb_DNA-binding	ARID,Response_reg,SNF2_N
p5_sc00933.V1.gene8	p5_sc00933.V1.gene8	Tify	tify	GATA
p5_sc00012.V1.gene985	p5_sc00012.V1.gene985	MYB-related	Myb_DNA-binding	ARID,G2-like,Response_reg,SNF2_N,trihelix
p5_sc00012.V1.gene985	p5_sc00012.V1.gene985	MYB	Myb_DNA-binding	ARID,Response_reg,SNF2_N
p5_sc00020.V1.gene399	p5_sc00020.V1.gene399	Tify	tify	GATA
p5_sc00059.V1.gene376	p5_sc00059.V1.gene376	BES1	DUF822	-
p5_sc00028.V1.gene412	p5_sc00028.V1.gene412	C3H	zf-CCCH	PHD,SNF2_N,zf-C2H2
p5_sc00013.V1.gene514	p5_sc00013.V1.gene514	NAC	NAM	-
p5_sc00122.V1.gene285	p5_sc00122.V1.gene285	NAC	NAM	-
p5_sc00001.V1.gene1872	p5_sc00001.V1.gene1872	RWP-RK	RWP-RK	-
p5_sc00096.V1.gene77	p5_sc00096.V1.gene77	MYB-related	Myb_DNA-binding	ARID,G2-like,Response_reg,SNF2_N,trihelix
p5_sc00096.V1.gene77	p5_sc00096.V1.gene77	MYB	Myb_DNA-binding	ARID,Response_reg,SNF2_N
p5_sc00004.V1.gene198	p5_sc00004.V1.gene198	SBP	SBP	-
p5_sc00007.V1.gene711	p5_sc00007.V1.gene711	C2C2-Dof	zf-Dof	-
p5_sc00033.V1.gene494	p5_sc00033.V1.gene494	C3H	zf-CCCH	PHD,SNF2_N,zf-C2H2
p5_sc00036.V1.gene14	p5_sc00036.V1.gene14	C2C2-Dof	zf-Dof	-
p5_sc00020.V1.gene456	p5_sc00020.V1.gene456	SBP	SBP	-
p5_sc00001.V1.gene1871	p5_sc00001.V1.gene1871	RWP-RK	RWP-RK	-
p5_sc00001.V1.gene1011	p5_sc00001.V1.gene1011	TCP	TCP	-
p5_sc00045.V1.gene359	p5_sc00045.V1.gene359	C2C2-GATA	GATA	-
p5_sc00103.V1.gene104	p5_sc00103.V1.gene104	bHLH	HLH	-
p5_sc00030.V1.gene18	p5_sc00030.V1.gene18	MYB	Myb_DNA-binding	ARID,Response_reg,SNF2_N
p5_sc00030.V1.gene18	p5_sc00030.V1.gene18	G2-like	G2-like	Response_reg
p5_sc00123.V1.gene297	p5_sc00123.V1.gene297	GRAS	GRAS	-
p5_sc00021.V1.gene379	p5_sc00021.V1.gene379	C3H	zf-CCCH	PHD,SNF2_N,zf-C2H2
p5_sc00240.V1.gene98	p5_sc00240.V1.gene98	GRAS	GRAS	-
p5_sc00127.V1.gene207	p5_sc00127.V1.gene207	bZIP	bZIP_1,bZIP_2,bZIP_Maf	HLH
p5_sc00050.V1.gene561	p5_sc00050.V1.gene561	GRAS	GRAS	-
p5_sc00083.V1.gene250	p5_sc00083.V1.gene250	MYB	Myb_DNA-binding	ARID,Response_reg,SNF2_N
p5_sc00083.V1.gene250	p5_sc00083.V1.gene250	G2-like	G2-like	Response_reg
p5_sc00002.V1.gene1509	p5_sc00002.V1.gene1509	OFP	Ovate	-
p5_sc00126.V1.gene155	p5_sc00126.V1.gene155	AP2-EREBP	AP2	-
p5_sc00036.V1.gene543	p5_sc00036.V1.gene543	bHLH	HLH	-
p5_sc00009.V1.gene270	p5_sc00009.V1.gene270	WRKY	WRKY	-
p5_sc00128.V1.gene170	p5_sc00128.V1.gene170	C2H2	zf-C2H2	PHD
p5_sc00189.V1.gene146	p5_sc00189.V1.gene146	GRAS	GRAS	-
p5_sc00090.V1.gene129	p5_sc00090.V1.gene129	GRAS	GRAS	-
p5_sc00031.V1.gene495	p5_sc00031.V1.gene495	GRAS	GRAS	-
p5_sc00104.V1.gene47	p5_sc00104.V1.gene47	MYB	Myb_DNA-binding	ARID,Response_reg,SNF2_N
p5_sc00104.V1.gene47	p5_sc00104.V1.gene47	G2-like	G2-like	Response_reg
p5_sc00149.V1.gene29	p5_sc00149.V1.gene29	zf-HD	ZF-HD_dimer	-
p5_sc00019.V1.gene7	p5_sc00019.V1.gene7	MYB	Myb_DNA-binding	ARID,Response_reg,SNF2_N
p5_sc00019.V1.gene7	p5_sc00019.V1.gene7	G2-like	G2-like	Response_reg
p5_sc00162.V1.gene104	p5_sc00162.V1.gene104	NAC	NAM	-
p5_sc00001.V1.gene208	p5_sc00001.V1.gene208	C2C2-GATA	GATA	-
p5_sc00063.V1.gene86	p5_sc00063.V1.gene86	zf-HD	ZF-HD_dimer	-
p5_sc00025.V1.gene367	p5_sc00025.V1.gene367	WRKY	WRKY	-
p5_sc00012.V1.gene893	p5_sc00012.V1.gene893	GRAS	GRAS	-
p5_sc00017.V1.gene512	p5_sc00017.V1.gene512	C2H2	zf-C2H2	PHD
p5_sc00006.V1.gene973	p5_sc00006.V1.gene973	zf-HD	ZF-HD_dimer	-
p5_sc00057.V1.gene415	p5_sc00057.V1.gene415	Trihelix	trihelix	-
p5_sc00045.V1.gene526	p5_sc00045.V1.gene526	TCP	TCP	-
p5_sc00126.V1.gene185	p5_sc00126.V1.gene185	MYB-related	Myb_DNA-binding	ARID,G2-like,Response_reg,SNF2_N,trihelix
p5_sc00126.V1.gene185	p5_sc00126.V1.gene185	MYB	Myb_DNA-binding	ARID,Response_reg,SNF2_N
p5_sc00049.V1.gene32	p5_sc00049.V1.gene32	zf-HD	ZF-HD_dimer	-
p5_sc00036.V1.gene481	p5_sc00036.V1.gene481	bHLH	HLH	-
p5_sc00039.V1.gene540	p5_sc00039.V1.gene540	C2C2-GATA	GATA	-
p5_sc00017.V1.gene467	p5_sc00017.V1.gene467	PLATZ	PLATZ	-
p5_sc00002.V1.gene357	p5_sc00002.V1.gene357	NAC	NAM	-
p5_sc00369.V1.gene70	p5_sc00369.V1.gene70	C2C2-GATA	GATA	-
p5_sc00448.V1.gene46	p5_sc00448.V1.gene46	LOB	DUF260	-
p5_sc00163.V1.gene84	p5_sc00163.V1.gene84	TCP	TCP	-
p5_sc09224.V1.gene1	p5_sc09224.V1.gene1	C2H2	zf-C2H2	PHD
p5_sc00067.V1.gene261	p5_sc00067.V1.gene261	HRT	HRT	-
p5_sc00003.V1.gene1391	p5_sc00003.V1.gene1391	C3H	zf-CCCH	PHD,SNF2_N,zf-C2H2
p5_sc00059.V1.gene198	p5_sc00059.V1.gene198	C2C2-GATA	GATA	-
p5_sc00023.V1.gene190	p5_sc00023.V1.gene190	C2C2-GATA	GATA	-
p5_sc00035.V1.gene215	p5_sc00035.V1.gene215	zf-HD	ZF-HD_dimer	-
p5_sc00087.V1.gene344	p5_sc00087.V1.gene344	C2C2-Dof	zf-Dof	-
p5_sc00119.V1.gene107	p5_sc00119.V1.gene107	MYB	Myb_DNA-binding	ARID,Response_reg,SNF2_N
p5_sc00119.V1.gene107	p5_sc00119.V1.gene107	G2-like	G2-like	Response_reg
p5_sc00254.V1.gene127	p5_sc00254.V1.gene127	TCP	TCP	-
p5_sc00035.V1.gene12	p5_sc00035.V1.gene12	mTERF	mTERF	-
p5_sc00334.V1.gene56	p5_sc00334.V1.gene56	C2C2-GATA	GATA	-
p5_sc00360.V1.gene81	p5_sc00360.V1.gene81	MYB-related	Myb_DNA-binding	ARID,G2-like,Response_reg,SNF2_N,trihelix
p5_sc00360.V1.gene81	p5_sc00360.V1.gene81	MYB	Myb_DNA-binding	ARID,Response_reg,SNF2_N
p5_sc00072.V1.gene297	p5_sc00072.V1.gene297	GRAS	GRAS	-
p5_sc00035.V1.gene316	p5_sc00035.V1.gene316	MYB-related	Myb_DNA-binding	ARID,G2-like,Response_reg,SNF2_N,trihelix
p5_sc00035.V1.gene316	p5_sc00035.V1.gene316	MYB	Myb_DNA-binding	ARID,Response_reg,SNF2_N
p5_sc00098.V1.gene112	p5_sc00098.V1.gene112	RWP-RK	RWP-RK	-
p5_sc00023.V1.gene677	p5_sc00023.V1.gene677	MYB	Myb_DNA-binding	ARID,Response_reg,SNF2_N
p5_sc00023.V1.gene677	p5_sc00023.V1.gene677	G2-like	G2-like	Response_reg
p5_sc00131.V1.gene174	p5_sc00131.V1.gene174	mTERF	mTERF	-
p5_sc00011.V1.gene840	p5_sc00011.V1.gene840	HSF	HSF_DNA-bind	-
p5_sc00106.V1.gene175	p5_sc00106.V1.gene175	GRAS	GRAS	-
p5_sc00220.V1.gene103	p5_sc00220.V1.gene103	bZIP	bZIP_1,bZIP_2,bZIP_Maf	HLH
p5_sc00001.V1.gene1947	p5_sc00001.V1.gene1947	ARF	Auxin_resp	-
p5_sc00060.V1.gene254	p5_sc00060.V1.gene254	RWP-RK	RWP-RK	-
p5_sc00310.V1.gene88	p5_sc00310.V1.gene88	ABI3VP1	B3	AP2,Auxin_resp
p5_sc00004.V1.gene239	p5_sc00004.V1.gene239	mTERF	mTERF	-
p5_sc00040.V1.gene170	p5_sc00040.V1.gene170	MYB	Myb_DNA-binding	ARID,Response_reg,SNF2_N
p5_sc00040.V1.gene170	p5_sc00040.V1.gene170	G2-like	G2-like	Response_reg
p5_sc00020.V1.gene196	p5_sc00020.V1.gene196	Trihelix	trihelix	-
p5_sc00270.V1.gene100	p5_sc00270.V1.gene100	C2H2	zf-C2H2	PHD
p5_sc00023.V1.gene169	p5_sc00023.V1.gene169	bHLH	HLH	-
p5_sc03204.V1.gene2	p5_sc03204.V1.gene2	bHLH	HLH	-
p5_sc01674.V1.gene1	p5_sc01674.V1.gene1	NAC	NAM	-
p5_sc00019.V1.gene628	p5_sc00019.V1.gene628	C2C2-GATA	GATA	-
p5_sc00005.V1.gene779	p5_sc00005.V1.gene779	C2C2-CO-like	CCT,zf-B_box	GATA,PLATZ
p5_sc00028.V1.gene618	p5_sc00028.V1.gene618	RWP-RK	RWP-RK	-
p5_sc00555.V1.gene3	p5_sc00555.V1.gene3	ABI3VP1	B3	AP2,Auxin_resp
p5_sc00143.V1.gene119	p5_sc00143.V1.gene119	mTERF	mTERF	-
p5_sc00391.V1.gene60	p5_sc00391.V1.gene60	C3H	zf-CCCH	PHD,SNF2_N,zf-C2H2
p5_sc00002.V1.gene751	p5_sc00002.V1.gene751	GRAS	GRAS	-
p5_sc00136.V1.gene49	p5_sc00136.V1.gene49	Tify	tify	GATA
p5_sc00111.V1.gene65	p5_sc00111.V1.gene65	C2C2-Dof	zf-Dof	-
p5_sc00011.V1.gene825	p5_sc00011.V1.gene825	bZIP	bZIP_1,bZIP_2,bZIP_Maf	HLH
p5_sc00001.V1.gene1910	p5_sc00001.V1.gene1910	MYB	Myb_DNA-binding	ARID,Response_reg,SNF2_N
p5_sc00001.V1.gene1910	p5_sc00001.V1.gene1910	G2-like	G2-like	Response_reg
p5_sc01673.V1.gene11	p5_sc01673.V1.gene11	MYB	Myb_DNA-binding	ARID,Response_reg,SNF2_N
p5_sc01673.V1.gene11	p5_sc01673.V1.gene11	G2-like	G2-like	Response_reg
p5_sc00278.V1.gene60	p5_sc00278.V1.gene60	mTERF	mTERF	-
p5_sc00082.V1.gene193	p5_sc00082.V1.gene193	C3H	zf-CCCH	PHD,SNF2_N,zf-C2H2
p5_sc00208.V1.gene97	p5_sc00208.V1.gene97	bHLH	HLH	-
p5_sc00036.V1.gene528	p5_sc00036.V1.gene528	zf-HD	ZF-HD_dimer	-
p5_sc00049.V1.gene330	p5_sc00049.V1.gene330	Trihelix	trihelix	-
p5_sc00065.V1.gene141	p5_sc00065.V1.gene141	MYB	Myb_DNA-binding	ARID,Response_reg,SNF2_N
p5_sc00065.V1.gene141	p5_sc00065.V1.gene141	G2-like	G2-like	Response_reg
p5_sc00135.V1.gene266	p5_sc00135.V1.gene266	TUB	Tub	-
p5_sc00044.V1.gene238	p5_sc00044.V1.gene238	bHLH	HLH	-
p5_sc00146.V1.gene200	p5_sc00146.V1.gene200	C2H2	zf-C2H2	PHD
p5_sc00077.V1.gene46	p5_sc00077.V1.gene46	MYB	Myb_DNA-binding	ARID,Response_reg,SNF2_N
p5_sc00077.V1.gene46	p5_sc00077.V1.gene46	G2-like	G2-like	Response_reg
p5_sc00157.V1.gene183	p5_sc00157.V1.gene183	C3H	zf-CCCH	PHD,SNF2_N,zf-C2H2
p5_sc00189.V1.gene66	p5_sc00189.V1.gene66	MYB	Myb_DNA-binding	ARID,Response_reg,SNF2_N
p5_sc00189.V1.gene66	p5_sc00189.V1.gene66	G2-like	G2-like	Response_reg
p5_sc00246.V1.gene104	p5_sc00246.V1.gene104	bHLH	HLH	-
p5_sc00007.V1.gene765	p5_sc00007.V1.gene765	CAMTA	CG-1,IQ	-
p5_sc00007.V1.gene765	p5_sc00007.V1.gene765	TIG	TIG	-
p5_sc00008.V1.gene502	p5_sc00008.V1.gene502	MYB-related	Myb_DNA-binding	ARID,G2-like,Response_reg,SNF2_N,trihelix
p5_sc00008.V1.gene502	p5_sc00008.V1.gene502	MYB	Myb_DNA-binding	ARID,Response_reg,SNF2_N
p5_sc00013.V1.gene487	p5_sc00013.V1.gene487	MYB-related	Myb_DNA-binding	ARID,G2-like,Response_reg,SNF2_N,trihelix
p5_sc00013.V1.gene487	p5_sc00013.V1.gene487	MYB	Myb_DNA-binding	ARID,Response_reg,SNF2_N
p5_sc00002.V1.gene693	p5_sc00002.V1.gene693	bHLH	HLH	-
p5_sc00077.V1.gene347	p5_sc00077.V1.gene347	C2C2-GATA	GATA	-
p5_sc00008.V1.gene651	p5_sc00008.V1.gene651	ABI3VP1	B3	AP2,Auxin_resp
p5_sc00096.V1.gene220	p5_sc00096.V1.gene220	bHLH	HLH	-
p5_sc00028.V1.gene617	p5_sc00028.V1.gene617	RWP-RK	RWP-RK	-
p5_sc00057.V1.gene392	p5_sc00057.V1.gene392	bHLH	HLH	-
p5_sc00535.V1.gene8	p5_sc00535.V1.gene8	BES1	DUF822	-
p5_sc00034.V1.gene386	p5_sc00034.V1.gene386	NAC	NAM	-
p5_sc00034.V1.gene464	p5_sc00034.V1.gene464	RWP-RK	RWP-RK	-
p5_sc00058.V1.gene432	p5_sc00058.V1.gene432	C2C2-CO-like	CCT,zf-B_box	GATA,PLATZ
p5_sc00247.V1.gene85	p5_sc00247.V1.gene85	MYB-related	Myb_DNA-binding	ARID,G2-like,Response_reg,SNF2_N,trihelix
p5_sc00247.V1.gene85	p5_sc00247.V1.gene85	MYB	Myb_DNA-binding	ARID,Response_reg,SNF2_N
p5_sc00265.V1.gene14	p5_sc00265.V1.gene14	MYB	Myb_DNA-binding	ARID,Response_reg,SNF2_N
p5_sc00265.V1.gene14	p5_sc00265.V1.gene14	G2-like	G2-like	Response_reg
p5_sc00072.V1.gene225	p5_sc00072.V1.gene225	WRKY	WRKY	-
p5_sc00114.V1.gene178	p5_sc00114.V1.gene178	TCP	TCP	-
p5_sc00151.V1.gene190	p5_sc00151.V1.gene190	TCP	TCP	-
p5_sc00150.V1.gene81	p5_sc00150.V1.gene81	C2C2-GATA	GATA	-
p5_sc03084.V1.gene4	p5_sc03084.V1.gene4	Sigma70-like	Sigma70_r2,Sigma70_r3,Sigma70_r4	-
p5_sc00100.V1.gene12	p5_sc00100.V1.gene12	Alfin-like	Alfin-like	DDT,Homeobox,JmjC,JmjN
p5_sc00011.V1.gene163	p5_sc00011.V1.gene163	TCP	TCP	-
p5_sc00030.V1.gene575	p5_sc00030.V1.gene575	mTERF	mTERF	-
p5_sc00098.V1.gene109	p5_sc00098.V1.gene109	RWP-RK	RWP-RK	-
p5_sc00051.V1.gene176	p5_sc00007.V1.gene649	NAC	NAM	-
p5_sc00335.V1.gene41	p5_sc00335.V1.gene41	AP2-EREBP	AP2	-
p5_sc00127.V1.gene161	p5_sc00127.V1.gene161	WRKY	WRKY	-
p5_sc00071.V1.gene351	p5_sc00071.V1.gene351	ARF	Auxin_resp	-
p5_sc00023.V1.gene94	p5_sc00023.V1.gene94	GRAS	GRAS	-
p5_sc00014.V1.gene81	p5_sc00014.V1.gene81	C3H	zf-CCCH	PHD,SNF2_N,zf-C2H2
p5_sc00097.V1.gene230	p5_sc00097.V1.gene230	FAR1	FAR1	-
p5_sc00139.V1.gene249	p5_sc00139.V1.gene249	MYB-related	Myb_DNA-binding	ARID,G2-like,Response_reg,SNF2_N,trihelix
p5_sc00139.V1.gene249	p5_sc00139.V1.gene249	MYB	Myb_DNA-binding	ARID,Response_reg,SNF2_N
p5_sc00077.V1.gene185	p5_sc00077.V1.gene185	ABI3VP1	B3	AP2,Auxin_resp
p5_sc00010.V1.gene192	p5_sc00010.V1.gene192	ARF	Auxin_resp	-
