# Supplementary material for: Integrative Omics Analysis of Three Oil Palm Varieties Reveals (Tanzania × Ekona) TE as a Cold-Resistant Variety in Response to Low-Temperature Stress
Source: Int J Mol Sci. 2022 Nov 29;23(23):14926. doi: 10.3390/ijms232314926 (PMC9740226; doi:10.3390/ijms232314926)
Supplement: Supplementary file 1 [file ijms-23-14926-s001.zip › Table S9. Top 20 TFs in oil plam transcriptome.xls]

## Sheet: Sheet1
TFs	BE-0_VS_BE-5	OG-0_VS_OG-5	TE-0_VS_TE-5	Description and fucntion with references
MYB-MYB related or G2-like	66	53	45	Mainly associated with DNA-binding and protein-protein interactions. Involved in controlling development, metabolism and responses to biotic and abiotic stresses in plant, Roy, 2016
AP2-EREBP	41	39	26	(APETALA2/ethylene-responsive element-binding protein) Involved in plant/fruit development, abiotic and biotic stresses, Xu et al., 2017; Srivastava and Kumar, 2019
NAC	37	31	30	NAC gene family name was derived from the names of three transcription factors: (i) NAM (no apical meristem, Petunia), (ii) ATAF1–2, and (iii) CUC2 (cup-shaped cotyledon, Arabidopsis),involved in plant development and abiotic and biotic stresess. Shao et al., 2015
WRKY	36	33	27	WRKY TFs participate in growth, development, metabolism, phytohormone signaling mediating plant immunity and responses to abiotic, abiotic and environmental stresess ( Chen et al., 2019; Bakshi and Oelmüller 2014).
bHLH	24	27	21	basic helix-loop-helix (bHLH)involved in regulation of fruit dehiscence, carpel, anther and epidermal cell development, phytochrome signaling, flavonoid biosynthesis, hormone signaling and stress responses, (Feller et al., 2010; liu et al., 2021). fruit development, ripening processes, and stress responses (Wang et al., 2020)
C2H2	22	17	19	plant growth, development, and role against hormonal, biotic and abiotic stresses in plants (Liao et al., 2020).
GRAS	22	19	19	GRAS [gibberellic acid-insensitive (GAI), repressor of GA1–3 mutant (RGA), and scarecrow (SCR) has major role in plant growth and development, however, GRAS could play a role in environemtal stresses (Liu et al., 2021; Fan et al., 2021).
C3H	17	10	16	C3H zinc finger play important roles in regulation of plant growth, developmental processes and environmental responses (Liu et al., 2020)
Trihelix	17	18	14	Involved in growth and development processes involving flowers, stomata, trichomes, embryos, and seeds, as well as roles in response to abiotic and biotic stresses (Cheng et al., 2019).
C2C2-Dof	15	9	8	DNA binding with one finger (Dof) involved plant growth and development, as well as various environmental and biotic stress responses (Liu et al., 2020; wu et al., 2016; Kang et al., 2016).
C2C2-GATA	13	15	14	Involved in seed germination and hypocotyl elongation (Kim et al., 2021). light-mediated regulation; light-regulated genes such as the RBCS, CAB (chlorophyll A/B binding protein), and GAP (glyceraldydyde-3-phosphate dehydrogenase) genes (Reyes et al., 2004).
TCP	11	10	7	TEOSINTE-BRANCHED1/CYCLOIDEA/PROLIFERATING CELL FACTOR1 (TCP) involved in plant growth, development and environmental stresess (Lei et al., 2017; Liu et al., 2019).
SBP	11	7	4	SQUAMOSA promoter-binding protein (SBP)-involved in plant growth and development, abiotic stresses (Zhang et al., 2020; Abdullah et al., 2018). It also involved in cell death in tomato (Lai et al., 2020).
mTERF	11	11	7	mitochondrial transcription termination factor (mTERF) involved in abiotic stresses in barley (Li et al., 2020), Biotic stress in grape (Yin et al., 2021). Plant growth and abiotic stress in Maize (Zhao et al., 2014).
zf-HD	9	9	7	Zinc Finger-Homeodomain Transcriptional Factors (ZF-HDs) invloved in abiotic stresses in wheat and cabbage (Liu et al., 2021; Wang et al., 2016). It also involved in growth and development of Tartary buckwheat (Liu et al. 2019).
HSF	9	9	8	Heat shock transcription factor (Hsf) involved in abiotic stresses in common bean (Zhang et al., 2022). heat stress and other abiotic stresses in maize (Zhang et al., 2020)
ABI3VP1	8	8	8	ABSCISIC ACID INSENSITIVE3 (ABI3)/VIVIPAROUS1(VP1)(RAV) transcription factors play an important role in regulating plant growth and development and responding to abiotic stress (Wang et al., 2020).
ARF	8	8	8	auxin response factors (ARFs) involved in Plant Growth and Developmental Processes (Li et al., 2016). ARFs appear to play a pivotal role in auxin-regulated gene expression of primary response genes
Tify	7	7	7	Involved in plant development and responses to stress (abiotic and biotic and hormones (He et al., 2020; Singh and Mukhopadhyay, 2021).
RWP-RK	6	6	9	It controls cell differentiation during female gametophyte development or gametogenesis/embryogenesis (Tedeschi et al., 2017).
